# Supplementary material for: A pipeline for the retrieval and extraction of domain-specific information with application to COVID-19 immune signatures
Source: BMC Bioinformatics. 2023 Jul 20;24:292. doi: 10.1186/s12859-023-05397-8 (PMC10357743; doi:10.1186/s12859-023-05397-8)
Supplement: Supplementary file 1 — Additional file 1. A copy of the generic pipeline (github.com/mcdougallab/pipeline) that has been adapted for COVID-19 immune signatures. [file 12859_2023_5397_MOESM1_ESM.zip]

Archive with 8 entries (7 files):
- covid-pipeline-main/
- covid-pipeline-main/README.md
- covid-pipeline-main/adam-list.csv
- covid-pipeline-main/app-settings.json
- covid-pipeline-main/index.html
- covid-pipeline-main/load-adam-list.py
- covid-pipeline-main/load-cord19.py
- covid-pipeline-main/test-db.py
