# Supplementary material for: A pipeline for the retrieval and extraction of domain-specific information with application to COVID-19 immune signatures
Source: BMC Bioinformatics. 2023 Jul 20;24:292. doi: 10.1186/s12859-023-05397-8 (PMC10357743; doi:10.1186/s12859-023-05397-8)
Supplement: Supplementary file 1 — Additional file 1. A copy of the generic pipeline (github.com/mcdougallab/pipeline) that has been adapted for COVID-19 immune signatures. [file 12859_2023_5397_MOESM1_ESM.zip › covid-pipeline-main/adam-list.csv]

id	title
wy9y2ep1	A single-cell atlas of the peripheral immune response to severe COVID-19
ldm0fxr2	Single-cell landscape of immunological responses in patients with COVID-19.
eg84q35t	Immune cell profiling of COVID-19 patients in the recovery stage by single-cell sequencing
yg1uhs6u	Cell type-specific immune dysregulation in severely ill COVID-19 patients
8qml9rrb	Suppressive myeloid cells are a hallmark of severe COVID-19
imc6woht	Severe COVID-19 is marked by a dysregulated myeloid cell compartment
ncvaemi1	Deciphering the state of immune silence in fatal COVID-19 patients
qbf4ydcl	Adaptive immune responses to SARS-CoV-2 infection in severe versus mild individuals.
pttgcjbq	Single-cell landscape of immunological responses in COVID-19 patients
8qykn0nr	The differential immune responses to COVID-19 in peripheral and lung revealed by single-cell RNA sequencing
wz7ywwap	High-dimensional single-cell analysis reveals the immune characteristics of COVID-19.
32qin4ak	Immune dysfunction following COVID-19, especially in severe patients
aqcllik0	Reduction and Functional Exhaustion of T Cells in Patients With Coronavirus Disease 2019 (COVID-19)
c0yn7ust	Global Absence and Targeting of Protective Immune States in Severe COVID-19.
wcn4bjnw	Large-scale single-cell analysis reveals critical immune characteristics of COVID-19 patients
78u0ual5	Expansion of myeloid-derived suppressor cells in patients with severe coronavirus disease (COVID-19)
ck93elbu	Single-Cell Sequencing of Peripheral Mononuclear Cells Reveals Distinct Immune Response Landscapes of COVID-19 and Influenza Patients
zjgswsjj	Analysis of adaptive immune cell populations and phenotypes in the patients infected by SARS-CoV-2
bqvn3ceq	Immunophenotyping of COVID-19 and influenza highlights the role of type I interferons in development of severe COVID-19
xmtz1g1d	Impaired cellular immunity to SARS-CoV-2 in severe COVID-19 patients
9kek4ib3	SARS-CoV-2 infection paralyzes cytotoxic and metabolic functions of immune cells
pypegy8i	Are T cells helpful for COVID-19: the relationship between response and risk.
84tvowly	Naturally activated adaptive immunity in COVID-19 patients
z10evb1f	An open resource for T cell phenotype changes in COVID-19 identifies IL-10-producing regulatory T cells as characteristic of severe cases
d5lpxn7f	Clinical and pathological investigation of patients with severe COVID-19
g1gzs67b	Immune responses and pathogenesis in persistently PCR-positive patients with SARS-CoV-2 infection
s9vgox15	Unique immunological profile in patients with COVID-19
k5bpkmgj	Lymphopenia-induced T cell proliferation is a hallmark of severe COVID-19
zk8z8z4i	Single-cell sequencing of peripheral blood mononuclear cells reveals distinct immune response landscapes of COVID-19 and influenza patients
o7r7a56v	Impaired type I interferon activity and exacerbated inflammatory responses in severe Covid-19 patients
95vzykzm	Two distinct immunopathological profiles in autopsy lungs of COVID-19
1fp5yrx7	Immunological imprint of COVID-19 on human peripheral blood leukocyte populations.
bbs7zocu	The laboratory tests and host immunity of COVID-19 patients with different severity of illness.
ufsvwybk	The role of dysregulated immune responses in COVID-19 pathogenesis
tds66yvf	Immunological and inflammatory profiles in mild and severe cases of COVID-19
yrfcqf4b	Single-cell RNA-seq and V(D)J profiling of immune cells in COVID-19 patients
77wq9laa	Complex Immunometabolic Profiling Reveals the Activation of Cellular Immunity and Biliary Lesions in Patients with Severe COVID-19
vhfgu8jc	Dysregulation of Pulmonary Responses in Severe COVID-19
1w7g6dkq	Immune response to SARS-CoV-2 and mechanisms of immunopathological changes in COVID-19
j008qh26	In-depth phenotyping of human peripheral blood mononuclear cells in convalescent COVID-19 patients following a mild versus severe disease course
z4uoyujr	Impaired immune cell cytotoxicity in severe COVID-19 is IL-6 dependent.
nhihxog0	COVID-19 patients display distinct SARS-CoV-2 specific T-cell responses according to disease severity
soxuisd5	COVID-19 Patients Upregulate Toll-like Receptor 4-mediated Inflammatory Signaling That Mimics Bacterial Sepsis
hc4z7hyp	T-cell immunobiology and cytokine storm of COVID-19.
2ik1rbto	Clinical and pathological investigation of severe COVID-19 patients.
ch7pjb70	Severe COVID-19 and aging: are monocytes the key?
0qur0isb	Immune and Metabolic Signatures of COVID-19 Revealed by Transcriptomics Data Reuse
z58ylja4	SARS-CoV-2 specific T-cell responses and correlations with COVID-19 patient predisposition.
b9fx1za0	T cell responses and therapies against SARS-CoV-2 infection.
shpx8nc5	Longitudinal peripheral blood transcriptional analysis of COVID-19 patients captures disease progression and reveals potential biomarkers
y2wpoeo3	Immunobiology and immunotherapy of COVID-19: A clinically updated overview.
pobmam24	Single-cell analysis of severe COVID-19 patients reveals a monocyte-driven inflammatory storm attenuated by Tocilizumab
zy9lb7d9	Inflammation, Immunity and Immunogenetics in COVID-19: A Narrative Review
qw5x4b8x	Dysregulation of immune response in patients with COVID-19 in Wuhan, China ;Clinical Infectious Diseases ;Oxford Academic
smn5c4dc	Therapeutic Potential of B-1a Cells in COVID-19.
8l1vfsbc	The landscape of lung bronchoalveolar immune cells in COVID-19 revealed by single-cell RNA sequencing
982fo1b7	Preliminary Analysis of B- and T-Cell Responses to SARS-CoV-2
08gyboic	Pro- and Anti-Inflammatory Responses in Severe COVID-19-Induced Acute Respiratory Distress Syndrome—An Observational Pilot Study
jca8m7du	Clinical Characteristics and Immune Injury Mechanisms in 71 Patients with COVID-19
zasihlev	Down-regulated gene expression spectrum and immune responses changed during the disease progression in COVID-19 patients
ic45wuzg	Characterization of the Inflammatory Response to Severe COVID-19 Illness
u0gpklj7	Impaired natural killer cell counts and cytolytic activity in patients with severe COVID-19
p4twpm2z	Immunological features of coronavirus disease 2019 in patients with cancer
5ekdfers	The phenotypic changes of Î³Î´ T cells in COVID-19 patients
mg8uyeuh	COVID-19 severity correlates with airway epithelium-immune cell interactions identified by single-cell analysis.
pr7g6ivu	T-cell hyperactivation and paralysis in severe COVID-19 infection revealed by single-cell analysis
wkh5ycq6	Elevated Exhaustion Levels of NK and CD8(+) T Cells as Indicators for Progression and Prognosis of COVID-19 Disease
9rgv88qf	An inflammatory cytokine signature helps predict COVID-19 severity and death
2eq49d1r	A Dynamic Immune Response Shapes COVID-19 Progression
e9mepqvn	Complex Immune Dysregulation in COVID-19 Patients with Severe Respiratory Failure
0g7wy4yw	Dysregulation of immune response in patients with COVID-19 in Wuhan, China
jil4df4d	Peripheral blood immune status at clinical onset correlates with severity of Coronavirus Disease 2019
3sh87h2x	COVID-19: immunopathogenesis and Immunotherapeutics
28n1ipur	The use of mesenchymal stromal cells in the treatment of coronavirus disease 2019
ri9ncm86	Heightened innate immune responses in the respiratory tract of COVID-19 patients
9svvoed4	Dysregulation of the immune response affects the outcome of critical COVID-19 patients
rux3tg52	Divergent SARS-CoV-2-specific T and B cell responses in severe but not mild COVID-19 patients.
qqy9ld94	Altered cytokine levels and immune responses in patients with SARS-CoV-2 infection and related conditions
err8sha5	Low Baseline Pulmonary Levels of Cytotoxic Lymphocytes as a Predisposing Risk Factor for Severe COVID-19
p2z8k2lp	A distinct innate immune signature marks progression from mild to severe COVID-19
p3st70u3	Longitudinal immune profiling reveals distinct features of COVID-19 pathogenesis
a8vck6lz	Humoral Immune Responses in COVID-19 Patients: A Window on the State of the Art
8sbmdv6z	Peripheral CD4+ T cell subsets and antibody response in COVID-19 convalescent individuals.
j61y2ai2	Dysregulation of Immune Response in Patients With Coronavirus 2019 (COVID-19) in Wuhan, China
bgh1a14p	Innate lymphoid cell composition associates with COVID-19 disease severity
f4yd7guj	Cytokine Storm in COVID-19: The Current Evidence and Treatment Strategies
iqx0rxun	Pathogenic T cells and inflammatory monocytes incite inflammatory storm in severe COVID-19 patients
zk03ljns	Dynamic changes of peripheral blood lymphocytes subsets in adult patients with COVID-19
8inwgg3t	Characteristics of immune cells and cytokines in patients with coronavirus disease 2019 in Guangzhou, China
qoqyt94b	Managing Cutaneous Immune-Mediated Diseases During the COVID-19 Pandemic
zbhmtpyh	Disruption of the CCL5/RANTES-CCR5 Pathway Restores Immune Homeostasis and Reduces Plasma Viral Load in Critical COVID-19
beaplojq	Immunopathology of galectin-3: an increasingly promising target in COVID-19.
vrz781z4	Treatment for COVID-19: An overview
hcgbri18	T cell anergy in COVID-19 reflects virus persistence and poor outcomes
ifsirakt	Distinct cellular immune profiles in the airways and blood of critically ill patients with COVID 19
9mwzkd9m	Impaired type I interferon activity and inflammatory responses in severe COVID-19 patients
2h8i4pyb	Immunopathology and immunotherapeutic strategies in severe acute respiratory syndrome coronavirus 2 infection
wzfxha10	The differential immune responses to COVID-19 in peripheral and lung revealed by single-cell RNA sequencing
1t78tt1s	Acute SARS-CoV-2 infection impairs dendritic cell and T cell responses
2o3dvi2d	COVID-19 and the immune system.
nal4fr8e	In severe COVID-19, SARS-CoV-2 induces a chronic, TGF-Î²-dominated adaptive immune response
c1uj3jra	High levels of SARS-CoV-2–specific T cells with restricted functionality in severe courses of COVID-19
psghawl0	Impaired type I interferon activity and inflammatory responses in severe COVID-19 patients
in91dr4g	A possible role of immunopathogenesis in COVID-19 progression
5u49jmer	Quantitative and qualitative alterations of circulating myeloid cells and plasmacytoid DC in SARS-CoV-2 infection.
mdsjbfmx	Immunologic perturbations in severe COVID-19/SARS-CoV-2 infection
4dfrjlu8	IFN signaling and neutrophil degranulation transcriptional signatures are induced during SARS-CoV-2 infection.
ry97bngd	Spectrum of innate and adaptive immune response to SARS CoV 2 infection across asymptomatic, mild and severe cases; a longitudinal cohort study
oer5lxxr	SARS-CoV-2 induces activation and diversification of human plasmacytoid pre-dendritic cells
ls2zv5v2	Early expansion of myeloid-derived suppressor cells inhibits SARS-CoV-2 specific T-cell response and may predict fatal COVID-19 outcome
mbcvo44q	Baseline pulmonary levels of CD8+ T cells and NK cells inversely correlate with expression of the SARS-CoV-2 entry receptor ACE2
qm2xpzn9	Single-cell analyses reveal SARS-CoV-2 interference with intrinsic immune response in the human gut
yr6z0eki	Severe immunosuppression and not a cytokine storm characterizes COVID-19 infections
4le19oq6	Type I IFN-dependent antibody response at the basis of sex dimorphism in the outcome of COVID-19
c4m63cr3	Sex differences in immune responses to SARS-CoV-2 that underlie disease outcomes
yabt72jf	JAK1 inhibition blocks lethal sterile immune responses: implications for COVID-19 therapy
h9jm242m	Systematic examination of T cell responses to SARS-CoV-2 versus influenza virus reveals distinct inflammatory profile
qlv0jttw	Should we stimulate or suppress immune responses in COVID-19? Cytokine and anti-cytokine interventions
zrixg739	Interplay of Monocytes and T Lymphocytes in COVID-19 Severity
evgttwxg	Dysregulated transcriptional responses to SARS-CoV-2 in the periphery support novel diagnostic approaches
w693a2rm	Outcome of SARS-CoV-2 infection linked to MAIT cell activation and cytotoxicity: evidence for an IL-18 dependent mechanism
m67acbzd	Aberrant hyperactivation of cytotoxic T-cell as a potential determinant of COVID-19 severity
n3xj8p78	Analysis of respiratory and systemic immune responses in COVID-19 reveals mechanisms of disease pathogenesis
h8z534qw	Peramivir, an anti-influenza virus drug, exhibits potential anti-cytokine storm effects
av5g0r92	Cellular events of acute, resolving or progressive COVID-19 in SARS-CoV-2 infected non-human primates
6i7g9uzj	Single-cell analysis of two severe COVID-19 patients reveals a monocyte-associated and tocilizumab-responding cytokine storm
r7ahl9gd	COVID-19: Immunology and treatment options
2s1io2fg	Type I and Type III IFN Restrict SARS-CoV-2 Infection of Human Airway Epithelial Cultures
dihslblj	Monocytes and macrophages, targets of SARS-CoV-2: the clue for Covid-19 immunoparalysis
08p8ns2d	SARS-CoV-2 activates lung epithelia cell proinflammatory signaling and leads to immune dysregulation in COVID-19 patients by single-cell sequencing
0e12vndo	In vivo antiviral host response to SARS-CoV-2 by viral load, sex, and age
9lsyjp6q	Elevated antiviral, myeloid and endothelial inflammatory markers in severe COVID-19
mw58pfgr	SARS-CoV-2 infection induces mixed M1/M2 phenotype in circulating monocytes and alterations in both dendritic cell and monocyte subsets
9bdvjjko	Unique immunological profile in patients with COVID-19
dfnw2d2z	Attenuated Interferon and Proinflammatory Response in SARS-CoV-2-Infected Human Dendritic Cells Is Associated With Viral Antagonism of STAT1 Phosphorylation
kaqrqj7o	Comprehensive mapping of immune perturbations associated with severe COVID-19
xm6ref7j	Immunopathology of SARS-CoV-2 Infection: Immune Cells and Mediators, Prognostic Factors, and Immune-Therapeutic Implications
5cytn5vi	Type I and Type III Interferons Restrict SARS-CoV-2 Infection of Human Airway Epithelial Cultures
qo3cfytq	Broad and strong memory CD4+ and CD8+ T cells induced by SARS-CoV-2 in UK convalescent COVID-19 patients
qpblq9y8	Lessons from dermatology about inflammatory responses in Covid-19
6kydscp6	Differential Redistribution of Activated Monocyte and Dendritic Cell Subsets to the Lung Associates with Severity of COVID-19
tqziaq1m	Innate immunity in COVID-19 patients mediated by NKG2A receptors, and potential treatment using Monalizumab, Cholroquine, and antiviral agents
ytnvtiz3	Cell-mediated and humoral adaptive immune responses to SARS-CoV-2 are lower in asymptomatic than symptomatic COVID-19 patients.
88hzovg2	Untuned antiviral immunity in COVID-19 revealed by temporal type I/III interferon patterns and flu comparison
wr14pplf	Diagnosis of SARS-CoV-2 infection in the setting of cytokine release syndrome.
z2l2vn1o	Characterization of the Inflammatory Response to Severe COVID-19 Illness
z6fwe0yd	Adaptive immunity to SARS-CoV-2
zjcyc8mj	Early induction of SARS-CoV-2 specific T cells associates with rapid viral clearance and mild disease in COVID-19 patients
levgiyzg	Longitudinal immune profiling reveals key myeloid signatures associated with COVID-19.
49arq49j	Targeting Cytokine Storm to Manage Patients with COVID-19: A Mini-Review
8lhg4cs3	Prolonged adaptive immune activation in COVID-19: implications for maintenance of long-term immunity?
hedpur93	Immune response in COVID-19: addressing a pharmacological challenge by targeting pathways triggered by SARS-CoV-2
tdl6tav6	Sex differences in immune responses that underlie COVID-19 disease outcomes
6199zzce	The COVID-19 immune landscape is dynamically and reversibly correlated with disease severity
d8bei212	Immune Parameters and COVID-19 Infection – Associations With Clinical Severity and Disease Prognosis
0b33wufm	Clinical and immunological factors that distinguish COVID-19 from pandemic influenza A(H1N1)
3ngrtmb0	No indications for overt innate immune suppression in critically ill COVID-19 patients
3uodkrkp	Adjunct immunotherapies for the management of severely ill COVID-19 patients
n0e33q4w	COVID-19 severity associates with pulmonary redistribution of CD1c+ DCs and inflammatory transitional and nonclassical monocytes
4z6je0ty	Immunothrombotic Dysregulation in COVID-19 Pneumonia Is Associated With Respiratory Failure and Coagulopathy
939c19ph	Immunopathogenesis of COVID-19 and early immunomodulators
d56qi3v3	Baseline T cell immune phenotypes predict virologic and disease control upon SARS-CoV infection
rdwnp316	Tissue Proteases and Immune Responses: Influencing Factors of COVID-19 Severity and Mortality
j0pfz0pd	A consideration of publication-derived immune-related associations in Coronavirus and related lung damaging diseases
y4c83tuw	Cyclosporine and COVID-19: Risk or favorable?
9tjungyy	Immune status of COVID-19 patients with reference to SARS and MERS
3j2e92dj	Patients with Covid-19 exhibit different immunological profiles according to their clinical presentation
oj4ue0ur	Genomic Diversity of Severe Acute Respiratory Syndrome-Coronavirus 2 in Patients With Coronavirus Disease 2019
r5a46n9a	Viral Kinetics and Antibody Responses in Patients with COVID-19
x7cq2hu0	Eosinophil Responses During COVID-19 Infections and Coronavirus Vaccination
hbh5uedx	Immune responses to SARS-CoV-2 infection in hospitalized pediatric and adult patients
1qhen1bj	Viral dynamics and immune correlates of COVID-19 disease severity
sa5ckert	Differences in Antibody Kinetics and Functionality Between Severe and Mild Severe Acute Respiratory Syndrome Coronavirus 2 Infections
9kxwkcbl	Dissecting the common and compartment-specific features of COVID-19 severity in the lung and periphery with single-cell resolution
xigv4u3f	In-depth virological assessment of kidney transplant recipients with COVID-19
v6eukyuo	Proteomic blood profiling in mild, severe and critical COVID-19 patients
erxgp0bs	COVID-19 and Asthma: Reflection During the Pandemic.
5pcaxpp9	COVID-19 and Liver.
u6wv8qwx	Specific Dynamic Variations in the Peripheral Blood Lymphocyte Subsets in COVID-19 and Severe Influenza A Patients: A Retrospective Observational Study
hik6tv30	Distinguishing between COVID-19 and influenza during the early stages by measurement of peripheral blood parameters
vtvdk8qj	Kinetics of viral load and antibody response in relation to COVID-19 severity
r2seha21	From Influenza Virus to Novel Corona Virus (SARS-CoV-2)–The Contribution of Obesity
lufywkco	COVID-19 in Immunocompromised Hosts: What We Know So Far
ao0jesnj	COVID-19 revisiting inflammatory pathways of arthritis
zkaau32d	COVID-19 and Crosstalk With the Hallmarks of Aging
u3w6btpr	Comparative analysis of immune-associated genes in COVID-19, cardiomyopathy and venous thromboembolism
3sgs4i43	The complement system in COVID-19: friend and foe?
rgdrqtqb	Type I IFN-dependent antibody response at the basis of sex dimorphism in the outcome of COVID-19
f978wi2i	Coronavirus disease-2019: A tocsin to our aging, unfit, corpulent, and immunodeficient society
8aezcyf9	Immune Cell Profiling of COVID-19 Patients in the Recovery Stage by Single-Cell Sequencing
chp63f69	Diagnosis of COVID-19: Considerations, controversies and challenges
lpqdnuil	COVID-19: A tocsin to our aging, unfit, corpulent, and immunodeficient society
h6pgk2hh	Cardiovascular manifestations of COVID-19.
406dfdih	Association between COVID-19 and cardiovascular disease
zc7u3g34	Immunological determinants of clinical outcomes in COVID-19: A quantitative perspective
mbgi917t	Clinical and immunological features of severe and moderate coronavirus disease 2019
antbwj1e	COVID-19 severity associates with pulmonary redistribution of CD1c+ DC and inflammatory transitional and nonclassical monocytes.
0vy5yifk	Deep immune profiling of COVID-19 patients reveals distinct immunotypes with therapeutic implications
wcmxmahq	Deep immune profiling of COVID-19 patients reveals patient heterogeneity and distinct immunotypes with implications for therapeutic interventions
n9dw704g	Single-Cell Omics Reveals Dyssynchrony of the Innate and Adaptive Immune System in Progressive COVID-19
zraoc6dn	Proteomics Uncovers Immunosuppression in COVID-19 Patients with Long Disease Course
06gbt9t0	Longitudinal immunological analyses reveal inflammatory misfiring in severe COVID-19 patients
tnejo5wc	Longitudinal analyses reveal immunological misfiring in severe COVID-19.
zye57qdl	Blood molecular markers associated with COVID-19 immunopathology and multi-organ damage.
o2k8pquk	COVID-19 severity is associated with immunopathology and multi-organ damage
podm4mjd	The Trans-omics Landscape of COVID-19
qopf1uig	CoViD-19 Immunopathology and Immunotherapy
4rzttwyp	Extrafollicular B cell responses correlate with neutralizing antibodies and morbidity in COVID-19.
nyg0tsjn	Age-severity matched cytokine profiling reveals specific signatures in Covid-19 patients
cgjyoxmm	Multi-cohort analysis of host immune response identifies conserved protective and detrimental modules associated with severity irrespective of virus
iuctzaw3	Perturbations in the mononuclear phagocyte landscape associated with COVID-19 disease severity
sie7dno4	Longitudinal single-cell immune profiling revealed distinct innate immune response in asymptomatic COVID-19 patients
zbiqtuhh	A dynamic COVID-19 immune signature includes associations with poor prognosis.
nok0yfzv	Multi-omics resolves a sharp disease-state shift between mild and moderate COVID-19
kg96rht9	Metabolic stress and disease-stage specific basigin expression of peripheral blood immune cell subsets in COVID-19 patients
08tlkdtp	MAIT cell activation and dynamics associated with COVID-19 disease severity.
gnkit3ng	IMMUNOMETABOLIC STATUS OF COVID-19 CANCER PATIENTS.
rnefe83m	Serum protein profiling reveals a landscape of inflammation and immune signaling in early-stage COVID-19 infection.
108k7gng	Functional characterization of SARS-CoV-2 infection suggests a complex inflammatory response and metabolic alterations
giljdk9x	Single cell sequencing unraveling genetic basis of shared immunologic switch between Severe COVID19 and Obesity
9gdi5447	Comprehensive Transcriptomic Analysis of COVID-19 Blood, Lung, and Airway
2okcuviq	Blood single cell immune profiling reveals the interferon-MAPK pathway mediated adaptive immune response for COVID-19
727e1m3f	Natural killer cell activation related to clinical outcome of COVID-19
lfzswq65	MAIT cell activation and dynamics associated with COVID-19 disease severity and outcome
z72znfgr	Dynamics of B-cell repertoires and emergence of cross-reactive responses in COVID-19 patients with different disease severity
5lhvix51	Reappearance of Effector T Cells Predicts Successful Recovery from COVID-19
klbb06jv	Longitudinal COVID-19 profiling associates IL-1Ra and IL-10 with disease severity and RANTES with mild disease.
om4e8bs8	Secondary analysis of transcriptomes of SARS-CoV-2 infection models to characterize COVID-19
9iuesnxo	Reappearance of effector T cells is associated with recovery from COVID-19
i03mrw1i	Transcriptional and proteomic insights into the host response in fatal COVID-19 cases.
d5v2kecm	CLINICALLY DISTINCT COVID-19 CASES SHARE STRIKINGLY SIMILAR IMMUNE RESPONSE PROGRESSION: A FOLLOW-UP ANALYSIS
nja58vxw	Longitudinal immune profiling of mild and severe COVID-19 reveals innate and adaptive immune dysfunction and provides an early prediction tool for clinical progression
0daf0i75	Transcriptomic characteristics of bronchoalveolar lavage fluid and peripheral blood mononuclear cells in COVID-19 patients
k33aeh3s	Compartmental immunophenotyping in COVID-19 ARDS: a case series
a3fvifax	Sex differences in immune responses that underlie COVID-19 disease outcomes.
c82i3u0j	Systems-level immunomonitoring from acute to recovery phase of severe COVID-19
04dq9b4r	Disease severity-specific neutrophil signatures in blood transcriptomes stratify COVID-19 patients
y0nmlkdp	Single-cell atlas of a non-human primate reveals new pathogenic mechanisms of COVID-19
ejcpmx6k	Cytotoxic lymphocytes are dysregulated in multisystem inflammatory syndrome in children
f49752bq	Longitudinal multi-omics analysis identifies responses of megakaryocytes, erythroid cells and plasmablasts as hallmarks of severe COVID-19 trajectories
bu3x0sum	COVID-19 and myeloid cells: complex interplay correlates with lung severity
34tmdjva	Magnitude and Dynamics of the T-Cell Response to SARS-CoV-2 Infection at Both Individual and Population Levels
419ifefo	Transcriptomic dysregulations associated with SARS-CoV-2 infection in human nasopharyngeal and peripheral blood mononuclear cells
8xxe4mnf	Peripheral biomarkers' panel for severe COVID-19 patients
lf5orh61	The phenotypic changes of Î³Î´ T cells in COVID-19 patients
pwt3kigr	Whole blood immunophenotyping uncovers immature neutrophil-to-VD2 T-cell ratio as an early prognostic marker for severe COVID-19
xypg6evo	Flattening the COVID-19 Curve With Natural Killer Cell Based Immunotherapies
9z1zdoms	Naturally activated adaptive immunity in COVID‐19 patients
1f6kq8co	Natural Killer Cell Dysfunction and Its Role in COVID-19
mbpscopb	Immune system changes during COVID-19 recovery play key role in determining disease severity.
hgtt26cp	The NK cell granule protein NKG7 regulates cytotoxic granule exocytosis and inflammation.
8p81kc9z	A human circulating immune cell landscape in aging and COVID-19
2azcl5ma	Unsupervised machine learning reveals key immune cell subsets in COVID-19, rhinovirus infection, and cancer therapy
2099qgdn	Discriminating Mild from Critical COVID-19 by Innate and Adaptive Immune Single-cell Profiling of Bronchoalveolar Lavages
hcgfe9wv	Elevated calprotectin and abnormal myeloid cell subsets discriminate severe from mild COVID-19
d6knw9w5	Single cell RNA sequencing of blood antigen-presenting cells in severe Covid-19 reveals multi-process defects in antiviral immunity
v6y08woe	Single-Cell Analysis Reveals Macrophage-Driven T Cell Dysfunction in Severe COVID-19 Patients
m0617gcn	Two distinct immunopathological profiles in autopsy lungs of COVID-19
m0jei9av	A consensus Covid-19 immune signature combines immuno-protection with discrete sepsis-like traits associated with poor prognosis
pprsq04q	Functional alteration of innate T cells in critically ill Covid-19 patients
978g6hxe	SARS-CoV-2 genome-wide mapping of CD8 T cell recognition reveals strong immunodominance and substantial CD8 T cell activation in COVID-19 patients
kieuwhol	Peripheral innate and adaptive immune cells during COVID-19: Functional neutrophils, pro-inflammatory monocytes and half-dead lymphocytes
x100xo2t	Airway Natural Killer Cells and Bacteria in Health and Disease
8796wt47	Impaired Cytotoxic CD8+ T Cell Response in Elderly COVID-19 Patients
jxvn3k1e	Evidence of potent humoral immune activity in COVID-19-infected kidney transplant recipients
b6mnn27h	Harnessing Memory NK Cell to Protect Against COVID-19
l6adfbfj	COVID-19 pneumonia: CD8+ T and NK cells are decreased in number but compensatory increased in cytotoxic potential
x2vp63pd	Cross-talk between the airway epithelium and activated immune cells defines severity in COVID-19
5rhn7gom	Identification of Human Immune Cell Subtypes Most Vulnerable to IL-1β-induced Inflammatory Signaling Using Mass Cytometry
f14ej7dx	COVID-19 and myeloid cells: complex interplay correlates with lung severity.
ce5yvm4x	Global Absence and Targeting of Protective Immune States in Severe COVID-19
ud0srgzr	Oncolytic effect of SARS-CoV2 in a patient with NK lymphoma.
9pvhaz8q	Disharmonic Inflammatory Signatures in COVID-19: Augmented Neutrophils’ but Impaired Monocytes’ and Dendritic Cells’ Responsiveness
axb1tqa4	A granulocytic signature identifies COVID-19 and its severity
omypem3c	Phenotypical and functional alteration of unconventional T cells in severe COVID-19 patients
kfhw1mnj	Immune profiling of influenza-specific B cell and T cell responses in macaques using flow cytometry-based assays.
n8m4gzmi	Immune profiling of influenza-specific B- and T-cell responses in macaques using flow cytometry-based assays
j6txbpz4	Flagellin adjuvanted F1/V subunit plague vaccine induces T cell and functional antibody responses with unique gene signatures
be49k54p	Identification of protective T-cell antigens for smallpox vaccines
q7vv128t	What are the roles of antibodies versus a durable, high quality T-cell response in protective immunity against SARS-CoV2?
pyw4nbxa	A single immunization with nucleoside-modified mRNA vaccines elicits strong cellular and humoral immune responses against SARS-CoV-2 in mice
ia28u5gq	Inactivated influenza vaccine formulated with single-stranded RNA-based adjuvant confers mucosal immunity and cross-protection against influenza virus infection.
7z6ft3jh	Concurrent human antibody andTH1 type T-cell responses elicited by a COVID-19 RNA vaccine
33s90204	Vaccination reshapes the virus-specific T cell repertoire in unexposed adults
yexqwjco	Protective Immune Responses Elicited by Deglycosylated Live-Attenuated Simian Immunodeficiency Virus Vaccine Are Associated with IL-15 Effector Functions.
hotxaou2	Virus-Induced T Cell-Mediated Heterologous Immunity and Vaccine Development
3s3tzfnn	Evaluation of the mRNA-1273 Vaccine against SARS-CoV-2 in Nonhuman Primates
9mjx9dgb	COVID-19 vaccine BNT162b1 elicits human antibody and TH1 T cell responses
wc41epnv	A Highly Immunogenic Measles Virus-based Th1-biased COVID-19 Vaccine
g2wpw330	COVID-19 vaccine BNT162b1 elicits human antibody and TH1 T-cell responses.
abk51xpr	Development of multi-epitope peptide-based vaccines against SARS-CoV-2
anjilxle	Dynamic changes in circulating T follicular helper cell composition predict neutralising antibody responses after yellow fever vaccination
l7lqn4js	SARS-CoV-2 infection induces germinal center responses with robust stimulation of CD4 T follicular helper cells in rhesus macaques
cqodao72	Influence of immune aging on vaccine responses
svdwo1vb	Enhanced effect of modified Zika virus E antigen on the immunogenicity of DNA vaccine.
dljqpvyk	Vaccine- and natural infection-induced mechanisms that could modulate vaccine safety
aelh4kun	COVID-19 Vaccines on Clinical Trials and their Mode of Action for Immunity against the Virus.
7dtrebh1	Protective CD8(+) T-cell response against Hantaan virus infection induced by immunization with designed linear multi-epitope peptides in HLA-A2.1/K(b) transgenic mice
6nsuttwt	The immune response to influenza in older humans: beyond immune senescence
5czqzmvj	Humoral and circulating follicular helper T cell responses in recovered patients with COVID-19.
os1db8bx	A SARS-CoV-2 Vaccination Strategy Focused on Population-Scale Immunity.
spohl5ey	Single-dose intranasal vaccination elicits systemic and mucosal immunity against SARS-CoV-2
yfwauksi	BCG Vaccination in Humans Elicits Trained Immunity via the Hematopoietic Progenitor Compartment
e2zatrs1	What are protective antibody responses to pandemic SARS-CoV-2?
0m8ta8tj	Polymorphisms in STING Affect Human Innate Immune Responses to Poxviruses
joiajgs4	Overview of Immune Response During SARS-CoV-2 Infection: Lessons From the Past
hws9a044	The effect of influenza vaccination on trained immunity: impact on COVID-19
vxf2jexb	Safety and Immunogenicity of SARS-CoV-2 mRNA-1273 Vaccine in Older Adults
flyno6vj	Exploring Lassa Virus Proteome to Design a Multi-epitope Vaccine Through Immunoinformatics and Immune Simulation Analyses
xv03vpji	Immune effect of a Newcastle disease virus DNA vaccine with IL-12 as a molecular adjuvant delivered by electroporation
loihfok3	Synthetic nucleic acid antibody prophylaxis confers rapid and durable protective immunity against Zika virus challenge
hm63hsmm	SARS-CoV-2 Vaccine Development: Current Status
un6urdb1	BANCOVID, the first D614G variant mRNA-based vaccine candidate against SARS-CoV-2 elicits neutralizing antibody and balanced cellular immune response
bzdznhv6	SARS-CoV-2 infection induces robust germinal center CD4 T follicular helper cell responses in rhesus macaques
cu2igyyk	A Next Generation Bivalent Human Ad5 COVID-19 Vaccine Delivering Both Spike and Nucleocapsid Antigens Elicits Th1 Dominant CD4+, CD8+ T-cell and Neutralizing Antibody Responses
whp1jgqk	Elicitation of broadly protective immunity to influenza by multivalent hemagglutinin nanoparticle vaccines
4vj3cnlv	Broadly Neutralizing Antibodies for Influenza: Passive Immunotherapy and Intranasal Vaccination
x8asawcv	CD8+ T cell cross-reactivity against SARS-CoV-2 conferred by other coronavirus strains and influenza virus
x5zdo8t2	Evolution of immunity to SARS-CoV-2
pp2mdt6w	A systematic review of antibody mediated immunity to coronaviruses: kinetics, correlates of protection, and association with severity
7ktbowiu	A highly specific assay for the detection of SARS-CoV-2-reactive CD4+ and CD8+ T cells in COVID-19 patients
h607itv2	The Effects of Pre-Existing Antibodies on Live-Attenuated Viral Vaccines
0vaarrji	Tissue-resident memory CD8 T-cell responses elicited by a single injection of a multi-target COVID-19 vaccine
ibrrnzqt	Contribution of antibody-dependent enhancement to the pathogenesis of coronavirus infections
xe21a782	Single-cell RNA sequencing reveals the diversity of the immunological landscape following CNS infection by a murine coronavirus.
yzffm05r	A systematic review of antibody mediated immunity to coronaviruses: antibody kinetics, correlates of protection, and association of antibody responses with severity of disease
c7bmrjzi	Characterization of the Immune Response of MERS-CoV Vaccine Candidates Derived from Two Different Vectors in Mice
hbu25wlt	Immune predictors of oral poliovirus vaccine immunogenicity among infants in South India
8tfg881h	Contriving Multi-Epitope Subunit of Vaccine for COVID-19: Immunoinformatics Approaches
csgmc155	The Potency of an Anti-MERS Coronavirus Subunit Vaccine Depends on a Unique Combinatorial Adjuvant Formulation
3238fz73	Mitigating Coronavirus Induced Dysfunctional Immunity for At-Risk Populations in COVID-19: Trained Immunity, BCG and “New Old Friends”
2iag1i5k	Preclinical study of DNA vaccines targeting SARS-CoV-2
qeo5dfxg	Multi-epitope vaccine design using an immunoinformatics approach for 2019 novel coronavirus (SARS-CoV-2)
c5uesg6p	Reverse vaccinology approach to design a novel multi-epitope vaccine candidate against COVID-19: an in silico study
6m9vdjgl	A novel TLR7 agonist as adjuvant to stimulate high quality HBsAg-specific immune responses in an HBV mouse model
bjmcq9fj	A novel synthetic DNA vaccine elicits protective immune responses against Powassan virus
qgy3kk38	Durability of neutralizing antibodies and T-cell response post SARS-CoV-2 infection
snkdcsir	Immune and bioinformatics identification of T cell and B cell epitopes in the protein structure of SARS-CoV-2: A Systematic Review
uty5xha7	Immune modulation to improve survival of respiratory virus infections in mice
u4se0oo1	Cross-Protection against MERS-CoV by Prime-Boost Vaccination Using Viral Spike DNA and Protein.
qgx1s2o9	SARS-CoV-2 transcriptome analysis and molecular cataloguing of immunodominant epitopes for multi-epitope based vaccine design
d6zm5p1b	Soluble Spike DNA vaccine provides long-term protective immunity against SAR-CoV-2 in mice and nonhuman primates
uyc0bx5w	RNA-Based COVID-19 Vaccine BNT162b2 Selected for a Pivotal Efficacy Study
lwank6hk	Impact of Influenza on Pneumococcal Vaccine Effectiveness during Streptococcus pneumoniae Infection in Aged Murine Lung
t84pu00z	Robust SARS-CoV-2-specific T-cell immunity is maintained at 6 months following primary infection
fwn97wds	Immunogenic profile of SARS-CoV-2 spike in individuals recovered from COVID-19
ree5cnch	Is the Host Viral Response and the Immunogenicity of Vaccines Altered in Pregnancy?
5f49wwsf	Immune Responses During Human Coronavirus Infection: Suggestions for Future Studies.
9dfaqsv7	Pre-clinical studies of a recombinant adenoviral mucosal vaccine to prevent SARS-CoV-2 infection
deqp7sql	Immunological effects of adjuvants in subsets of antigen presenting cells of cancer patients undergoing chemotherapy
sl7eppkl	Characterization of the Humoral Immune Response to Porcine Epidemic Diarrhea Virus Infection under Experimental and Field Conditions Using an AlphaLISA Platform
hnaq19kh	Safety and Immunogenicity of Two RNA-Based Covid-19 Vaccine Candidates
d2j9wpqk	Design of a peptide-based subunit vaccine against novel coronavirus SARS-CoV-2
tk3f79g7	mRNA based SARS-CoV-2 vaccine candidate CVnCoV induces high levels of virus neutralizing antibodies and mediates protection in rodents
w6onf7hp	Immune response to vaccine candidates based on different types of nanoscaffolded RBD domain of the SARS-CoV-2 spike protein
wo35fcls	T-Cell Dependent Immunogenicity of Protein Therapeutics Pre-clinical Assessment and Mitigation–Updated Consensus and Review 2020
jh9msz1c	Koalas vaccinated against Koala retrovirus respond by producing increased levels of interferon-gamma
qbi5998f	In silico Design of novel Multi-epitope recombinant Vaccine based on Coronavirus surface glycoprotein
4rzpmdtx	BCG is a good immunotherapeutic agent for viral and autoimmune diseases: Is it a new weapon against coronavirus (COVID-19)?
zrgrtp4n	Immunoinformatic identification of B cell and T cell epitopes in the SARS-CoV-2 proteome
eqktpcfs	Peptide vaccine candidate mimics the heterogeneity of natural SARS-CoV-2 immunity in convalescent humans and induces broad T cell responses in mice models
dew2ig0q	Bioinformatic prediction of potential T cell epitopes for SARS-Cov-2
3ul4yoec	A booster dose enhances immunogenicity of the COVID-19 vaccine candidate ChAdOx1 nCoV-19 in aged mice
