# Supplementary material for: A pipeline for the retrieval and extraction of domain-specific information with application to COVID-19 immune signatures
Source: BMC Bioinformatics. 2023 Jul 20;24:292. doi: 10.1186/s12859-023-05397-8 (PMC10357743; doi:10.1186/s12859-023-05397-8)
Supplement: Supplementary file 1 — Additional file 1. A copy of the generic pipeline (github.com/mcdougallab/pipeline) that has been adapted for COVID-19 immune signatures. [file 12859_2023_5397_MOESM1_ESM.zip › covid-pipeline-main/app-settings.json]

{
    "secret_key": "PUTSOMETHINGHERE",
    "mongodb_user": "PUTSOMETHINGHERE",
    "mongodb_pw": "PUTSOMETHINGHERE",
    "db_name": "PUTSOMETHINGHERE",
    "index-content": "/home/bitnami/covid-pipeline/index.html",
    "toolname": "Covid-Signatures",
    "random_paper_order": true,
    "triage_guidelines": "There are three categories of relevant papers:<br><br><style>dt {font-weight:bold};</style><dl><dt>Gene expression signature</dt><dd>The paper is likely to contain a gene expression signature.</dd><dt>Other high-priority signature</dt><dd>The paper is likely to contain an immune signature related to another high-priority data type. These include proteins/cytokine, metabolites and cell type signatures.</dd><dt>Low-priority signature</dt><dd>The paper is likely to contain an immune signature related to low-priority data type. This covers all other response components (for example, clinical measurements, antibodies, etc.). Note that studies that do not profile the in vivo response (ie, a direct measurement of gene expression or expression change from a tissue) should also be considered low priority. This would include, for example, studies that sample a tissue and then stimulate/treat in vitro and report on these responses as signatures.</dd></dl>Other criteria for being included as relevant (one of the first three categories above):<ul><li>Human</li><li>Any age</li><li>SARS-Cov-2 infection and/or COVID-19 disease</li></ul>There are two categories of not-relevant papers:<dl><dt>Review article</dt><dd>The paper is a review article (not relevant).</dd><dt>Not relevant</dt><dd>Any other paper (not relevant).</dd></dl><hr>Showing up to 10 randomly selected papers. Refresh to see more.",
    "allow_db_query": true,
    "public_submission_list": true,
    "collection_name": "pipeline",
    "footerhtml": "COVID-19 immune signature pipeline. <a href='http://community.covid-signatures.org'>Join the community literature annotation project.</a>",
    "browse_fields": ["authors", "journal", "tags", "license"], 
    "highlight_fields": ["abstract"],
    "submit_button_text": "Submit your immune signatures",
    "private_data_fields": ["contributor", "contributor_organization", "contributor_email"],
    "highlight_words": ["immune signatures", "immune signature", "Immune signatures", "Immune signature", " IL-8", " IL-6", "IL-12", " B cells", " B cell", " T cells", " T cell", " T-cells", " T-cell", " T killer cells", " T killer cell", "Natural killer", " NK cells", " NK cell", "macrophages", "macrophage", " IgM", " IgA", " CD4+", " CD8+", "cytokines", "cytokine", "Cytokines", "Cytokine", "immunopathological", "Immunopathological", "immunophenotypes", "immunophenotype", "Immunophenotypes", "Immunophenotype", "immunology", "Immunology", "immune reaction", "Immune reaction", "immune cells", "immune cell", "Immune cells", "Immune cell", "severe acute respiratory syndrome", "Severe acute respiratory syndrome", "COVID-19", "COVID19", "blood samples", "blood sample", "inpatients", "inpatient", "non-human primates", "non-human primate", "nonhuman primates", "nonhuman primate", "macaques", "macaque", "Macaques", "Macaque", "humans", "human", "immune responses", "mass cytometry", "proteomic", "genomic", "protein profile", "protein profiling", "flow cytometry", "gene expression", "single cell", "review", "vaccines", "vaccine", "infections", "infection", "vaccination", "genetic", "Metatranscriptome", "metatranscriptome", "transcriptome", "stimulation", "in vitro", "in-vitro", "in vivo", "in-vivo", "covid-19", "Covid-19", "SARS-CoV-2", "SARS-CoV2", "coronaviruses", "coronavirus", "Coronavirus", "influenza", "Influenza", "flu ", "Flu ", "influenza", "mouse", "mice", "patients", "patient", "subjects", "subject", "single cell RNA-seq", "single cell rna-seq", "scRNA-seq", "nanostring", "rna-seq", "RNA-seq", "elispot", "EliSpot", "N-color", "antibody", "antibodies", "Antibody", "Antibodies"],
    "public_fields": ["_id", "title", "url", "authors", "journal", "tags", "license", "userdata.global_fields.paper", "userdata.global_fields.contributor", "userdata.global_fields.contributor_organization", "userdata.local_data"],
    "pipeline_review_buttons": [
      {
          "name": "Gene expression signature",
          "queue": "relevant",
          "color": "green"
      },
      {
          "name": "Other high-priority signature",
          "queue": "rel-for-future",
          "color": "lightgreen",
          "font_color": "black"
      },
      {
          "name": "Low-priority signature",
          "queue": "low-priority",
          "color": "yellow",
          "font_color": "black"
      },
      {
        "name": "Let's discuss",
        "queue": "discuss",
        "color": "white",
        "font_color": "black"
      },      
      {
          "name": "Review article",
          "queue": "review-article",
          "color": "lightblue",
          "font_color": "black"
      },
      {
          "name": "Not relevant",
          "queue": "not-relevant",
          "color": "red"
      }
    ],
    "data": {
        "enabled": true,
        "header": "User-submitted data is displayed below. Please use it to help curate the paper and populate the spreadsheet.",
        "title": "Immune Signature Data"
    },
    "solicit_message_template": "Dear {{contributor}},\\n\\nI am writing on behalf of the COVID-19 Signatures team of the NIH/NIAID Human Immunology Project Consortium (HIPC; https://immuneprofiling.org).  As part of our efforts to help address the ongoing pandemic, we are creating a public resource of immune signatures related to COVID-19. In particular, we would like to include\\n\\n{{paper}}\\n\\nin the initial database release. To help our curators enter it correctly, we would greatly appreciate if you or one of your collaborators could help by filling out the brief form at http://covid-signatures.org/entry/{{id}} to make sure we get all the tissues, cohorts, etc. We expect it would only take a few minutes for your team, but it will greatly improve the quality of our listing.\\n\\nOnce you submit your signature, our team will leverage this information to manually curate your paper and extract additional details to make the research results available to the wider scientific community in a machine-readable, fully searchable format. This will increase the utility (and visibility) of your work in the effort to understand COVID-19.\\n\\nIf you have any questions or comments, please do not hesitate to reach out by replying to this email.\\n\\nThank you in advance for your help,\\n\\nRobert McDougal, Health Informatics Division, Dept of Biostatistics, Yale School of Public Health\\n\\nCC: Steven Kleinstein, Dept of Pathology, Dept of Immunobiology, Yale School of Medicine",
    "solicit_subject_template": "Immune signatures from ...",
    "solicit_email_field": "contributor_email",
    "userentry": {
        "title": "Immune Signature Submission",
        "logfile": "/home/bitnami/db/sigentrylog.txt",
        "allow_multiple": true,
        "multiple_button_name": "Add another signature",
        "header": "As part of our efforts to help address the ongoing COVID-19 pandemic, the NIH/NIAID Human Immunology Project Consortium (HIPC) and the Immunophenotyping Assessment in a COVID-19 Cohort (IMPACC) network are creating a resource of immune signatures related to the host response to SARS-CoV-2 infection. \"Signatures\" describe alterations in the levels of one or more response components (i.e., biological entities such as genes or cell types) that result from a particular comparison in the context of an immune exposure. An example immune signature is provided in the light grey background text in each box of the form below.<br><br>We have identified the paper listed below as highly relevant for this effort. We appreciate your help in filling out the fields below in order to help us identify the human immune signature(s) in your paper. Note that many papers report multiple signatures, each associated with a distinct comparison. These should be provided separately by clicking on the \"Add another signature\" button at the end of the form.<br><br>If you have any questions, please reply to the original email request. <i>Placeholder text in light gray give example values; these will disappear when you start entering data.</i>",
        "global_fields": [
            {
                "name": "Paper",
                "help_text": "Citation to the paper whose data is entered below, in any format",
                "example": "Smith et al. (2020) Immune signatures of Covid-19. J Important Science.",
                "field": "paper",
                "readonly": true,
                "multiline": true
            },
            {
                "name": "Contributor",
                "help_text": "Name of the person who contributed the signature.",
                "example": "John Doe",
                "field": "contributor"
            },
            {
                "name": "Organization",
                "help_text": "Name of the contributor's organization.",
                "example": "Great University",
                "field": "contributor_organization"
            },
            {
                "name": "Email",
                "help_text": "Email address of the contributor",
                "example": "john.doe@greatu.edu",
                "field": "contributor_email"
            }
        ],
        "fields": [
            {
                "name": "Brief description",
                "help_text": "Describe in one sentence the essence of the signature.",
                "example": "Genes up-regulated in PBMCs of young adults at 1 day after hospital admission when comparing severe vs. mild disease in COVID-19.",
                "field": "description",
                "multiline": true
            },
            {
                "name": "Exact source",
                "help_text": "Description of the exact source of the signature in the paper; include link to figure/table if available.",
                "example": "Table 1",
                "field": "exact_source"
            },
            {
                "name": "Tissue",
                "help_text": "Tissue where the signature is derived from; for cell names, please use the cell ontology (https://ontology.immport.org)",
                "example": "PBMC",
                "field": "tissue"
            },
            {
                "name": "Immune exposure",
                "help_text": "Immune exposure that produced the signature.",
                "example": "COVID-19 infection",
                "field": "immune_exposure"
            },
            {
                "name": "Cohort",
                "help_text": "Description of the cohort that was profiled to produce the signature",
                "example": "young adults (18-60 years old)",
                "field": "cohort"
            },
            {
                "name": "Comparison",
                "help_text": "Comparison that was carried out to produce the signature. Note that every distinct comparison produces its own signature. If the paper reports on multiple comparisons, these should be provided as separate signatures by clicking on the \"Add another signature\" button below.",
                "example": "severe vs mild infection at 1-day post-hospital admission",
                "field": "comparison"
            },
            {
                "name": "Repository ID",
                "help_text": "ID of dataset in a data repository (GEO, ArrayExpress, FlowRepository, or a link) if applicable and available.",
                "example": "GSE12345",
                "field": "repository_id"
            },
            {
                "name": "Platform",
                "help_text": "Type of identifiers for original members of the signature as included in the RESPONSE_COMPONENTS Field (eg, HG-U133A_2 for the HG-133A_2 microarray, Ensembl_Gene_IDs for genes from an Ensembl Transcriptiome, Cell Ontology for cell types).",
                "example": "HG-U133A_2",
                "field": "platform"
            },
            {
                "name": "Response Components",
                "help_text": "Comma delimited list of identifiers (e.g., genes, proteins, metabolites, cell types) - exactly as they appeared in the source publication. This should be with as little transformation as possible (i.e. if both Ensembl gene IDs and Gene Symbols are available for a sequencing study, give Ensembl Gene IDs).",
                "example": "201939_at,221577_x_at,202672_s_at,204566_at,217373_x_at",
                "field": "response_components"
            },
            {
                "name": "Response Behavior",
                "help_text": "Behavior of the Response Components with respect to the Comparison carried out. Separate signatures should be submitted to describe response components with different behaviors (eg, up and down).",
                "example": "up",
                "field": "response_behavior"
            }

        ]
    }
}
