# Supplementary material for: A pipeline for the retrieval and extraction of domain-specific information with application to COVID-19 immune signatures
Source: BMC Bioinformatics. 2023 Jul 20;24:292. doi: 10.1186/s12859-023-05397-8 (PMC10357743; doi:10.1186/s12859-023-05397-8)
Supplement: Supplementary file 1 — Additional file 1. A copy of the generic pipeline (github.com/mcdougallab/pipeline) that has been adapted for COVID-19 immune signatures. [file 12859_2023_5397_MOESM1_ESM.zip › covid-pipeline-main/load-adam-list.py]

"""populate the pipeline from the cord-19 set"""

import pandas as pd
import pprint
from pymongo import MongoClient, ReturnDocument
import json
import requests
import functools
import time

try:
    import tqdm

    progress_bar = tqdm.tqdm
except:
    progress_bar = lambda x: x

TEST_ONLY = False

with open("/home/bitnami/app-settings.json") as f:
    app_settings = json.load(f)


last_time = time.time()
min_delay = 0.4


def paced_request(url):
    global last_time
    now = time.time()
    time.sleep(max(0, min_delay - (now - last_time)))
    result = requests.get(url)
    last_time = time.time()
    return result

@functools.lru_cache()
def get_pubtator_data(pmid):
    pubtator = 'https://www.ncbi.nlm.nih.gov/research/pubtator-api/publications/export/biocjson?pmids='

    article = json.loads(paced_request(f"{pubtator}{int(pmid)}").text)
    title = None
    abstract = None
    pubtator = {}
    for passage in article["passages"]:
        infons_type = passage["infons"]["type"]
        if infons_type == "title":
            title = passage["text"]
            pubtator["title_annotations"] = passage["annotations"]
        elif infons_type == "abstract":
            abstract = passage["text"]
            pubtator["abstract_annotations"] = passage["annotations"]
    return {
        "pmid": article["pmid"],
        "pmcid": article.get("pmcid"),
        "title": title,
        "journal": article["journal"],
        "pubtator": pubtator,
        "abstract": abstract,
        "year": int(article["year"]) if article["year"] else 0,  # TODO: better 
    }

mongodb = MongoClient()
db = mongodb[app_settings["db_name"]]
db.authenticate(
    app_settings["mongodb_user"], app_settings["mongodb_pw"]
)

# throw away the old collection
#if not TEST_ONLY:
#    db.drop_collection(app_settings["collection_name"])

# and prepare to start building it again
collection = getattr(db, app_settings["collection_name"])

# not actually using the word "human" because could appear in e.g. "non-human primates"
human_words = {
    'patient',
    'clinical',
    'people',
    'person',
    'placebo',
    'victim',
    'sufferer'
}
def has_human(text):
    if not isinstance(text, str):
        return False
    text = text.lower()
    return any(word in text for word in human_words)

covid_words = {
    'sars-cov-2',
    'covid',
    'coronavirus'
}
def has_covid(text):
    if not isinstance(text, str):
        return False
    text = text.lower()
    return any(word in text for word in covid_words)


def keep_rule(row):
    """returns True if we should keep the row (and move it into the database) else False"""
    if (row.cord_uid in keep_ids):
        print(row.cord_uid, collection.find_one({'title': row.title}) is None)
    return (row.cord_uid in keep_ids) and (collection.find_one({'title': row.title}) is None)


@functools.lru_cache()
def get_genes(pmid):
    if pd.isna(pmid):
        return []
    else:
        return sorted(set([
            item['text'] for item in
            get_pubtator_data(pmid)['pubtator']['abstract_annotations']
            if item['infons']['type'] == 'Gene'
        ]))


def tags(row):
    """very simple example of populating a list of tags from an abstract"""
    if pd.isna(row.abstract):
        abstract = ""
    else:
        abstract = f" {row.abstract.lower().replace('.', ' ').replace(',', ' ').replace(';', ' ')} "

    return [
        tag
        for tag, terms in options["tag_rules"].items()
        if any(f" {term} " in abstract for term in terms)
    ] + get_genes(row.pubmed_id)


options = {
    "csvfile": "/home/bitnami/2021-01-06/metadata.csv",
    "adam-list": "/home/bitnami/covid-pipeline/newpapers.csv",
    "keep_rule": keep_rule,
    "title": "title",
    "url": "url",
    "fields": ["authors", "journal", "tags", "license", "abstract"],
    "derived_fields": {
        "authors": lambda row: [person.strip() for person in row.authors.split(";")],
        "tags": tags,
    },
    "tag_rules": {
        "brain": ["brain", "neurological", "neuron", "neurons"],
        "heart": ["heart", "cardiac"],
        "kindey": ["kidney"],
        "liver": ["liver"],
        "lung": ["lung", "pulmonary"],
        "artery": ["artery"],
        "skin": ["skin"],
        "bone": ["bone"],
        "upregulated": ["upregulated", "up-regulated"],
        "downregulated": ["downregulated", "down-regulated"],
        "rnaseq": ["rnaseq", "rna-seq"],
        "immune response": ["immune response"],
        "t-cell": ["t cell", "t cells", "t-cell", "t-cells"],
        "b-cell": ["b cell", "b cells", "b-cell", "b-cells"],
        "virus": ["virus", "viral"],
        "human": ["human", "humans", "patient", "patients"],
        "antibody": ["antibody", "antibodies"],
        "treatment": ["treatment", "medicine"],
        "mouse": ["mouse", "mice"],
        "macrophage": ["macrophage", "macrophages"],
        "protein": ["protein", "proteins"],
        "gene": ["gene", "genes", "genetic"],
    },
    "data_selection_rule": 2
}


def parse(row):
    result = {
        "title": getattr(row, options["title"]),
        "url": "https://api.semanticscholar.org/CorpusID:%s" % getattr(row,"s2_id") if not pd.isnull(getattr(row,"s2_id")) and pd.isnull(getattr(row, 'url')) else getattr(row, 'url').split(";")[0],
        "field_order": list(options["fields"]),
        "data_selection_rule": options["data_selection_rule"],
        "cord_uid": row.cord_uid
    }

    for field in options["fields"]:
        if field in options["derived_fields"]:
            value = options["derived_fields"][field](row)
        else:
            value = getattr(row, field)
        result[field] = value
    return result

keep_list = pd.read_csv(options["adam-list"])
keep_titles = set(keep_list["title"])
keep_ids = set(keep_list["id"])


data = pd.read_csv(options["csvfile"])
add_count = 0
for row in progress_bar(data.itertuples()):
    # a better solution would be to not fail silently
    if options["keep_rule"](row):
        try:
            if TEST_ONLY:
                pprint.pprint(parse(row))
                import sys
                sys.exit()
            else:
                collection.insert_one(parse(row))
                print(f'added {row.title}')
                add_count += 1
        except:
            raise
            pass

print(f"added {add_count}")

if not TEST_ONLY:
    # setup the status indexing
    db.collection.create_index([("status", 1)])

    # setup the field indexing
    for field in options["fields"]:
        db.collection.create_index([(field, 1)])
