# Supplementary material for: A pipeline for the retrieval and extraction of domain-specific information with application to COVID-19 immune signatures
Source: BMC Bioinformatics. 2023 Jul 20;24:292. doi: 10.1186/s12859-023-05397-8 (PMC10357743; doi:10.1186/s12859-023-05397-8)
Supplement: Supplementary file 1 — Additional file 1. A copy of the generic pipeline (github.com/mcdougallab/pipeline) that has been adapted for COVID-19 immune signatures. [file 12859_2023_5397_MOESM1_ESM.zip › covid-pipeline-main/test-db.py]

"""populate the pipeline from the cord-19 set"""

from pymongo import MongoClient, ReturnDocument
import json


with open("/home/bitnami/app-settings.json") as f:
    app_settings = json.load(f)


mongodb = MongoClient()
db = mongodb[app_settings["db_name"]]
db.authenticate(
    app_settings["mongodb_user"], app_settings["mongodb_pw"]
)

# and prepare to start building it again
collection = getattr(db, app_settings["collection_name"])
