# Supplementary material for: A pipeline for the retrieval and extraction of domain-specific information with application to COVID-19 immune signatures
Source: BMC Bioinformatics. 2023 Jul 20;24:292. doi: 10.1186/s12859-023-05397-8 (PMC10357743; doi:10.1186/s12859-023-05397-8)
Supplement: Supplementary file 2 — Additional file 2. Python code use to query the pipeline, build and compare the classifiers. [file 12859_2023_5397_MOESM2_ESM.zip]

Archive with 8 entries (7 files):
- covidclassifier-main/
- covidclassifier-main/PipelineQuery.py
- covidclassifier-main/README.md
- covidclassifier-main/article_type.csv
- covidclassifier-main/fulltextSearch.py
- covidclassifier-main/get_articletype.py
- covidclassifier-main/previous_requests.csv
- covidclassifier-main/runclassifier.py
