# Supplementary material for: A pipeline for the retrieval and extraction of domain-specific information with application to COVID-19 immune signatures
Source: BMC Bioinformatics. 2023 Jul 20;24:292. doi: 10.1186/s12859-023-05397-8 (PMC10357743; doi:10.1186/s12859-023-05397-8)
Supplement: Supplementary file 2 — Additional file 2. Python code use to query the pipeline, build and compare the classifiers. [file 12859_2023_5397_MOESM2_ESM.zip › covidclassifier-main/PipelineQuery.py]

import requests
import json
from bs4 import BeautifulSoup

class PipelineQuery:
    def __init__(self, username, password):
        self.login_url = "http://covid-signatures.org/login"
        self.query_url = "http://covid-signatures.org/query"
        self.user = username
        self.password = password
        self.login()

    def login(self):
        self.rqst = requests.session()
        rsp = self.rqst.get(self.login_url)
        token = rsp.cookies['csrftoken']
        rsp = self.rqst.post(self.login_url, data={'username':self.user, 'password': self.password, 'csrfmiddlewaretoken':token, 'next':'/'})
        assert(rsp.status_code == 200)

    def query(self, query):
        rsp = self.rqst.get(self.query_url)
        token = rsp.cookies['csrftoken']
        rsp = self.rqst.post(self.query_url, 
                         data={'q' : query, 'csrfmiddlewaretoken':token})
        if rsp.status_code == 200:
            soup = BeautifulSoup(rsp.content, 'html.parser')
            return json.loads(soup.findAll("pre")[0].contents[0])
        else:
            print(rsp.content)
