# Supplementary material for: A pipeline for the retrieval and extraction of domain-specific information with application to COVID-19 immune signatures
Source: BMC Bioinformatics. 2023 Jul 20;24:292. doi: 10.1186/s12859-023-05397-8 (PMC10357743; doi:10.1186/s12859-023-05397-8)
Supplement: Supplementary file 2 — Additional file 2. Python code use to query the pipeline, build and compare the classifiers. [file 12859_2023_5397_MOESM2_ESM.zip › covidclassifier-main/README.md]

# covidclassifier
Classifier used to identify papers containing COVID-19 signatures.
Update the CORDPATH in all scripts to point to the directory where CORD19 was unziped.
Update the `pipeline_user` and `pipeline_password` in `runclassifier.py` with your login credentials.

Then when updating the set of papers with a new CORD-19 release.
First update the article types in `article_type.csv` run;
```python get_articletype.py```
Then to run the classifier run;
```python runclassifier.py```
This should ouput new papers to request; `new_requests.csv`
