# Supplementary material for: A pipeline for the retrieval and extraction of domain-specific information with application to COVID-19 immune signatures
Source: BMC Bioinformatics. 2023 Jul 20;24:292. doi: 10.1186/s12859-023-05397-8 (PMC10357743; doi:10.1186/s12859-023-05397-8)
Supplement: Supplementary file 2 — Additional file 2. Python code use to query the pipeline, build and compare the classifiers. [file 12859_2023_5397_MOESM2_ESM.zip › covidclassifier-main/article_type.csv]

cord_uid	PubType
ug7v899j	Journal Article
02tnwd4m	Journal Article|Research Support, Non-U.S. Gov't|Research Support, U.S. Gov't, P.H.S.|Review
ejv2xln0	Journal Article|Review
2b73a28n	Journal Article|Review
9785vg6d	Journal Article|Research Support, Non-U.S. Gov't|Review
zjufx4fo	Journal Article|Research Support, Non-U.S. Gov't
5yhe786e	Journal Article|Meta-Analysis
8zchiykl	Congress
8qnrcgnk	Journal Article|Review
jg13scgo	Journal Article|Research Support, U.S. Gov't, P.H.S.
5tkvsudh	Journal Article|Research Support, Non-U.S. Gov't|Research Support, U.S. Gov't, Non-P.H.S.|Research Support, U.S. Gov't, P.H.S.
6lvn10f4	Journal Article|Research Support, Non-U.S. Gov't|Research Support, U.S. Gov't, P.H.S.
tvxpckxo	Journal Article
mcuixluu	Journal Article|Research Support, Non-U.S. Gov't
6iu1dtyl	Editorial
t35n7bk9	Comment|Journal Article
eiqypt0m	Journal Article
sgmk96vr	Journal Article|Research Support, Non-U.S. Gov't|Research Support, U.S. Gov't, P.H.S.
di0fcy0j	Journal Article|Research Support, N.I.H., Extramural|Research Support, Non-U.S. Gov't|Research Support, U.S. Gov't, P.H.S.
4k8f7ou1	Journal Article|Research Support, Non-U.S. Gov't
wnnsmx60	Editorial
gdsfkw1b	Journal Article
yba7mdtb	Evaluation Study|Journal Article|Research Support, Non-U.S. Gov't
bbvxu8op	Comparative Study|Evaluation Study|Journal Article|Research Support, Non-U.S. Gov't|Research Support, U.S. Gov't, P.H.S.
e62cfqt7	Journal Article
4cvy9u28	Journal Article|Research Support, N.I.H., Extramural|Research Support, Non-U.S. Gov't|Research Support, U.S. Gov't, P.H.S.
zowp10ts	Journal Article
5dk231qs	Journal Article|Research Support, U.S. Gov't, P.H.S.
snqdma0s	Evaluation Study|Journal Article|Research Support, U.S. Gov't, Non-P.H.S.|Research Support, U.S. Gov't, P.H.S.
1pq6dkl5	Evaluation Study|Journal Article|Research Support, Non-U.S. Gov't
754nln40	Journal Article|Research Support, Non-U.S. Gov't
p34ezktf	Editorial
l3z27806	Journal Article
yz2wbpuu	Journal Article
kvhoa2se	Journal Article|Research Support, Non-U.S. Gov't
cgl34ykt	Journal Article|Research Support, Non-U.S. Gov't
ajlctjeb	Journal Article|Research Support, N.I.H., Extramural|Research Support, Non-U.S. Gov't
cl9gpt9w	Journal Article|Research Support, N.I.H., Extramural|Research Support, Non-U.S. Gov't|Research Support, U.S. Gov't, P.H.S.
t40ybhgb	Evaluation Study|Journal Article|Research Support, Non-U.S. Gov't|Research Support, U.S. Gov't, Non-P.H.S.
zwbc7nnn	Journal Article
1r65yam5	Journal Article|Research Support, Non-U.S. Gov't
qva0jt86	Controlled Clinical Trial|Journal Article|Research Support, Non-U.S. Gov't
vw8xjo9t	Journal Article|Research Support, Non-U.S. Gov't
bnnl700a	Journal Article|Research Support, Non-U.S. Gov't
m71xkuo9	Evaluation Study|Journal Article|Validation Study
s64v656n	Journal Article
oluq7v0h	Comparative Study|Journal Article|Research Support, N.I.H., Extramural|Research Support, Non-U.S. Gov't|Research Support, U.S. Gov't, P.H.S.
tw6wusxe	Journal Article|Research Support, U.S. Gov't, P.H.S.
58czem0j	Journal Article
x7wg7e9s	Journal Article
utglk4af	Journal Article|Meta-Analysis|Research Support, Non-U.S. Gov't
i5fcedbo	Congress|Overall
bjjft7ut	Congress|Overall
urk7fe34	Congress|Overall
1a3sy8ja	Congress|Overall
u09rn09u	Congress|Overall
kvztcwu2	Congress|Overall
9r62ffew	Journal Article|Research Support, Non-U.S. Gov't
d3cko4j2	Journal Article|Research Support, N.I.H., Extramural|Research Support, Non-U.S. Gov't|Review
hwlvk68z	Journal Article|Research Support, U.S. Gov't, Non-P.H.S.|Review|Systematic Review
w5fxen70	Journal Article|Research Support, Non-U.S. Gov't|Validation Study
mq6bterc	Journal Article
yxhk1qm3	Journal Article|Research Support, Non-U.S. Gov't
bpnfupzv	Congress
j3p1u80n	Journal Article|Research Support, N.I.H., Extramural|Research Support, U.S. Gov't, Non-P.H.S.
5eqdrd52	Journal Article
p5jtwb3l	Journal Article|Research Support, N.I.H., Extramural|Research Support, Non-U.S. Gov't|Review
c5hrdrtu	Journal Article|Research Support, Non-U.S. Gov't
pk7pnmlo	Journal Article|Research Support, Non-U.S. Gov't
nhb4o6ty	Comparative Study|Journal Article|Research Support, U.S. Gov't, P.H.S.
xgwbl8em	Journal Article|Research Support, N.I.H., Extramural|Research Support, Non-U.S. Gov't
69gftii4	Journal Article|Research Support, Non-U.S. Gov't
vefs1h6o	Journal Article|Research Support, N.I.H., Intramural|Review
1ypgij14	Journal Article|Research Support, Non-U.S. Gov't
1axxmq84	Journal Article|Research Support, N.I.H., Extramural|Research Support, Non-U.S. Gov't
cxzlmfst	Evaluation Study|Journal Article|Research Support, U.S. Gov't, Non-P.H.S.
br2p09pg	Journal Article|Research Support, Non-U.S. Gov't|Research Support, U.S. Gov't, Non-P.H.S.
kt9pmfdr	Evaluation Study|Journal Article|Research Support, Non-U.S. Gov't
5fl0rk90	Journal Article
kuf3ssdb	Comparative Study|Journal Article
rr2wwvue	Journal Article|Research Support, Non-U.S. Gov't
1n0rg5vd	Journal Article
nzh87aux	Journal Article|Research Support, Non-U.S. Gov't
1y5nej0m	Clinical Trial|Journal Article|Research Support, N.I.H., Extramural
fvfjz7al	Journal Article|Research Support, Non-U.S. Gov't
lntn11a9	Journal Article|Research Support, Non-U.S. Gov't|Review
nzk8m912	Journal Article|Review
ps3mnpzq	Journal Article|Research Support, N.I.H., Extramural
m56agj4z	Journal Article|Research Support, N.I.H., Extramural|Research Support, Non-U.S. Gov't|Validation Study
x2zq0lnt	Journal Article|Research Support, Non-U.S. Gov't
hf3nytb2	Journal Article|Research Support, Non-U.S. Gov't
byp2eqhd	Journal Article|Research Support, N.I.H., Extramural|Research Support, U.S. Gov't, Non-P.H.S.
s4y6uxsb	Journal Article|Research Support, N.I.H., Extramural|Research Support, Non-U.S. Gov't
9zmyojbu	Journal Article|Research Support, Non-U.S. Gov't
4y8ghcpq	Journal Article
63bos83o	Journal Article|Research Support, N.I.H., Extramural|Research Support, U.S. Gov't, Non-P.H.S.
hqc7u9w3	Journal Article|Research Support, Non-U.S. Gov't
87zt7lew	Journal Article|Research Support, N.I.H., Extramural|Research Support, Non-U.S. Gov't
wgxt36jv	Evaluation Study|Journal Article|Research Support, Non-U.S. Gov't
qbldmef1	Journal Article|Research Support, Non-U.S. Gov't
i9arl3oi	Journal Article|Research Support, Non-U.S. Gov't
z5klydpi	Journal Article|Research Support, N.I.H., Extramural|Research Support, Non-U.S. Gov't
lz37rh82	Journal Article|Research Support, N.I.H., Extramural|Research Support, Non-U.S. Gov't|Validation Study
n9sih438	Journal Article|Research Support, Non-U.S. Gov't
be8rxglx	Journal Article|Research Support, Non-U.S. Gov't|Research Support, U.S. Gov't, P.H.S.
2ks9iimj	Journal Article|Research Support, Non-U.S. Gov't
1n69h3i3	Journal Article
yfn8sy1m	Journal Article|Research Support, Non-U.S. Gov't
cbl00d50	Journal Article|Research Support, Non-U.S. Gov't
dh9n3j23	Journal Article|Research Support, Non-U.S. Gov't
yya6w976	Journal Article|Research Support, N.I.H., Extramural|Research Support, Non-U.S. Gov't
wm4c7rk6	Journal Article|Research Support, Non-U.S. Gov't
9zm4per4	Journal Article|Research Support, Non-U.S. Gov't
noscodew	Journal Article|Research Support, Non-U.S. Gov't
kdws9vn2	Journal Article|Research Support, N.I.H., Extramural|Review
gyzbzx53	Evaluation Study|Journal Article
l92nlegt	Journal Article|Research Support, Non-U.S. Gov't
wnuqe66q	Journal Article
zzkkm496	Journal Article|Review
sabz03c0	Evaluation Study|Journal Article|Research Support, N.I.H., Extramural
z2u5frvq	Congress
6lezilfv	Journal Article|Research Support, Non-U.S. Gov't
7gk8uzo0	Journal Article|Research Support, Non-U.S. Gov't
y2nhss9u	Journal Article|Research Support, Non-U.S. Gov't|Review
odnpx3ib	Journal Article
gaemgm0t	Historical Article|Journal Article|Research Support, N.I.H., Extramural
chz8luni	Comparative Study|Journal Article|Meta-Analysis|Review|Systematic Review
kfwbqp4p	Journal Article|Review
mzn448zk	Journal Article|Review
fite9vs8	Evaluation Study|Journal Article
d37u3qbd	Journal Article
b0oiig7g	Journal Article|Review
in6w5d2y	Journal Article|Research Support, N.I.H., Extramural|Research Support, Non-U.S. Gov't
cpz8yb16	Journal Article|Research Support, N.I.H., Intramural
ipwm9uob	Journal Article|Research Support, Non-U.S. Gov't
emnln2ix	Evaluation Study|Journal Article|Research Support, Non-U.S. Gov't
x80cs5bc	Journal Article|Research Support, N.I.H., Extramural
fae3sczm	Journal Article|Research Support, Non-U.S. Gov't
1ldebnq8	Journal Article|Research Support, N.I.H., Extramural|Research Support, Non-U.S. Gov't|Review
x7wva1ax	Journal Article|Research Support, Non-U.S. Gov't
397hp1yt	Journal Article
zurd5d64	Journal Article
eflxldnr	Journal Article|Research Support, N.I.H., Extramural
navrmhqm	Journal Article|Research Support, N.I.H., Extramural|Research Support, Non-U.S. Gov't|Research Support, U.S. Gov't, P.H.S.
22rf9kuq	Journal Article
fj9l8che	Journal Article
1dus0u4m	Journal Article
gnnd0zmo	Journal Article|Research Support, Non-U.S. Gov't
xa9a5p0q	Journal Article|Review
33mqfj2t	Journal Article|Research Support, Non-U.S. Gov't
7jszm1nd	Journal Article|Research Support, Non-U.S. Gov't
543aq9dx	Journal Article|Randomized Controlled Trial|Research Support, Non-U.S. Gov't|Research Support, U.S. Gov't, P.H.S.
nmmimc71	Journal Article|Research Support, U.S. Gov't, Non-P.H.S.
rzzsmuoc	Journal Article|Research Support, Non-U.S. Gov't
8rrkf78o	Journal Article|Research Support, Non-U.S. Gov't
iy4c7404	Journal Article|Research Support, Non-U.S. Gov't
ze511t38	Comparative Study|Journal Article|Research Support, Non-U.S. Gov't
ftlb5b95	Journal Article|Research Support, Non-U.S. Gov't
3ib99gup	Journal Article|Research Support, Non-U.S. Gov't
gy2b7of9	Journal Article
cc5thj1g	Journal Article|Research Support, N.I.H., Extramural|Research Support, Non-U.S. Gov't|Review
lrtt9r1h	Journal Article|Research Support, Non-U.S. Gov't
umvrwgaw	Journal Article|Research Support, Non-U.S. Gov't
fw6q4qpq	Journal Article|Research Support, Non-U.S. Gov't
b8xb1f12	Journal Article
ujbclp35	Journal Article
kamvao4b	Journal Article|Research Support, N.I.H., Extramural
rnvh9ut8	Journal Article|Review
ajafw966	Evaluation Study|Journal Article|Research Support, Non-U.S. Gov't
5blxgsfi	Historical Article|Journal Article|Research Support, Non-U.S. Gov't
yp7zhgj9	Journal Article|Research Support, Non-U.S. Gov't
4z38v9rg	Journal Article|Research Support, Non-U.S. Gov't
7gmtp6km	Historical Article|Journal Article|Research Support, N.I.H., Extramural|Research Support, Non-U.S. Gov't|Research Support, U.S. Gov't, P.H.S.
es5t9kvt	Comparative Study|Journal Article|Research Support, Non-U.S. Gov't|Research Support, U.S. Gov't, Non-P.H.S.
ueglfhux	Journal Article|Research Support, Non-U.S. Gov't
wdcmb4x5	Journal Article|Research Support, Non-U.S. Gov't
ue9azoyf	Journal Article
4kpkhz0o	Journal Article|Research Support, N.I.H., Extramural|Research Support, Non-U.S. Gov't
fpsyem7x	Journal Article|Research Support, N.I.H., Extramural|Research Support, Non-U.S. Gov't
kswby0it	Journal Article|Research Support, Non-U.S. Gov't
dg3pfydf	Journal Article|Research Support, N.I.H., Extramural|Research Support, Non-U.S. Gov't|Review
r3c1b8bn	Journal Article
zt6i3o86	Journal Article|Research Support, N.I.H., Extramural
104sqoxz	Journal Article|Research Support, Non-U.S. Gov't
h8upyzb1	Journal Article|Research Support, N.I.H., Extramural|Research Support, Non-U.S. Gov't
3dgjv0x1	Journal Article|Research Support, Non-U.S. Gov't
etjqaovc	Journal Article
prsvv6l9	Evaluation Study|Journal Article|Research Support, Non-U.S. Gov't
seass3p0	Comparative Study|Evaluation Study|Journal Article
p56v8wi1	Journal Article|Research Support, Non-U.S. Gov't
pr9i9swk	Evaluation Study|Journal Article|Research Support, N.I.H., Extramural|Research Support, Non-U.S. Gov't
e0ou9zjb	Journal Article
sswimukk	Letter
g9f6bdlp	Letter
gcjgfasj	Journal Article|Research Support, Non-U.S. Gov't
amvlm09p	Journal Article|Research Support, Non-U.S. Gov't
g370ygbu	Journal Article
hx77tpbt	Journal Article|Research Support, Non-U.S. Gov't
oz823tw4	Journal Article
wtvfow2f	Evaluation Study|Journal Article|Research Support, Non-U.S. Gov't
nv228vte	Evaluation Study|Journal Article
5j496cx0	Comparative Study|Journal Article|Research Support, N.I.H., Extramural|Research Support, Non-U.S. Gov't
6zrv687k	Journal Article|Research Support, N.I.H., Extramural|Research Support, Non-U.S. Gov't
sasijnks	Journal Article|Research Support, Non-U.S. Gov't
slxdonqi	Journal Article|Research Support, Non-U.S. Gov't
uj7lyawj	Journal Article
qww6pe61	Journal Article|Research Support, Non-U.S. Gov't
0wx6yoo8	Comment|Letter
av0wlbua	Journal Article|Research Support, N.I.H., Extramural|Research Support, Non-U.S. Gov't
iar66keo	Journal Article|Research Support, N.I.H., Extramural
elhp6rx6	Journal Article|Research Support, N.I.H., Extramural
xu9llz9u	Journal Article|Research Support, Non-U.S. Gov't
osioowtp	Journal Article|Research Support, Non-U.S. Gov't
ciuhyhb8	Journal Article|Research Support, Non-U.S. Gov't|Review
928pkpv2	Journal Article|Research Support, N.I.H., Extramural|Research Support, Non-U.S. Gov't
87yq2317	Journal Article|Research Support, Non-U.S. Gov't
k2glr4pd	Journal Article
jzwcy7dr	Journal Article|Research Support, Non-U.S. Gov't|Research Support, U.S. Gov't, Non-P.H.S.
e1sfuv1n	Editorial
9mma6rva	Journal Article
e666nvl3	Journal Article
akvhi38e	Journal Article
ecey1cyz	Journal Article|Research Support, N.I.H., Extramural|Research Support, N.I.H., Intramural
cpu38ryy	Journal Article|Review
87mjdccj	Journal Article|Research Support, Non-U.S. Gov't
yp1s77ez	Journal Article|Research Support, N.I.H., Extramural|Research Support, Non-U.S. Gov't|Research Support, U.S. Gov't, Non-P.H.S.
rl7sdzd7	Journal Article|Research Support, Non-U.S. Gov't
tfcerilc	Journal Article|Research Support, N.I.H., Intramural
ftjnw3an	Journal Article|Research Support, Non-U.S. Gov't
t7004uw2	Journal Article
3tt99oax	Journal Article
niii78fr	Journal Article
vg57cnqw	Journal Article|Research Support, U.S. Gov't, Non-P.H.S.
qrnhp1ek	Journal Article
pcnp1965	Congress|Overall
50wqhp04	Congress
5hwqdnx1	Evaluation Study|Journal Article
4tvrhpss	Journal Article|Research Support, Non-U.S. Gov't
i55gwn3s	Journal Article|Research Support, N.I.H., Extramural|Research Support, Non-U.S. Gov't
05ppugs7	Journal Article
tex6bgab	Journal Article|Research Support, Non-U.S. Gov't
q75spbgv	Case Reports|Journal Article|Research Support, Non-U.S. Gov't
6c3zb3g4	Journal Article
wk9oxl4n	Journal Article|Research Support, Non-U.S. Gov't
x5lbstyr	Journal Article|Research Support, Non-U.S. Gov't
wj7yonjw	Journal Article|Research Support, Non-U.S. Gov't
pebc17zw	Journal Article|Research Support, Non-U.S. Gov't
10j9cp9c	Journal Article|Research Support, N.I.H., Extramural|Research Support, Non-U.S. Gov't
fa7s7xj5	Journal Article|Research Support, Non-U.S. Gov't|Research Support, U.S. Gov't, Non-P.H.S.
2ygb80sc	Journal Article|Review
zkudc8ww	Journal Article
qfb7074e	Comparative Study|Evaluation Study|Journal Article|Research Support, Non-U.S. Gov't
g4puurhk	Journal Article
ke0tkpso	Journal Article
d441jam3	Journal Article|Research Support, Non-U.S. Gov't
02opdk0m	Journal Article|Research Support, Non-U.S. Gov't
533xlisc	Journal Article|Research Support, Non-U.S. Gov't
7s5b3lpn	Journal Article
d5xv2xdr	Journal Article|Review
jy7j8sh0	Journal Article|Research Support, Non-U.S. Gov't
3p81yr4n	Journal Article
t579ysgl	Journal Article
9ofqelrm	Journal Article|Review|Systematic Review
bnkbwh3w	Clinical Trial|Journal Article
ucn7t3sg	Journal Article|Research Support, Non-U.S. Gov't
1xgjdhkx	Journal Article|Research Support, Non-U.S. Gov't
wtsyzmo0	Journal Article
dqp4lzqs	Journal Article
1qo1krxv	Journal Article
0jj9svwj	Journal Article
6d9x0xbj	Journal Article|Research Support, Non-U.S. Gov't
22veehj5	Journal Article|Research Support, N.I.H., Extramural|Research Support, Non-U.S. Gov't|Research Support, U.S. Gov't, Non-P.H.S.|Review
4psg0z3n	Journal Article|Research Support, Non-U.S. Gov't
5apikyi7	Journal Article|Research Support, Non-U.S. Gov't
vueo83vk	Journal Article
3gwm1c2f	Journal Article|Research Support, N.I.H., Extramural|Research Support, Non-U.S. Gov't
ajz4ef44	Journal Article
utmt5sva	Journal Article|Multicenter Study
xjspi65a	Journal Article|Research Support, N.I.H., Extramural|Research Support, Non-U.S. Gov't
wup6tig0	Journal Article
3zh8jmc2	Journal Article|Research Support, Non-U.S. Gov't
3b8b8p61	Journal Article|Research Support, N.I.H., Extramural|Research Support, Non-U.S. Gov't
0p8lk12m	Journal Article|Research Support, N.I.H., Extramural|Research Support, Non-U.S. Gov't
l0uya9dh	Journal Article|Research Support, N.I.H., Extramural|Research Support, Non-U.S. Gov't
rlbodumk	Journal Article|Research Support, Non-U.S. Gov't
dg10rf2f	Journal Article|Research Support, N.I.H., Extramural|Research Support, Non-U.S. Gov't
cijyfa4j	Journal Article|Research Support, Non-U.S. Gov't
out6zg61	Journal Article|Research Support, Non-U.S. Gov't|Research Support, U.S. Gov't, Non-P.H.S.
n4duwd0x	Journal Article|Research Support, Non-U.S. Gov't
xsjdy3yz	Journal Article|Research Support, N.I.H., Extramural|Research Support, Non-U.S. Gov't
d0eur1hq	Journal Article
f0vud3gu	Journal Article|Research Support, N.I.H., Extramural|Research Support, Non-U.S. Gov't|Review
ujgcsx3o	Journal Article|Research Support, Non-U.S. Gov't
3qxun84i	Journal Article|Review
kxtdv6q9	Journal Article|Review
vrd89yk0	Journal Article|Research Support, Non-U.S. Gov't|Validation Study
0ybn2igj	Comparative Study|Journal Article
l1khrk52	Journal Article
duwfxeyt	Journal Article
qs82fva6	Journal Article|Research Support, Non-U.S. Gov't
nn09hh29	Journal Article|Research Support, Non-U.S. Gov't
7658dmvk	Journal Article|Research Support, U.S. Gov't, Non-P.H.S.
uvf5qzfd	Journal Article|Research Support, N.I.H., Extramural|Research Support, Non-U.S. Gov't
cai6tqxq	Journal Article
tkxpjlyn	Journal Article|Research Support, N.I.H., Extramural|Research Support, Non-U.S. Gov't|Review
t74b5j2j	Journal Article|Research Support, Non-U.S. Gov't|Review
p4exyu56	Journal Article|Research Support, Non-U.S. Gov't
dqqcajjd	Journal Article
ugbwvy6j	Journal Article|Research Support, N.I.H., Extramural|Research Support, Non-U.S. Gov't
0pe8691t	Journal Article|Research Support, N.I.H., Extramural|Research Support, Non-U.S. Gov't
eabho73n	Comparative Study|Journal Article|Research Support, Non-U.S. Gov't
e523mnz1	Evaluation Study|Journal Article|Research Support, N.I.H., Extramural
m2k8lf7v	Journal Article
ujquw0g8	Journal Article|Research Support, Non-U.S. Gov't
idffrnac	Journal Article|Research Support, N.I.H., Extramural|Research Support, U.S. Gov't, Non-P.H.S.|Review
a3tammig	Journal Article|Research Support, Non-U.S. Gov't
0rq0wdpq	Journal Article
5kapn32k	Journal Article|Research Support, Non-U.S. Gov't
yxtdqjay	Journal Article
oi9j5o0n	Letter|Research Support, Non-U.S. Gov't
2xvd5ogf	Journal Article|Research Support, Non-U.S. Gov't
ftxq9g7h	Journal Article|Research Support, Non-U.S. Gov't
1rzcrkmt	Journal Article|Research Support, Non-U.S. Gov't|Review
ilhnluqc	Journal Article|Review|Systematic Review
gbdaad4l	Journal Article
mszzo4o4	Journal Article|Research Support, N.I.H., Extramural
dp8971im	Journal Article
imxe4jeo	Journal Article
c8snsa4z	Journal Article
b1h8hweh	Journal Article
134qz0aw	Journal Article|Research Support, Non-U.S. Gov't
piusm60c	Journal Article|Research Support, N.I.H., Extramural
a7oqm956	Journal Article|Research Support, Non-U.S. Gov't|Review
zwgnkegf	Journal Article|Research Support, N.I.H., Extramural
jgxbpy4j	Journal Article|Research Support, Non-U.S. Gov't
d08buwtu	Journal Article|Research Support, Non-U.S. Gov't
8y8ho2x5	Journal Article|Research Support, N.I.H., Extramural|Research Support, Non-U.S. Gov't
sbnnh2mm	Journal Article|Research Support, Non-U.S. Gov't
hxjxczyr	Journal Article|Review
zqcu10rp	Journal Article|Research Support, N.I.H., Extramural|Research Support, Non-U.S. Gov't
hwjkbpqp	Journal Article|Review|Systematic Review
094d0rn6	Journal Article|Research Support, N.I.H., Extramural|Research Support, Non-U.S. Gov't
stgri6y6	Case Reports|Journal Article|Research Support, Non-U.S. Gov't
36bfeoqv	Journal Article|Research Support, U.S. Gov't, Non-P.H.S.
sk9lud0o	Journal Article|Research Support, Non-U.S. Gov't
h3yxymh3	Journal Article|Research Support, N.I.H., Extramural|Research Support, Non-U.S. Gov't|Research Support, U.S. Gov't, Non-P.H.S.|Research Support, U.S. Gov't, P.H.S.
fmgnavfq	Journal Article|Research Support, Non-U.S. Gov't
k58gx6sf	Journal Article|Research Support, Non-U.S. Gov't
5l48fvx2	Journal Article|Research Support, Non-U.S. Gov't
um0ds7dh	Journal Article|Research Support, N.I.H., Extramural|Research Support, Non-U.S. Gov't
mxjtj5c0	Journal Article|Research Support, N.I.H., Intramural
mgj9zfft	Journal Article|Review
u3yvpcnr	Journal Article
z76vjkxg	Journal Article|Research Support, Non-U.S. Gov't
54f3q2o5	Journal Article
96xoj10p	Journal Article|Research Support, Non-U.S. Gov't
67oorg1b	Journal Article
howix091	Journal Article|Research Support, Non-U.S. Gov't
0tqwjdhd	Journal Article|Multicenter Study|Research Support, Non-U.S. Gov't
ni6iyzdn	Journal Article|Research Support, Non-U.S. Gov't
8gnn6l4b	Journal Article|Research Support, Non-U.S. Gov't
zuvy8htp	Journal Article
25v5mr3c	Journal Article
sw4wtxdk	Journal Article|Research Support, Non-U.S. Gov't
soi3bn6y	Journal Article|Research Support, Non-U.S. Gov't
6wu024ng	Comparative Study|Journal Article|Research Support, N.I.H., Extramural
vexwisnz	Journal Article|Research Support, Non-U.S. Gov't
8trsa6o6	Journal Article|Research Support, N.I.H., Extramural
epkw6222	Journal Article|Research Support, Non-U.S. Gov't|Review
d2mb2b3d	Journal Article|Research Support, N.I.H., Extramural|Research Support, Non-U.S. Gov't
o4k7auph	Journal Article|Research Support, N.I.H., Extramural|Research Support, Non-U.S. Gov't
cwzpb8fu	Editorial|Research Support, Non-U.S. Gov't
ge5iri3v	Journal Article|Review
lkoyrv3s	Journal Article|Research Support, N.I.H., Extramural|Research Support, Non-U.S. Gov't|Research Support, U.S. Gov't, Non-P.H.S.
zizfgz7d	Journal Article|Research Support, N.I.H., Extramural
cge5uve3	Journal Article
q26f8pv4	Journal Article|Research Support, Non-U.S. Gov't
y6di4ver	Journal Article|Research Support, Non-U.S. Gov't
igo8c5kb	Journal Article|Research Support, N.I.H., Extramural|Research Support, U.S. Gov't, Non-P.H.S.
gzxu7nkh	Journal Article
lfvso15k	Journal Article|Research Support, Non-U.S. Gov't
hd12p867	Journal Article
sbxqwfmy	Journal Article|Research Support, N.I.H., Extramural|Research Support, Non-U.S. Gov't
se4unhi8	Journal Article
a0pzw26l	Journal Article|Research Support, Non-U.S. Gov't
th0wddvc	Journal Article|Research Support, Non-U.S. Gov't
fec4kt20	Journal Article
34sy55hi	Journal Article|Research Support, Non-U.S. Gov't
1rhy8td0	Journal Article|Research Support, Non-U.S. Gov't|Validation Study
yvgzkt8a	Comment|Editorial
wcyv6w47	Journal Article|Research Support, Non-U.S. Gov't|Research Support, U.S. Gov't, P.H.S.
wg6nh1vt	Journal Article
sfshosp0	Journal Article
waf4n6u8	Journal Article|Research Support, N.I.H., Extramural
chd9ezba	Journal Article|Review
unotv53r	Comment|Letter
o2kzb94o	Journal Article|Research Support, N.I.H., Extramural
01wsevuu	Journal Article
k2vbgqk7	Journal Article|Research Support, N.I.H., Extramural
nj23h32n	Journal Article|Research Support, N.I.H., Extramural|Research Support, U.S. Gov't, Non-P.H.S.
e7b1guwq	Journal Article|Research Support, Non-U.S. Gov't
2lz03oqb	Journal Article|Research Support, N.I.H., Extramural|Research Support, Non-U.S. Gov't
ip0fxvhp	Comparative Study|Journal Article|Research Support, N.I.H., Intramural
1r1ueuk2	Journal Article|Research Support, N.I.H., Extramural|Research Support, Non-U.S. Gov't
iec4mvh7	Journal Article
ntx35a8s	Journal Article
9fr0m92p	Journal Article
xkmkwsbv	Journal Article|Research Support, Non-U.S. Gov't
ydzxp0oe	Journal Article|Research Support, N.I.H., Extramural|Research Support, Non-U.S. Gov't|Review
boto4h8x	Journal Article|Research Support, N.I.H., Extramural|Research Support, Non-U.S. Gov't|Research Support, U.S. Gov't, P.H.S.
nnhs8k0i	Journal Article|Research Support, Non-U.S. Gov't
wek9wp6u	Journal Article
782iew86	Journal Article|Research Support, N.I.H., Extramural
rb45gk2w	Journal Article|Review
mticfoic	Journal Article|Review|Systematic Review
om92cx5q	Journal Article|Research Support, N.I.H., Extramural|Research Support, Non-U.S. Gov't|Research Support, U.S. Gov't, Non-P.H.S.
c8uvemh0	Comparative Study|Journal Article|Research Support, Non-U.S. Gov't
m4sp9sjn	Journal Article|Research Support, N.I.H., Extramural
0bwxcij3	Journal Article
t7rxmzvi	Editorial|Research Support, N.I.H., Extramural|Comment
1gad01re	Journal Article|Research Support, N.I.H., Extramural|Review
wrru98zg	Journal Article
4458ra21	Journal Article|Research Support, Non-U.S. Gov't
mlhd9zbs	Journal Article|Research Support, N.I.H., Extramural|Research Support, Non-U.S. Gov't
hgpn8oba	Evaluation Study|Journal Article|Research Support, N.I.H., Extramural
zueoyesj	Journal Article|Research Support, Non-U.S. Gov't
hkc4vbmj	Congress
yc8rjjyf	Journal Article|Research Support, Non-U.S. Gov't
yjwm84ub	Journal Article
iejfgkst	Journal Article
bujydnde	Comparative Study|Journal Article|Research Support, Non-U.S. Gov't
bufbjdmw	Journal Article|Research Support, Non-U.S. Gov't|Review
73nlxqgk	Journal Article|Research Support, N.I.H., Extramural|Research Support, Non-U.S. Gov't|Research Support, U.S. Gov't, Non-P.H.S.
q3r327z7	Journal Article|Research Support, Non-U.S. Gov't
ampip7od	Journal Article
9uswwyxm	Journal Article|Research Support, Non-U.S. Gov't
3n05cb49	Journal Article|Research Support, Non-U.S. Gov't
kfkumsux	Journal Article|Research Support, Non-U.S. Gov't
ip32y0j5	Journal Article|Research Support, N.I.H., Extramural|Research Support, Non-U.S. Gov't
4owsb0bg	Evaluation Study|Journal Article|Review
ujf6v8x0	Journal Article|Research Support, Non-U.S. Gov't
o80duxhs	Journal Article
llilwq1u	Case Reports|Journal Article|Research Support, Non-U.S. Gov't
xwfptmmv	Journal Article|Research Support, N.I.H., Extramural|Research Support, Non-U.S. Gov't
xroo7z7g	Journal Article|Research Support, N.I.H., Extramural|Research Support, Non-U.S. Gov't
480d3yfv	Journal Article
v4jochbe	Journal Article|Research Support, Non-U.S. Gov't
m5ho3ccj	Journal Article|Research Support, N.I.H., Extramural|Research Support, U.S. Gov't, P.H.S.
812uc4w7	Journal Article|Research Support, Non-U.S. Gov't
19sejitq	Journal Article|Randomized Controlled Trial|Research Support, Non-U.S. Gov't
zar4py7o	Comparative Study|Journal Article
tycbhz8a	Journal Article
7coajgjz	Journal Article|Research Support, N.I.H., Extramural|Research Support, Non-U.S. Gov't
zpk3gjwo	Journal Article|Research Support, N.I.H., Extramural
5z3s5pjl	Journal Article|Research Support, Non-U.S. Gov't
xf0pmog4	Journal Article|Research Support, N.I.H., Intramural|Research Support, Non-U.S. Gov't
pdjsy9a0	Journal Article
zyaj90nh	Journal Article|Research Support, Non-U.S. Gov't
dcjwfes7	Journal Article|Research Support, Non-U.S. Gov't
phepjf55	Journal Article
7s6283y5	Journal Article|Research Support, Non-U.S. Gov't
00rk8fb5	Journal Article|Research Support, Non-U.S. Gov't
7p3b6tyf	Journal Article|Research Support, N.I.H., Extramural|Research Support, Non-U.S. Gov't
3njrml7x	Journal Article
8crvjzz4	Journal Article|Research Support, Non-U.S. Gov't
61qdmy15	Journal Article|Research Support, N.I.H., Extramural|Research Support, Non-U.S. Gov't
c8yzoen7	Journal Article|Research Support, Non-U.S. Gov't
crjwej14	Journal Article|Research Support, N.I.H., Extramural|Research Support, Non-U.S. Gov't
zm6a9brd	Journal Article
yci0a6bt	Journal Article|Research Support, Non-U.S. Gov't
pc4x5e24	Journal Article|Research Support, Non-U.S. Gov't
2g471tb4	Journal Article|Research Support, N.I.H., Extramural
ft5wl70x	Journal Article|Research Support, Non-U.S. Gov't|Review
m9ni2883	Journal Article|Research Support, Non-U.S. Gov't
f6igj0pd	Journal Article|Research Support, N.I.H., Extramural|Research Support, Non-U.S. Gov't
l3ej1hdk	Journal Article|Research Support, Non-U.S. Gov't
2aku9prp	Journal Article|Research Support, Non-U.S. Gov't
cgx90xnt	Journal Article
k2a0q9y8	Journal Article
dc7fn26s	Journal Article|Research Support, Non-U.S. Gov't|Review
svn4e6w6	Journal Article|Research Support, Non-U.S. Gov't|Review
s4e08yvg	Journal Article
b66bb2ri	Journal Article|Research Support, Non-U.S. Gov't
2ad1tu4s	Journal Article
iv18eiap	Journal Article|Research Support, Non-U.S. Gov't
cxr1ul7q	Journal Article
9tivuyh5	Journal Article|Research Support, N.I.H., Extramural|Research Support, N.I.H., Intramural|Research Support, Non-U.S. Gov't
dvh0qrgp	Evaluation Study|Journal Article|Research Support, Non-U.S. Gov't|Validation Study
ic937w26	Journal Article|Research Support, Non-U.S. Gov't
xrsyj1tc	Journal Article|Research Support, Non-U.S. Gov't|Review
dognow0r	Historical Article|Journal Article|Research Support, Non-U.S. Gov't
rq08bhu9	Journal Article|Research Support, N.I.H., Extramural|Research Support, Non-U.S. Gov't|Research Support, U.S. Gov't, Non-P.H.S.
rfwzj1at	Case Reports|Journal Article
z4sutqos	Journal Article|Research Support, N.I.H., Extramural|Research Support, Non-U.S. Gov't
pixbry0c	Journal Article|Research Support, N.I.H., Extramural|Research Support, Non-U.S. Gov't
wk2u2a9w	Comparative Study|Journal Article|Research Support, Non-U.S. Gov't
x7dqe8qa	Case Reports|Journal Article
qtn3ukf4	Journal Article|Research Support, Non-U.S. Gov't
ee7q7jhv	Journal Article|Research Support, Non-U.S. Gov't
8ctsa9sd	Journal Article|Research Support, Non-U.S. Gov't
zokd0uxp	Journal Article|Research Support, Non-U.S. Gov't
to4g9he9	Journal Article|Research Support, Non-U.S. Gov't
ussnj6ux	Journal Article|Research Support, Non-U.S. Gov't|Review
a18rch1f	Journal Article|Research Support, N.I.H., Extramural
0jyzk5kt	Evaluation Study|Journal Article|Research Support, Non-U.S. Gov't
szarwh0r	Journal Article|Research Support, Non-U.S. Gov't|Review
1h6jz1h5	Journal Article
ya2hidlu	Journal Article
dzzlpz4o	Historical Article|Journal Article|Research Support, Non-U.S. Gov't
u3f89kvg	Journal Article|Research Support, N.I.H., Extramural|Research Support, Non-U.S. Gov't|Review
4prvgmvt	Editorial
5xklsfnx	Journal Article
h56v5ti8	Journal Article|Review
57es391o	Journal Article|Research Support, N.I.H., Extramural|Research Support, Non-U.S. Gov't
sf3vhpeq	Journal Article|Research Support, N.I.H., Extramural|Research Support, Non-U.S. Gov't|Review
sn1a7ikq	Journal Article
3u77cp37	Journal Article
0gt21051	Journal Article|Research Support, N.I.H., Extramural|Research Support, Non-U.S. Gov't|Research Support, U.S. Gov't, Non-P.H.S.
d3a06n3f	Journal Article|Research Support, Non-U.S. Gov't
c2nuh2yc	Journal Article|Review
184kiuah	Journal Article|Research Support, Non-U.S. Gov't
8seknsaq	Journal Article
ujtb7xgz	Journal Article|Research Support, N.I.H., Extramural|Research Support, Non-U.S. Gov't
9b6yz3f4	Journal Article|Research Support, Non-U.S. Gov't
gdra8xhj	Journal Article|Research Support, Non-U.S. Gov't
85pu5mvm	Journal Article|Research Support, Non-U.S. Gov't
k0p166fr	Journal Article
tloaa3v1	Journal Article|Research Support, N.I.H., Extramural
pdnunlc9	Journal Article
qzkpik3z	Journal Article|Research Support, Non-U.S. Gov't
rxn5lges	Journal Article|Multicenter Study|Randomized Controlled Trial|Research Support, Non-U.S. Gov't
05lnj3w0	Journal Article|Research Support, N.I.H., Extramural|Research Support, Non-U.S. Gov't
p5sig1en	Journal Article|Research Support, N.I.H., Extramural
3f31j4cy	Journal Article
2z14p4oh	Journal Article|Research Support, N.I.H., Extramural
finpjfuz	Journal Article|Research Support, Non-U.S. Gov't
y0m1utug	Journal Article|Research Support, N.I.H., Extramural
j7fx64k1	Journal Article|Research Support, Non-U.S. Gov't
qifqc89z	Journal Article
1xacvavs	Journal Article|Research Support, Non-U.S. Gov't
cbzd8ybv	Journal Article|Research Support, N.I.H., Extramural|Research Support, Non-U.S. Gov't|Research Support, U.S. Gov't, Non-P.H.S.
ikq38rm1	Case Reports|Journal Article|Research Support, Non-U.S. Gov't
epz7fvnx	Journal Article|Research Support, Non-U.S. Gov't
u4649rtx	Journal Article|Research Support, Non-U.S. Gov't
tg0tczni	Journal Article|Research Support, Non-U.S. Gov't
0mtmodmo	Journal Article|Research Support, Non-U.S. Gov't
j6q2q0ko	Journal Article|Research Support, N.I.H., Extramural|Research Support, Non-U.S. Gov't
nge1itgk	Comparative Study|Journal Article|Research Support, N.I.H., Extramural|Research Support, Non-U.S. Gov't
8t0jvrts	Journal Article|Research Support, Non-U.S. Gov't
wzwpyvll	Journal Article|Research Support, Non-U.S. Gov't
26f0xddj	Journal Article
gt2pwc9b	Journal Article|Research Support, Non-U.S. Gov't
fvfl0bn1	Journal Article|Research Support, Non-U.S. Gov't
x6m02voy	Journal Article|Research Support, Non-U.S. Gov't
qol5poan	Journal Article|Research Support, N.I.H., Extramural|Research Support, Non-U.S. Gov't|Research Support, U.S. Gov't, Non-P.H.S.
jfbtjg83	Journal Article|Research Support, Non-U.S. Gov't
4chfqgrc	Journal Article|Research Support, N.I.H., Extramural|Research Support, Non-U.S. Gov't|Review
505i9na8	Journal Article|Research Support, N.I.H., Extramural
sa5snfby	Journal Article|Research Support, Non-U.S. Gov't
gynpp0rn	Journal Article|Research Support, N.I.H., Extramural|Review
a0kh4kap	Journal Article
2ma564ej	Journal Article
daheoyro	Journal Article|Research Support, Non-U.S. Gov't
ee7lhyzr	Journal Article|Research Support, N.I.H., Extramural|Research Support, U.S. Gov't, Non-P.H.S.
mrst93rh	Journal Article
1e3pthel	Comment|Journal Article
9vnthmfn	Journal Article|Research Support, Non-U.S. Gov't
qav5okgk	Journal Article|Research Support, Non-U.S. Gov't
uo185173	Journal Article
ufjjengt	Journal Article
uvv06b4n	Journal Article
febjiiwn	Journal Article|Research Support, Non-U.S. Gov't
mlrzfbc0	Journal Article|Research Support, Non-U.S. Gov't
egy1d90x	Journal Article|Research Support, N.I.H., Extramural|Research Support, Non-U.S. Gov't
f9cgt2z3	Clinical Trial, Phase I|Clinical Trial, Phase II|Journal Article|Research Support, N.I.H., Intramural|Research Support, Non-U.S. Gov't
crolji1q	Comparative Study|Journal Article|Research Support, Non-U.S. Gov't
r8m6cgv8	Journal Article|Research Support, Non-U.S. Gov't|Research Support, U.S. Gov't, P.H.S.
v5y9s97b	Journal Article|Research Support, N.I.H., Extramural|Research Support, Non-U.S. Gov't|Research Support, U.S. Gov't, Non-P.H.S.|Research Support, U.S. Gov't, P.H.S.
e67ky5tr	Journal Article|Research Support, Non-U.S. Gov't
unr44dvp	Journal Article|Research Support, Non-U.S. Gov't
vzbh457k	Journal Article|Research Support, Non-U.S. Gov't
9egy68c0	Journal Article|Research Support, Non-U.S. Gov't
pe0dqif1	Journal Article|Review
vuvgvz4n	Journal Article
gkl708nu	Journal Article|Research Support, Non-U.S. Gov't
pt3b4yc7	Journal Article|Research Support, N.I.H., Extramural|Research Support, Non-U.S. Gov't|Research Support, U.S. Gov't, Non-P.H.S.
lpf9lpky	Journal Article|Research Support, Non-U.S. Gov't
av8b8g8c	Journal Article|Research Support, N.I.H., Extramural|Research Support, U.S. Gov't, Non-P.H.S.
dgd0b4st	Journal Article
53tl0sea	Journal Article|Research Support, Non-U.S. Gov't
h2e6h076	Journal Article|Research Support, Non-U.S. Gov't
qjmyc2tu	Journal Article
mx0lk0d8	Journal Article
u0w518yg	Journal Article|Research Support, Non-U.S. Gov't
qkedjzqs	Journal Article|Multicenter Study|Research Support, Non-U.S. Gov't
rl5a7cnk	Journal Article
a67st6gy	Journal Article|Research Support, Non-U.S. Gov't|Research Support, U.S. Gov't, P.H.S.
cjzecgrb	Comparative Study|Journal Article|Research Support, Non-U.S. Gov't
cn7qo7hb	Journal Article|Research Support, N.I.H., Extramural|Research Support, Non-U.S. Gov't
5mka22hr	Journal Article
v5surcw0	Journal Article|Research Support, Non-U.S. Gov't
zzc7n84w	Journal Article
isw6jeir	Journal Article|Research Support, Non-U.S. Gov't
dy21jno8	Journal Article
qkwo747o	Journal Article|Research Support, N.I.H., Extramural
fzpuu59i	Journal Article|Research Support, Non-U.S. Gov't
6wyb431b	Comparative Study|Journal Article
ngn9x3lc	Journal Article|Research Support, U.S. Gov't, Non-P.H.S.
9ka3jdbf	Journal Article|Research Support, Non-U.S. Gov't
2qmlg9qn	Journal Article|Research Support, Non-U.S. Gov't
spiud6ok	Journal Article|Research Support, Non-U.S. Gov't|Review
ff2zadol	Journal Article|Research Support, Non-U.S. Gov't
2u49b7xo	Journal Article|Research Support, N.I.H., Extramural|Research Support, Non-U.S. Gov't
k1hwh640	Journal Article
md293k0m	Journal Article
91lzomwp	Journal Article|Research Support, Non-U.S. Gov't
4owe9lf5	Letter
9gozwdng	Journal Article|Research Support, Non-U.S. Gov't
5rm1za8z	Journal Article
39rbo0f9	Journal Article|Research Support, N.I.H., Extramural
fq1su77a	Journal Article
ucmpbk76	Journal Article|Research Support, Non-U.S. Gov't|Research Support, U.S. Gov't, Non-P.H.S.
2x7dfl1q	Journal Article
59yvbupx	Journal Article|Research Support, Non-U.S. Gov't
r3in76wm	Journal Article|Research Support, Non-U.S. Gov't
yvtsgqco	Journal Article
lqqsxhfl	Journal Article
r09r1fv2	Journal Article
te75jsd3	Journal Article|Research Support, Non-U.S. Gov't
1gd006zy	Journal Article|Review
2btyqh0l	Journal Article|Research Support, Non-U.S. Gov't
4gjo72hx	Journal Article|Research Support, Non-U.S. Gov't
gq1omz6u	Case Reports|Journal Article|Research Support, Non-U.S. Gov't
3okytwd8	Journal Article|Research Support, Non-U.S. Gov't
e50a0suk	Journal Article
vl03ida1	Journal Article|Research Support, N.I.H., Extramural|Research Support, Non-U.S. Gov't
wwucmzyy	Journal Article|Research Support, N.I.H., Intramural|Research Support, Non-U.S. Gov't
h3owwjao	Journal Article|Research Support, Non-U.S. Gov't
biqiti2k	Journal Article|Research Support, Non-U.S. Gov't
pjdogrs4	Journal Article|Research Support, Non-U.S. Gov't
31q7ftnd	Journal Article
d5d3y7jf	Journal Article
8oubjvvd	Journal Article
x2ykm7gq	Journal Article|Research Support, Non-U.S. Gov't
a8rkvaax	Journal Article|Research Support, Non-U.S. Gov't
feh9iswj	Journal Article
2qpw41ze	Journal Article|Research Support, Non-U.S. Gov't
wr8mngg2	Journal Article|Research Support, N.I.H., Intramural|Research Support, Non-U.S. Gov't
k2io05hy	Journal Article|Research Support, Non-U.S. Gov't
6rujx4vs	Journal Article|Research Support, Non-U.S. Gov't
jpow6iw1	Journal Article|Research Support, Non-U.S. Gov't|Research Support, U.S. Gov't, Non-P.H.S.
299oohbp	Journal Article|Research Support, N.I.H., Extramural|Research Support, Non-U.S. Gov't
ya9klbbm	Comparative Study|Journal Article
nz06v56o	Journal Article
hlu1noym	Journal Article|Research Support, Non-U.S. Gov't
88wo4xen	Journal Article|Research Support, N.I.H., Extramural
u87eaaj8	Journal Article|Research Support, Non-U.S. Gov't|Review
psaf2vls	Journal Article
x7f9927x	Comparative Study|Journal Article|Research Support, N.I.H., Extramural
wifs97yy	Journal Article|Research Support, Non-U.S. Gov't
zgapjjjw	Evaluation Study|Journal Article|Research Support, Non-U.S. Gov't
dc63kane	Journal Article|Research Support, N.I.H., Extramural|Research Support, Non-U.S. Gov't
qjunkqh5	Journal Article
yjcd5nb5	Case Reports|Journal Article
rckp1kc7	Journal Article|Research Support, Non-U.S. Gov't
x5ardo5j	Journal Article|Research Support, N.I.H., Extramural|Research Support, Non-U.S. Gov't
qsw8ncdw	Journal Article|Review
2zsl30yu	Journal Article
ix4k0rkt	Journal Article|Research Support, Non-U.S. Gov't
ec5qzurk	Journal Article|Research Support, Non-U.S. Gov't|Review
4twfhdtc	Journal Article|Multicenter Study|Research Support, Non-U.S. Gov't
lnuw4gye	Letter
do50gvdd	Journal Article|Multicenter Study|Research Support, Non-U.S. Gov't
tj1h127q	Journal Article|Review
2p7qrgx0	Journal Article|Research Support, Non-U.S. Gov't
absjerdt	Comparative Study|Journal Article
jb05xemc	Journal Article|Research Support, Non-U.S. Gov't|Review
t6l692zu	Journal Article|Research Support, Non-U.S. Gov't
qz68gtd4	Journal Article|Research Support, Non-U.S. Gov't
lzquegwc	Journal Article
3zevsk0w	Journal Article|Research Support, N.I.H., Extramural|Research Support, Non-U.S. Gov't|Research Support, U.S. Gov't, Non-P.H.S.
uwg57g1z	Journal Article|Research Support, Non-U.S. Gov't
471hzpyf	Journal Article
0jlsaypc	Journal Article|Multicenter Study
73hw8922	Journal Article|Research Support, Non-U.S. Gov't
lusrcpns	Historical Article|Journal Article|Research Support, Non-U.S. Gov't
16syz1o7	Journal Article|Research Support, Non-U.S. Gov't
36gbl7tu	Journal Article|Research Support, Non-U.S. Gov't
tibu8530	Journal Article|Research Support, N.I.H., Extramural|Research Support, Non-U.S. Gov't
v1p4ut66	Journal Article|Research Support, Non-U.S. Gov't|Research Support, U.S. Gov't, Non-P.H.S.
h8xxpbr6	Journal Article|Research Support, Non-U.S. Gov't|Review
7jnogabw	Journal Article|Research Support, Non-U.S. Gov't
auwm2qj0	Journal Article
5uzp3l0r	Journal Article|Research Support, Non-U.S. Gov't
g2pb02vx	Journal Article|Research Support, Non-U.S. Gov't
78395e3t	Journal Article|Research Support, Non-U.S. Gov't
3m0dyfsk	Journal Article|Meta-Analysis|Research Support, Non-U.S. Gov't|Review
wp4rch6v	Journal Article|Research Support, Non-U.S. Gov't|Review
xodngfj6	Journal Article
d498qj2b	Journal Article|Research Support, Non-U.S. Gov't|Review
tkfozwpf	Journal Article|Research Support, N.I.H., Extramural|Research Support, U.S. Gov't, Non-P.H.S.
5y9kfyk9	Journal Article|Research Support, N.I.H., Extramural|Research Support, Non-U.S. Gov't
wale2wiu	Journal Article|Research Support, Non-U.S. Gov't
4i56gcy8	Journal Article|Research Support, N.I.H., Extramural
chj07xz6	Journal Article|Research Support, N.I.H., Extramural|Research Support, Non-U.S. Gov't
ppzxvykb	Journal Article|Research Support, Non-U.S. Gov't
7ip36gt1	Journal Article
d93d3mds	Journal Article|Research Support, Non-U.S. Gov't
7uqmpn70	Journal Article|Research Support, Non-U.S. Gov't
e18licyc	Journal Article|Research Support, Non-U.S. Gov't
z3grnayv	Clinical Trial|Comparative Study|Journal Article|Multicenter Study|Research Support, Non-U.S. Gov't
ztc5holk	Journal Article|Research Support, Non-U.S. Gov't
vdzktqm1	Journal Article|Review
0mn1gbll	Journal Article|Research Support, Non-U.S. Gov't
ga3mk6be	Journal Article|Research Support, Non-U.S. Gov't
r938lfrr	Comparative Study|Journal Article|Research Support, Non-U.S. Gov't
uh3q65we	Journal Article|Research Support, Non-U.S. Gov't
bbjmcdo5	Journal Article|Research Support, Non-U.S. Gov't
l22gfc6r	Journal Article|Research Support, N.I.H., Extramural
zvkxormv	Journal Article|Research Support, Non-U.S. Gov't
l5ok3bvx	Journal Article|Research Support, Non-U.S. Gov't|Review
5gglmx9d	Evaluation Study|Journal Article
hohrbxyj	Journal Article
0hobwqpe	Journal Article|Research Support, N.I.H., Extramural|Research Support, U.S. Gov't, Non-P.H.S.|Review
adfigzc1	Journal Article|Research Support, Non-U.S. Gov't
4lmwa1yf	Journal Article|Research Support, Non-U.S. Gov't
qwhaesfk	Journal Article|Review
a9wmor1i	Journal Article
qb9ewpzd	Comparative Study|Journal Article
5opiip58	Journal Article|Research Support, Non-U.S. Gov't
zq387qo8	Journal Article
p4ufea6x	Journal Article|Research Support, Non-U.S. Gov't|Research Support, U.S. Gov't, Non-P.H.S.
m4jo053m	Journal Article
uu1oz2ei	Journal Article|Research Support, Non-U.S. Gov't|Research Support, U.S. Gov't, Non-P.H.S.
u7ior83b	Journal Article
18a3ftsg	Journal Article
132oghxa	Interview
crla8vrj	Journal Article|Research Support, Non-U.S. Gov't
s0otfnjw	Case Reports|Journal Article
ocp6yodg	Journal Article
ruba65p5	Evaluation Study|Journal Article|Research Support, N.I.H., Extramural|Research Support, Non-U.S. Gov't|Research Support, U.S. Gov't, P.H.S.
735b7rpv	Journal Article|Review
qfv8ifvl	Journal Article|Research Support, U.S. Gov't, P.H.S.
271vldil	Journal Article|Research Support, Non-U.S. Gov't|Review|Systematic Review
qk37euo4	Journal Article
gnkzb7qr	Journal Article|Research Support, Non-U.S. Gov't
sgcf9v3m	Journal Article|Review
0qkzd2w4	Journal Article
kci1lkhj	Journal Article|Research Support, N.I.H., Extramural|Research Support, U.S. Gov't, Non-P.H.S.
abml6wgd	Journal Article|Research Support, Non-U.S. Gov't
6gow0x1v	Evaluation Study|Journal Article|Research Support, N.I.H., Extramural|Research Support, Non-U.S. Gov't
7eflwyxk	Journal Article|Research Support, Non-U.S. Gov't
g1ob16b9	Comparative Study|Journal Article|Research Support, Non-U.S. Gov't
0j3efvfe	Journal Article
m57b8g9n	Journal Article|Research Support, U.S. Gov't, Non-P.H.S.
jhetyd9t	Journal Article|Research Support, N.I.H., Extramural
8au7ee79	Journal Article|Research Support, Non-U.S. Gov't|Research Support, U.S. Gov't, Non-P.H.S.
dcid9emx	Journal Article|Research Support, Non-U.S. Gov't
ewx5xhrb	Journal Article|Research Support, Non-U.S. Gov't
neeftptx	Journal Article
mbzh5nkf	Journal Article
leiuve0f	Journal Article
b6gte5u0	Journal Article|Research Support, Non-U.S. Gov't
hvaie7ay	Journal Article|Research Support, U.S. Gov't, P.H.S.
4894nxf9	Journal Article
3wok0n21	Journal Article|Research Support, Non-U.S. Gov't
0d3vy87b	Journal Article|Research Support, Non-U.S. Gov't
x4hdxx1t	Journal Article|Research Support, U.S. Gov't, P.H.S.
09locmnw	Journal Article|Research Support, Non-U.S. Gov't
kcmpxd45	Journal Article
7vfo98ho	Evaluation Study|Journal Article|Research Support, Non-U.S. Gov't
9m3s1yd1	Journal Article
vtp4cwvt	Journal Article|Research Support, N.I.H., Extramural|Research Support, Non-U.S. Gov't|Research Support, U.S. Gov't, Non-P.H.S.
gwlslpm5	Journal Article
czo533oj	Journal Article|Research Support, Non-U.S. Gov't|Research Support, U.S. Gov't, P.H.S.
l4fauo0l	Journal Article
gzq9xpe0	Journal Article|Research Support, Non-U.S. Gov't|Research Support, U.S. Gov't, P.H.S.
7i1sxa51	Journal Article|Research Support, Non-U.S. Gov't
1whqwaan	Journal Article
z5p3a64x	Journal Article|Research Support, N.I.H., Extramural|Research Support, Non-U.S. Gov't|Review
uj96zdld	Journal Article|Research Support, N.I.H., Extramural
zmhobi0r	Journal Article
gefoauz5	Journal Article
0aiaklrn	Journal Article|Research Support, Non-U.S. Gov't
ty6lv18n	Journal Article|Research Support, Non-U.S. Gov't
s50g754b	Journal Article|Research Support, Non-U.S. Gov't|Review
dpcgl6ig	Journal Article|Research Support, N.I.H., Extramural
xij0zoen	Journal Article|Research Support, N.I.H., Extramural
xv3s8iao	Journal Article|Research Support, Non-U.S. Gov't
r2fkckdx	Journal Article
zxtbnyho	Case Reports|Journal Article
gl9cjmno	Journal Article|Research Support, Non-U.S. Gov't
zlmhwz7k	Journal Article|Research Support, N.I.H., Extramural|Research Support, Non-U.S. Gov't|Research Support, U.S. Gov't, Non-P.H.S.
d0hrsiu3	Journal Article|Research Support, Non-U.S. Gov't
8m7spnxj	Journal Article|Research Support, Non-U.S. Gov't
zrz6jyma	Journal Article
3bakci02	Journal Article|Research Support, Non-U.S. Gov't
6tnsjskg	Journal Article
rb8wg8k5	Journal Article|Research Support, Non-U.S. Gov't
s5zr6tvk	Journal Article
y0muda95	Journal Article|Research Support, Non-U.S. Gov't
vg42z900	Journal Article|Research Support, Non-U.S. Gov't
cpjlzutk	Comparative Study|Evaluation Study|Journal Article|Research Support, Non-U.S. Gov't
kf1fs1ka	Journal Article|Research Support, Non-U.S. Gov't
gvzs9vxr	Journal Article|Research Support, Non-U.S. Gov't
fcffl6m4	Journal Article|Research Support, Non-U.S. Gov't
ttyo4z6f	Journal Article|Research Support, Non-U.S. Gov't
lfv0ypjv	Journal Article|Research Support, Non-U.S. Gov't|Research Support, U.S. Gov't, P.H.S.
qyiw18ft	Comment|Letter
ftp67lkq	Comment|Letter
xj7mpyue	Journal Article|Research Support, Non-U.S. Gov't|Research Support, U.S. Gov't, P.H.S.
m1xf62bf	Journal Article|Research Support, Non-U.S. Gov't
ivl5i3kz	Journal Article|Research Support, Non-U.S. Gov't
alyn1i00	Journal Article|Research Support, Non-U.S. Gov't
k7myxo6p	Journal Article|Research Support, Non-U.S. Gov't
ss1435el	Journal Article|Research Support, Non-U.S. Gov't
dby5aksb	Journal Article
t0y0b0gb	Journal Article|Research Support, N.I.H., Extramural
wbj0w365	Journal Article|Research Support, Non-U.S. Gov't
mkwpuav6	Journal Article|Research Support, Non-U.S. Gov't
zss38mct	Journal Article|Research Support, Non-U.S. Gov't
wmphlnpt	Journal Article|Research Support, N.I.H., Extramural|Research Support, N.I.H., Intramural|Retracted Publication
a93brk5n	Journal Article|Research Support, Non-U.S. Gov't
c0smzrt6	Journal Article|Research Support, Non-U.S. Gov't
uofygmeu	Journal Article
e0tcmzl2	Journal Article
9vw76cic	Journal Article
dg90gulb	Journal Article
vvspjage	Journal Article
o6znx8t8	Journal Article|Research Support, N.I.H., Extramural|Research Support, Non-U.S. Gov't
7vhcf929	Journal Article|Research Support, N.I.H., Extramural|Research Support, Non-U.S. Gov't|Review
w2yt76nd	Journal Article
ow5wt781	Journal Article
w8meihe1	Evaluation Study|Journal Article
gr8qp4em	Journal Article|Review
bfu2v53h	Journal Article
zudnu71a	Journal Article|Research Support, Non-U.S. Gov't
tsvzg0ax	Journal Article|Research Support, N.I.H., Extramural
o1x8c9o4	Journal Article|Research Support, N.I.H., Extramural|Research Support, Non-U.S. Gov't
ni5yl7su	Journal Article|Research Support, Non-U.S. Gov't
erjm73e1	Journal Article|Research Support, N.I.H., Extramural|Research Support, U.S. Gov't, Non-P.H.S.
085v7n6k	Journal Article
hfg70ehq	Evaluation Study|Journal Article
je9t4i6q	Journal Article
izef7p9g	Case Reports|Letter|Research Support, Non-U.S. Gov't
pqpqayuv	Journal Article|Research Support, Non-U.S. Gov't|Research Support, U.S. Gov't, P.H.S.
57xo6xx2	Journal Article
ul8wjrmy	Journal Article|Research Support, Non-U.S. Gov't
rlebw9ez	Letter|Research Support, Non-U.S. Gov't
r8fmq65g	Journal Article|Research Support, Non-U.S. Gov't
t3zampk7	Journal Article|Research Support, Non-U.S. Gov't
36jzzy77	Journal Article
3bdey2mz	Journal Article|Research Support, Non-U.S. Gov't
44bm52ch	Journal Article|Research Support, Non-U.S. Gov't
97dsp9d0	Journal Article|Research Support, Non-U.S. Gov't
llzhzflc	Journal Article|Research Support, Non-U.S. Gov't
qitzkfqj	Journal Article|Research Support, N.I.H., Extramural|Research Support, Non-U.S. Gov't|Research Support, U.S. Gov't, Non-P.H.S.
vsgd9v1w	Evaluation Study|Journal Article|Research Support, Non-U.S. Gov't
divt1n4i	Journal Article
dy7djsah	Journal Article|Research Support, Non-U.S. Gov't
mig5zt5p	Journal Article|Multicenter Study|Research Support, Non-U.S. Gov't
qcbw8zkc	Case Reports|Journal Article|Review
cj4zlr3c	Journal Article|Research Support, N.I.H., Extramural|Research Support, Non-U.S. Gov't|Research Support, U.S. Gov't, P.H.S.
7vwpvcdd	Journal Article|Research Support, Non-U.S. Gov't
y4p3n887	Historical Article|Journal Article|Review
0bkskibk	Letter|Research Support, Non-U.S. Gov't
8lvzab4i	Journal Article|Research Support, N.I.H., Extramural|Research Support, Non-U.S. Gov't
p5ohjzhs	Journal Article|Research Support, N.I.H., Extramural
6a5gr8mc	Letter
0vsf67nh	Journal Article|Research Support, N.I.H., Extramural|Research Support, U.S. Gov't, Non-P.H.S.|Research Support, U.S. Gov't, P.H.S.
dncy6tdc	Journal Article|Research Support, Non-U.S. Gov't
xt6vwcu6	Evaluation Study|Journal Article|Research Support, N.I.H., Extramural|Research Support, Non-U.S. Gov't
g5sum116	Journal Article|Research Support, Non-U.S. Gov't
8c8skz2r	Journal Article|Research Support, Non-U.S. Gov't
ovm9muqb	Journal Article
v9k7vpi8	Case Reports|Journal Article|Research Support, N.I.H., Extramural
2mfbqs8i	Letter
tkjkjd7w	Journal Article|Research Support, Non-U.S. Gov't
j36voasl	Journal Article|Research Support, Non-U.S. Gov't
1jmhvclq	Journal Article|Research Support, Non-U.S. Gov't|Research Support, U.S. Gov't, Non-P.H.S.|Review
vluuha88	Journal Article|Review
wwjbzj1g	Journal Article|Research Support, Non-U.S. Gov't
w52dc97h	Journal Article|Multicenter Study|Research Support, Non-U.S. Gov't
e0wmnfyn	Comparative Study|Journal Article
agja3onp	Journal Article|Research Support, N.I.H., Extramural|Research Support, Non-U.S. Gov't
iuo2cw23	Journal Article
8s4bsnlw	Journal Article|Research Support, Non-U.S. Gov't|Research Support, U.S. Gov't, Non-P.H.S.
9e9523i8	Journal Article|Research Support, Non-U.S. Gov't
f9abq8gj	Journal Article|Research Support, Non-U.S. Gov't
yx6p2yhk	Journal Article
ubpbdqtg	Journal Article|Research Support, Non-U.S. Gov't
d3fb9xd8	Journal Article|Research Support, Non-U.S. Gov't
zl1s82yi	Journal Article|Research Support, Non-U.S. Gov't
fhm8abxp	Journal Article|Research Support, Non-U.S. Gov't
clyc1va2	Journal Article|Research Support, Non-U.S. Gov't|Review
7whai7nr	Editorial
o7ttiu97	Journal Article|Research Support, N.I.H., Extramural|Research Support, N.I.H., Intramural|Research Support, Non-U.S. Gov't
5b936n3g	Journal Article|Research Support, Non-U.S. Gov't
leedutqo	Clinical Trial|Journal Article
w9iwmqgq	Journal Article|Research Support, Non-U.S. Gov't
wo20st5w	Journal Article|Research Support, Non-U.S. Gov't
lzhobnch	Journal Article
rafwlw0t	Journal Article|Research Support, Non-U.S. Gov't
tonaaft2	Journal Article|Research Support, N.I.H., Extramural|Research Support, Non-U.S. Gov't|Research Support, U.S. Gov't, Non-P.H.S.
n297c39q	Journal Article|Research Support, Non-U.S. Gov't
ligqoj24	Journal Article|Research Support, Non-U.S. Gov't
iq30z094	Journal Article|Research Support, Non-U.S. Gov't
bqount8a	Journal Article|Research Support, N.I.H., Extramural|Research Support, Non-U.S. Gov't
pyy1ega9	Journal Article|Research Support, Non-U.S. Gov't
bnl5qxlm	Journal Article
o2mim4it	Journal Article
g0ke3xh1	Journal Article
7vmevd9g	Journal Article|Research Support, N.I.H., Intramural
6f8vyziv	Journal Article
6ogoktah	Journal Article|Research Support, Non-U.S. Gov't
tptwlmy4	Case Reports
wyy6yw2o	Journal Article|Research Support, Non-U.S. Gov't
aclzp3iy	Journal Article
yggoeu00	Journal Article|Research Support, Non-U.S. Gov't
0r4z1zea	Journal Article|Research Support, Non-U.S. Gov't
7yo3qr0u	Journal Article|Research Support, N.I.H., Extramural
t1ma6njp	Case Reports
43bdjxe2	Journal Article|Research Support, N.I.H., Extramural
nebf6u0z	Journal Article|Meta-Analysis|Research Support, Non-U.S. Gov't
4ac52f72	Journal Article|Research Support, N.I.H., Extramural
g4aw4ves	Journal Article|Research Support, Non-U.S. Gov't|Review
o2os9jj6	Journal Article|Multicenter Study|Research Support, Non-U.S. Gov't
l9ozvlae	Journal Article
y7urtkxo	Journal Article
0e34chf3	Journal Article
gowyfu55	Journal Article
wnk44cf7	Journal Article
mbv7pk21	Journal Article
gbyqrxg2	Journal Article
bz66g9a0	Journal Article|Research Support, N.I.H., Extramural|Research Support, Non-U.S. Gov't|Research Support, U.S. Gov't, P.H.S.
a04e06zy	Journal Article|Research Support, N.I.H., Extramural|Research Support, Non-U.S. Gov't
36dhfptw	Journal Article
4yfohp9w	Journal Article
kmdxxx76	Journal Article
jx518gz3	Journal Article
72oh3vze	Journal Article
ma0h8bfc	Journal Article
r7y1cqou	Journal Article|Research Support, Non-U.S. Gov't
affnaoni	Journal Article
sccd23l3	Journal Article
nofojf8m	Journal Article
ecgyz78q	Journal Article
kc1xl0sg	Journal Article
suzhg1yd	Journal Article
ydu0l0st	Journal Article|Research Support, N.I.H., Extramural|Research Support, Non-U.S. Gov't
x53t9i4k	Journal Article|Research Support, Non-U.S. Gov't
rhsgqprf	Journal Article|Research Support, Non-U.S. Gov't
p9o2cwgl	Journal Article|Research Support, Non-U.S. Gov't
25qfbbdb	Journal Article|Research Support, Non-U.S. Gov't
7cty5s6o	Journal Article
m4t7jwqe	Journal Article|Research Support, N.I.H., Extramural|Research Support, Non-U.S. Gov't|Research Support, U.S. Gov't, Non-P.H.S.
wfrmvlhi	Journal Article|Research Support, N.I.H., Extramural
pzbhq26m	Comparative Study|Journal Article|Research Support, Non-U.S. Gov't
j6o3141a	Journal Article
32jrya90	Journal Article
k9skma4k	Journal Article|Research Support, N.I.H., Extramural|Research Support, Non-U.S. Gov't|Research Support, U.S. Gov't, Non-P.H.S.
baugu1gh	Journal Article|Research Support, Non-U.S. Gov't
f2zc5rjj	Journal Article|Research Support, Non-U.S. Gov't
ofpcgxce	Journal Article|Research Support, Non-U.S. Gov't
vpm9drvz	Journal Article|Research Support, Non-U.S. Gov't
6nas74q1	Comparative Study|Journal Article|Research Support, N.I.H., Intramural
vret3sh1	Journal Article|Research Support, N.I.H., Extramural|Research Support, U.S. Gov't, Non-P.H.S.
dwfb81aj	Journal Article
ob2xoxlq	Journal Article|Research Support, N.I.H., Extramural|Research Support, U.S. Gov't, Non-P.H.S.
66yurgph	Journal Article
xxnnq1w5	Journal Article|Research Support, Non-U.S. Gov't
l565gha4	Journal Article|Research Support, Non-U.S. Gov't
newf1dqx	Journal Article|Research Support, Non-U.S. Gov't
zlygzsm1	Journal Article|Research Support, Non-U.S. Gov't
sxdstw4a	Journal Article|Research Support, N.I.H., Extramural
fvx0xof9	Journal Article|Research Support, Non-U.S. Gov't
s70onyix	Journal Article|Research Support, N.I.H., Extramural|Research Support, Non-U.S. Gov't|Research Support, U.S. Gov't, Non-P.H.S.
afgvzxfx	Journal Article
yvjrcgxu	Journal Article
q96i25vh	Journal Article|Research Support, N.I.H., Extramural|Research Support, Non-U.S. Gov't
i8zikevn	Comparative Study|Journal Article|Research Support, Non-U.S. Gov't
0hlj6r10	Journal Article|Research Support, N.I.H., Extramural|Research Support, Non-U.S. Gov't|Review
ckpg9f97	Journal Article|Research Support, Non-U.S. Gov't
vub3ij8f	Journal Article|Research Support, N.I.H., Extramural|Research Support, Non-U.S. Gov't
99hjjqjn	Journal Article|Research Support, Non-U.S. Gov't
pxryt8wn	Journal Article|Research Support, Non-U.S. Gov't
9voqa1oy	Journal Article|Research Support, N.I.H., Extramural|Research Support, U.S. Gov't, P.H.S.
rsnblu4d	Editorial
ck0xawdc	Journal Article
mu5u5bvj	Journal Article
gagakqw4	Journal Article|Research Support, Non-U.S. Gov't
j8t98qc8	Journal Article
ycxyn2a2	Journal Article|Research Support, N.I.H., Extramural|Research Support, Non-U.S. Gov't|Review
dbikkq0u	Journal Article|Research Support, N.I.H., Extramural|Research Support, N.I.H., Intramural|Research Support, Non-U.S. Gov't
pci4rhkn	Journal Article|Research Support, N.I.H., Extramural|Research Support, N.I.H., Intramural
880nqc0f	Journal Article|Multicenter Study|Randomized Controlled Trial|Research Support, N.I.H., Extramural
01b0vnnm	Journal Article
5b29wtim	Journal Article
z65xxk1f	Journal Article|Research Support, Non-U.S. Gov't
iuglkdcp	Comparative Study|Journal Article|Research Support, Non-U.S. Gov't
jo883b0y	Journal Article|Research Support, Non-U.S. Gov't|Review
ertnvzwk	Journal Article|Research Support, Non-U.S. Gov't
bu43gmpc	Journal Article|Research Support, N.I.H., Extramural|Research Support, Non-U.S. Gov't|Research Support, U.S. Gov't, Non-P.H.S.|Research Support, U.S. Gov't, P.H.S.
nuwvge0t	Journal Article|Research Support, Non-U.S. Gov't
z6ufx206	Journal Article|Research Support, Non-U.S. Gov't
qg1b5p1j	Journal Article
v22k72tw	Journal Article|Research Support, N.I.H., Extramural
jiy4cp4n	Journal Article
zwfxnd7r	Journal Article
e2p2e8rl	Journal Article
m6abyuvx	Journal Article|Research Support, Non-U.S. Gov't
35kfabe1	Journal Article|Research Support, Non-U.S. Gov't
zz1zarbk	Journal Article|Multicenter Study|Research Support, Non-U.S. Gov't
bmcku2yb	Journal Article|Research Support, Non-U.S. Gov't|Validation Study
rdpsxb4n	Journal Article|Research Support, Non-U.S. Gov't
4mhh29l0	Comparative Study|Journal Article|Research Support, Non-U.S. Gov't
56sag9d0	Journal Article|Research Support, U.S. Gov't, P.H.S.|Review
wubaahn2	Journal Article|Research Support, N.I.H., Extramural|Research Support, Non-U.S. Gov't|Research Support, U.S. Gov't, Non-P.H.S.
5is9kc52	Journal Article|Research Support, Non-U.S. Gov't
kff3gig0	Journal Article|Research Support, N.I.H., Extramural
e1bn79ui	Journal Article
w7uhqsio	Journal Article
qfl3i7c6	Journal Article|Research Support, Non-U.S. Gov't
5qa2z9jj	Journal Article|Research Support, N.I.H., Extramural|Research Support, Non-U.S. Gov't
y0zjkmoe	Journal Article|Research Support, Non-U.S. Gov't
1bsoc3rq	Journal Article
rrezynbs	Journal Article|Research Support, Non-U.S. Gov't
baxxcyji	Journal Article|Research Support, Non-U.S. Gov't
uylgyhs8	Journal Article|Research Support, Non-U.S. Gov't
m9q4av7g	Journal Article|Research Support, N.I.H., Extramural|Research Support, Non-U.S. Gov't
qic51knn	Comparative Study|Journal Article
s7h6884o	Journal Article|Research Support, Non-U.S. Gov't
8g9jd240	Journal Article|Research Support, Non-U.S. Gov't|Review
nj1ub77s	Journal Article
2qds187e	Editorial|Research Support, Non-U.S. Gov't
7cgqxt2m	Journal Article|Research Support, Non-U.S. Gov't
21hg9t8h	Journal Article
imjiwslh	Journal Article|Research Support, Non-U.S. Gov't
jb8228vn	Journal Article|Research Support, Non-U.S. Gov't
y24kbzy1	Journal Article|Research Support, N.I.H., Extramural|Research Support, N.I.H., Intramural|Retracted Publication
bz4rr6bh	Journal Article
06e9lkwl	Journal Article
rrscfo33	Journal Article|Research Support, Non-U.S. Gov't
dr2uow4m	Journal Article|Research Support, Non-U.S. Gov't
ckkcpt1b	Journal Article|Meta-Analysis|Review|Systematic Review
vnwpzsu8	Journal Article|Research Support, Non-U.S. Gov't
250sdmq6	Clinical Trial|Journal Article|Research Support, Non-U.S. Gov't
qdfrjvu1	Journal Article|Research Support, Non-U.S. Gov't
ej0e1c4d	Journal Article|Research Support, N.I.H., Extramural
x8sw5wdp	Journal Article|Research Support, Non-U.S. Gov't
yujp9zpx	Journal Article|Research Support, Non-U.S. Gov't
zspl6qv8	Journal Article
zxe95qy9	Historical Article|Journal Article|Research Support, Non-U.S. Gov't
hcbvfpg0	Journal Article
usz7pnvu	Journal Article|Research Support, Non-U.S. Gov't
pccw41s5	Journal Article
v2vw3an1	Journal Article|Research Support, Non-U.S. Gov't
cnxgsmvk	Journal Article|Research Support, Non-U.S. Gov't|Research Support, U.S. Gov't, Non-P.H.S.
s90geszi	Journal Article|Research Support, Non-U.S. Gov't|Research Support, U.S. Gov't, Non-P.H.S.
majlef5h	Journal Article|Research Support, Non-U.S. Gov't
cq27eq5h	Journal Article|Research Support, N.I.H., Extramural|Research Support, U.S. Gov't, Non-P.H.S.
zq8kqf6h	Journal Article|Research Support, Non-U.S. Gov't|Review
uj5gcvmd	Journal Article|Research Support, N.I.H., Extramural|Research Support, Non-U.S. Gov't
kkh4gvp0	Letter|Research Support, Non-U.S. Gov't
ku2dsy4f	Journal Article|Research Support, N.I.H., Extramural
2586thss	Journal Article|Research Support, Non-U.S. Gov't
wt2gctys	Journal Article|Research Support, Non-U.S. Gov't
uvs3waq5	Journal Article
5r2in1gw	Journal Article|Research Support, Non-U.S. Gov't
l9862er0	Journal Article|Multicenter Study|Observational Study|Research Support, Non-U.S. Gov't
t81g3oyq	Journal Article|Multicenter Study|Observational Study|Research Support, Non-U.S. Gov't
uj4ymadl	Journal Article
z5rdf0mi	Journal Article|Research Support, Non-U.S. Gov't
0mncitnr	Journal Article
upy19l3s	Journal Article|Research Support, Non-U.S. Gov't
vlns6j0j	Journal Article|Research Support, Non-U.S. Gov't|Research Support, U.S. Gov't, P.H.S.
5hx84kki	Journal Article|Research Support, N.I.H., Intramural
sc854ug9	Journal Article|Research Support, N.I.H., Extramural|Research Support, Non-U.S. Gov't
0hghpwyr	Journal Article|Research Support, Non-U.S. Gov't|Research Support, U.S. Gov't, P.H.S.
ew8orn0z	Journal Article|Research Support, Non-U.S. Gov't
d0a8oib4	Journal Article|Research Support, N.I.H., Extramural
g6ffaer1	Journal Article
1rhlu59c	Journal Article|Research Support, N.I.H., Extramural
6fp8nly0	Journal Article|Research Support, Non-U.S. Gov't
j3w0f8oq	Journal Article|Review
e278thvo	Journal Article|Research Support, N.I.H., Extramural|Research Support, Non-U.S. Gov't
yts4xppb	Journal Article|Research Support, Non-U.S. Gov't
s76c5ebd	Journal Article|Research Support, N.I.H., Extramural|Research Support, Non-U.S. Gov't|Research Support, U.S. Gov't, P.H.S.
njlqgih3	Journal Article|Review
6l6c7jpq	Journal Article
exqza1kg	Journal Article|Research Support, Non-U.S. Gov't|Review|Systematic Review
d0bk9gu5	Journal Article
0jx6mwiw	Journal Article|Research Support, Non-U.S. Gov't
b22s00es	Journal Article
srh1lwsl	Journal Article
ek3baj4i	Journal Article|Research Support, Non-U.S. Gov't
zwp2ujli	Journal Article|Research Support, N.I.H., Extramural
68eblcke	Journal Article
gg4qi4tj	Journal Article|Research Support, Non-U.S. Gov't
2ssrs0mw	Journal Article
y01w04lc	Journal Article
wwuqxx1r	Journal Article|Randomized Controlled Trial|Research Support, Non-U.S. Gov't
91fhb66m	Journal Article
feboqwa7	Letter|Research Support, Non-U.S. Gov't
dxbbg4td	Journal Article
ir0rbr0i	Journal Article|Research Support, Non-U.S. Gov't
6k41sqxy	Journal Article
z8oh082s	Journal Article|Research Support, N.I.H., Extramural|Research Support, U.S. Gov't, Non-P.H.S.
iaceti4b	Journal Article|Research Support, Non-U.S. Gov't
icwhpbpj	Journal Article
nn9gj0z1	Journal Article|Research Support, Non-U.S. Gov't
xjfdin77	Comparative Study|Journal Article|Research Support, Non-U.S. Gov't
1jogs44p	Journal Article|Research Support, N.I.H., Extramural|Research Support, Non-U.S. Gov't
7dr1oqf5	Journal Article|Research Support, Non-U.S. Gov't
8vk89i4h	Journal Article|Research Support, Non-U.S. Gov't
nxqer3m7	Journal Article|Research Support, Non-U.S. Gov't
msmq91d2	Journal Article|Research Support, N.I.H., Extramural|Research Support, Non-U.S. Gov't
917uwsgx	Journal Article|Research Support, Non-U.S. Gov't
2ivd3u5o	Journal Article
h5o2ksfk	Journal Article|Review
mgb5dwt2	Journal Article|Research Support, Non-U.S. Gov't
jl3uah1i	Journal Article
4yt2auvk	Case Reports
8comwpr5	Journal Article
psguw47w	Journal Article|Research Support, Non-U.S. Gov't
qlent1g9	Journal Article|Research Support, Non-U.S. Gov't
r6c7kmqj	Journal Article|Research Support, Non-U.S. Gov't
vuevksex	Journal Article
67rycbiy	Journal Article
rpkoz2p9	Journal Article|Research Support, Non-U.S. Gov't
mhdi16wz	Journal Article|Research Support, N.I.H., Extramural|Research Support, Non-U.S. Gov't
lmoovnhk	Journal Article
giw4z3ei	Journal Article|Meta-Analysis|Research Support, Non-U.S. Gov't|Review|Systematic Review
yv9zv5u4	Journal Article|Research Support, N.I.H., Extramural|Research Support, U.S. Gov't, Non-P.H.S.
mwfr5tzf	Journal Article
1pbd4maf	Journal Article|Research Support, N.I.H., Extramural|Research Support, N.I.H., Intramural
nk2thkme	Comparative Study|Journal Article|Research Support, Non-U.S. Gov't
2hw6pxnh	Journal Article|Research Support, Non-U.S. Gov't
l600aeuo	Journal Article|Research Support, N.I.H., Extramural|Research Support, Non-U.S. Gov't
sddif46h	Journal Article
pwz6rde0	Journal Article
ysyz3grd	Journal Article|Research Support, Non-U.S. Gov't
d6awwygy	Comparative Study|Journal Article|Research Support, Non-U.S. Gov't
l7rn00vq	Congress|Overall
dh9pr82o	Comparative Study|Journal Article|Research Support, N.I.H., Extramural|Research Support, Non-U.S. Gov't
e32klwb1	Journal Article|Research Support, Non-U.S. Gov't|Review
8ut2p9p6	Journal Article|Research Support, Non-U.S. Gov't
jleccqqx	Comparative Study|Journal Article|Research Support, N.I.H., Extramural|Research Support, Non-U.S. Gov't
x4owsq6f	Editorial|Comment
awygbo1y	Journal Article
s7q1829b	Journal Article|Research Support, Non-U.S. Gov't
tcmgsmsi	Journal Article|Research Support, N.I.H., Extramural|Research Support, Non-U.S. Gov't
fkqdrwer	Journal Article|Research Support, Non-U.S. Gov't
v39rtc3p	Journal Article|Research Support, N.I.H., Extramural|Research Support, Non-U.S. Gov't
ka4261wc	Journal Article
ef87c4ej	Journal Article
cav9n18w	Journal Article|Research Support, Non-U.S. Gov't
ctpgylnr	Journal Article|Research Support, N.I.H., Extramural|Research Support, Non-U.S. Gov't
6vloa2w3	Journal Article|Research Support, Non-U.S. Gov't
rb098rnu	Journal Article
49it5pha	Journal Article
64p3wpav	Journal Article|Research Support, Non-U.S. Gov't
zvxvoygo	Journal Article|Research Support, Non-U.S. Gov't
o0x2vj3z	Journal Article|Research Support, N.I.H., Extramural|Research Support, Non-U.S. Gov't
xc4c7dkk	Journal Article|Research Support, Non-U.S. Gov't
79fp75u3	Evaluation Study|Journal Article|Research Support, Non-U.S. Gov't
g7rf1cdi	Journal Article|Research Support, Non-U.S. Gov't
ci6db90d	Journal Article|Research Support, Non-U.S. Gov't
cxth3hyn	Journal Article
znezo6tj	Journal Article
asghqx6q	Journal Article|Research Support, N.I.H., Extramural
abnj3iit	Journal Article|Observational Study|Research Support, Non-U.S. Gov't
ikr1qrrt	Journal Article|Research Support, Non-U.S. Gov't
ef5d81cg	Comparative Study|Journal Article
1awau7hm	Journal Article
1v353uij	Journal Article|Research Support, Non-U.S. Gov't
60xkxdhe	Journal Article|Research Support, Non-U.S. Gov't
gw9tzo3i	Journal Article|Research Support, Non-U.S. Gov't
66kuahlb	Journal Article|Research Support, Non-U.S. Gov't|Review
c04la608	Journal Article
bkbk7h78	Journal Article|Research Support, Non-U.S. Gov't
wi7qdbc7	Comparative Study|Journal Article|Research Support, N.I.H., Extramural
rb8vf4q6	Journal Article|Research Support, N.I.H., Extramural|Research Support, Non-U.S. Gov't
2fd5op27	Journal Article|Research Support, N.I.H., Extramural|Research Support, U.S. Gov't, Non-P.H.S.
645zegcv	Journal Article|Research Support, N.I.H., Intramural
q3nxfzh5	Journal Article
73ww76h9	Journal Article
v6bpjpmo	Journal Article
vjxmrmfc	Journal Article|Research Support, N.I.H., Extramural|Research Support, Non-U.S. Gov't
2ju8t2cz	Journal Article
na6rh396	Journal Article|Research Support, Non-U.S. Gov't
8yrpcl94	Journal Article|Research Support, Non-U.S. Gov't
gyetna96	Comparative Study|Journal Article|Multicenter Study|Research Support, Non-U.S. Gov't
r0rfjs05	Journal Article|Research Support, N.I.H., Extramural|Research Support, Non-U.S. Gov't|Review
4qfhltg4	Journal Article|Research Support, Non-U.S. Gov't
nf27fe01	Journal Article|Research Support, Non-U.S. Gov't
nadhhe5k	Journal Article|Research Support, Non-U.S. Gov't
2iwsx727	Journal Article|Research Support, N.I.H., Extramural|Research Support, Non-U.S. Gov't
nag4at49	Journal Article
f1frcjp3	Journal Article|Research Support, Non-U.S. Gov't
ihnndmee	Journal Article
jpo9oomb	Journal Article|Review
bzex0385	Case Reports|Journal Article
pjbr6yl2	Congress|Research Support, N.I.H., Extramural
rdnrbwkq	Journal Article|Research Support, Non-U.S. Gov't
8epqe70m	Historical Article|Journal Article|Research Support, N.I.H., Extramural|Research Support, Non-U.S. Gov't
09yxnwzy	Historical Article|Journal Article|Research Support, Non-U.S. Gov't
f8h9hlks	Journal Article
drace2u9	Journal Article
2v9vcdxf	Journal Article|Research Support, Non-U.S. Gov't
33gno57t	Journal Article|Research Support, N.I.H., Extramural|Research Support, Non-U.S. Gov't
944gun8o	Journal Article
06o7pa3d	Journal Article
or0czzdp	Journal Article|Research Support, Non-U.S. Gov't
pl2ur9qc	Journal Article|Research Support, N.I.H., Extramural|Research Support, Non-U.S. Gov't|Review
91uj6sph	Journal Article
qocuprwb	Journal Article|Research Support, Non-U.S. Gov't
mfy5ln8w	Journal Article|Research Support, Non-U.S. Gov't
kwnteqg1	Journal Article|Research Support, N.I.H., Extramural
9zk7t1un	Journal Article
wa4ght2h	Evaluation Study|Journal Article|Research Support, Non-U.S. Gov't|Research Support, U.S. Gov't, Non-P.H.S.
lmswl9ol	Journal Article|Research Support, Non-U.S. Gov't
jm60nxc2	Journal Article|Research Support, U.S. Gov't, Non-P.H.S.|Research Support, U.S. Gov't, P.H.S.
49u2onq0	Journal Article|Research Support, Non-U.S. Gov't
3t97ubzc	Journal Article|Research Support, Non-U.S. Gov't
dplkmng5	Journal Article
l8k34gh1	Journal Article|Research Support, Non-U.S. Gov't
lq9tp20z	Journal Article|Research Support, Non-U.S. Gov't
acneu8n7	Journal Article|Research Support, Non-U.S. Gov't
db9bwoel	Journal Article
ca87xvwh	Journal Article|Research Support, Non-U.S. Gov't
4knbd4xy	Comparative Study|Evaluation Study|Journal Article|Research Support, Non-U.S. Gov't
kt6wqvam	Journal Article|Research Support, Non-U.S. Gov't
1dx2ox4n	Journal Article|Research Support, Non-U.S. Gov't|Review
6egbde5x	Journal Article|Research Support, Non-U.S. Gov't
ecxcw96m	Journal Article|Research Support, Non-U.S. Gov't
cbkzvuqb	Journal Article|Review
9g8rwsm1	Journal Article
40faym53	Journal Article|Review
4cniomio	Journal Article|Research Support, N.I.H., Extramural|Research Support, Non-U.S. Gov't
d3qamwsy	Journal Article
59i3jert	Journal Article|Research Support, Non-U.S. Gov't|Review
j4hvyyoi	Journal Article|Research Support, Non-U.S. Gov't|Research Support, U.S. Gov't, Non-P.H.S.
x5601om8	Journal Article
sluqq1px	Journal Article
yrju4spi	Journal Article
byant7dh	Journal Article
zlzag6a8	Journal Article
bjx5td52	Journal Article|Research Support, Non-U.S. Gov't
pjv3wy80	Journal Article|Research Support, Non-U.S. Gov't|Review
0epeljaf	Journal Article|Research Support, N.I.H., Extramural|Research Support, Non-U.S. Gov't
qevosik3	Journal Article|Research Support, N.I.H., Extramural
icp5iuwb	Letter|Research Support, N.I.H., Extramural|Research Support, Non-U.S. Gov't
dxbrk9kd	Journal Article|Research Support, Non-U.S. Gov't
yzloau0d	Journal Article
5m29nugu	Journal Article|Research Support, Non-U.S. Gov't
v01vwu00	Journal Article|Practice Guideline
o2z7n3v5	Journal Article|Research Support, Non-U.S. Gov't
ik4ps0qn	Journal Article|Research Support, Non-U.S. Gov't
sufwsu77	Journal Article|Research Support, Non-U.S. Gov't
vy1nxax2	Journal Article|Research Support, Non-U.S. Gov't
0zj98cx2	Journal Article|Research Support, N.I.H., Extramural
ragy7afs	Journal Article|Research Support, N.I.H., Extramural|Research Support, Non-U.S. Gov't
jiw3cji1	Journal Article|Research Support, Non-U.S. Gov't
vyci1ho3	Journal Article|Review
dugsh7mp	Journal Article|Research Support, Non-U.S. Gov't
ae5bvrr5	Journal Article
qg2r691d	Case Reports|Journal Article|Research Support, Non-U.S. Gov't
h0ivbolt	Journal Article|Research Support, Non-U.S. Gov't
pkps5j8w	Journal Article|Research Support, N.I.H., Extramural
5l0fthw3	Journal Article|Research Support, Non-U.S. Gov't
jd4ppm04	Journal Article|Research Support, N.I.H., Extramural
feohfmbo	Journal Article|Research Support, Non-U.S. Gov't|Review
9rdsdvyd	Journal Article
us29j281	Journal Article|Review
0littefv	Journal Article|Research Support, N.I.H., Extramural|Research Support, N.I.H., Intramural|Retracted Publication
jirkkkvy	Journal Article|Research Support, N.I.H., Extramural|Research Support, Non-U.S. Gov't
bnhwgv2g	Journal Article|Research Support, Non-U.S. Gov't
yne3nu46	Journal Article|Research Support, U.S. Gov't, P.H.S.
qbd74839	Journal Article|Research Support, Non-U.S. Gov't
lu2qnxqw	Journal Article
9r20hxks	Journal Article|Research Support, Non-U.S. Gov't
99bhj7ft	Journal Article
3mt5rtah	Journal Article|Research Support, N.I.H., Extramural|Research Support, Non-U.S. Gov't|Research Support, U.S. Gov't, Non-P.H.S.
gznn3slm	Journal Article|Research Support, Non-U.S. Gov't|Research Support, U.S. Gov't, Non-P.H.S.
b8jlvkg7	Comparative Study|Journal Article|Research Support, Non-U.S. Gov't
xs7df6a7	Journal Article|Research Support, N.I.H., Extramural
kzyxzlrm	Journal Article|Research Support, Non-U.S. Gov't
qqmj4v0u	Journal Article|Research Support, N.I.H., Extramural
1fgz2fyr	Journal Article|Review
xmbzmeo4	Journal Article|Review
h0sqs7dc	Journal Article|Research Support, Non-U.S. Gov't
tvhybr82	Journal Article|Research Support, Non-U.S. Gov't
2yvyiiuy	Journal Article|Research Support, Non-U.S. Gov't
llb4f74a	Journal Article|Research Support, Non-U.S. Gov't
bcwcjf01	Journal Article|Research Support, U.S. Gov't, Non-P.H.S.
sxohecoi	Clinical Trial|Journal Article|Research Support, N.I.H., Extramural
fxd533b4	Journal Article|Research Support, Non-U.S. Gov't
j5mo1hyk	Journal Article|Research Support, Non-U.S. Gov't
ffiguxo8	Journal Article|Research Support, Non-U.S. Gov't
n2e4s7bu	Journal Article|Research Support, Non-U.S. Gov't
qcjbtflt	Journal Article|Research Support, N.I.H., Extramural|Review
qtbrelfv	Letter|Research Support, Non-U.S. Gov't
uqr00nzd	Journal Article|Research Support, Non-U.S. Gov't
lvs3gy3m	Journal Article|Research Support, Non-U.S. Gov't
pwtouv76	Journal Article|Review
gi2kswai	Journal Article|Research Support, Non-U.S. Gov't
x8hp66yh	Journal Article|Research Support, Non-U.S. Gov't
pm3dztyv	Controlled Clinical Trial|Journal Article
1f65y7j6	Journal Article|Review|Systematic Review
ce3sd1ju	Journal Article
8ljgxnhf	Journal Article
ezdm4cfc	Journal Article|Research Support, N.I.H., Extramural|Research Support, N.I.H., Intramural|Research Support, Non-U.S. Gov't|Research Support, U.S. Gov't, Non-P.H.S.
jquxicdr	Journal Article|Research Support, Non-U.S. Gov't
553cjp9f	Journal Article|Research Support, N.I.H., Extramural|Research Support, N.I.H., Intramural|Research Support, Non-U.S. Gov't
8xv064k3	Journal Article|Research Support, Non-U.S. Gov't
30p8n0vz	Journal Article
y9isrt3v	Journal Article|Research Support, Non-U.S. Gov't
xkqxawj2	Journal Article|Research Support, Non-U.S. Gov't
puj74k7y	Journal Article|Research Support, Non-U.S. Gov't
xtj2ywf3	Journal Article|Research Support, N.I.H., Extramural|Research Support, Non-U.S. Gov't
36f6amze	Journal Article|Research Support, Non-U.S. Gov't
hc9ssruz	Journal Article|Research Support, Non-U.S. Gov't
4vo7n6nh	Journal Article|Research Support, Non-U.S. Gov't
f9fhov0y	Evaluation Study|Journal Article|Research Support, N.I.H., Extramural
5u6mhr82	Journal Article|Research Support, Non-U.S. Gov't
s0l3uib0	Journal Article
oc1syzur	Journal Article|Research Support, Non-U.S. Gov't
mdej7nhj	Journal Article
v6uc0ijw	Journal Article|Research Support, Non-U.S. Gov't
gt3v8km1	Journal Article
7k59ogn0	Comparative Study|Journal Article|Research Support, N.I.H., Intramural
af18f756	Case Reports|Journal Article|Research Support, N.I.H., Extramural
k2keaggr	Journal Article|Research Support, N.I.H., Extramural|Research Support, Non-U.S. Gov't|Research Support, U.S. Gov't, Non-P.H.S.
pdvaf3xa	Journal Article|Research Support, Non-U.S. Gov't
geixma05	Journal Article|Research Support, Non-U.S. Gov't
l56eboio	Journal Article|Research Support, Non-U.S. Gov't
fcrdrc9y	Journal Article|Research Support, Non-U.S. Gov't
231s58eq	Journal Article|Research Support, Non-U.S. Gov't
z8cbbit3	Journal Article|Research Support, Non-U.S. Gov't
w771kjvk	Journal Article
ary5eafy	Journal Article|Review
t9cqzxtx	Journal Article
5s10b9zy	Journal Article|Research Support, Non-U.S. Gov't
f8ptue03	Journal Article|Research Support, N.I.H., Extramural|Research Support, Non-U.S. Gov't
iogmaulh	Journal Article
6sfleb1b	Journal Article|Research Support, Non-U.S. Gov't
0nyy7vjo	Journal Article
a0e3kwbe	Journal Article|Research Support, Non-U.S. Gov't
9n3vhfs9	Journal Article
0zsn4lu3	Journal Article|Research Support, Non-U.S. Gov't
ij7g0ynq	Journal Article|Research Support, Non-U.S. Gov't
7m71pqu9	Journal Article|Research Support, Non-U.S. Gov't
0y80k5kw	Journal Article|Research Support, Non-U.S. Gov't
gkek599u	Journal Article
2528jrn6	Journal Article|Research Support, Non-U.S. Gov't
10ynhrl3	Journal Article|Research Support, N.I.H., Extramural|Research Support, Non-U.S. Gov't
ayz80rvp	Journal Article|Research Support, Non-U.S. Gov't
kbwmbxog	Journal Article
j4iwq2ld	Journal Article
aq2y9pm0	Journal Article|Research Support, Non-U.S. Gov't
zgbci6gv	Comparative Study|Historical Article|Journal Article|Research Support, Non-U.S. Gov't
9l8nuz5g	Evaluation Study|Journal Article|Multicenter Study|Research Support, Non-U.S. Gov't
jkg7qkj6	Journal Article|Randomized Controlled Trial|Research Support, Non-U.S. Gov't
sx8821wf	Journal Article|Research Support, Non-U.S. Gov't
yc8wn5sn	Journal Article
oefyszar	Journal Article|Research Support, N.I.H., Extramural|Research Support, N.I.H., Intramural|Research Support, Non-U.S. Gov't|Research Support, U.S. Gov't, Non-P.H.S.
g3rfwhwr	Journal Article|Research Support, Non-U.S. Gov't
pgqsezq2	Journal Article|Research Support, U.S. Gov't, Non-P.H.S.
zbogocki	Case Reports|Journal Article|Research Support, Non-U.S. Gov't
9pgm9hcw	Journal Article|Research Support, Non-U.S. Gov't|Review
kjmz9c0n	Journal Article|Research Support, Non-U.S. Gov't
fvj3cpie	Journal Article|Research Support, Non-U.S. Gov't
qm7fjojv	Journal Article|Research Support, Non-U.S. Gov't
bhlxglyd	Historical Article|Journal Article|Research Support, N.I.H., Extramural|Research Support, Non-U.S. Gov't
8ikut006	Journal Article
9khx93c0	Journal Article|Research Support, N.I.H., Extramural
4szweuku	Journal Article|Research Support, Non-U.S. Gov't
v6lycc7k	Journal Article|Research Support, Non-U.S. Gov't
xcrshplk	Journal Article|Research Support, Non-U.S. Gov't
2tji14il	Journal Article|Research Support, Non-U.S. Gov't|Review
eu4vlfui	Journal Article|Research Support, Non-U.S. Gov't
x4vy5bm8	Journal Article
0e1w86tg	Review
yjaiybwf	Journal Article|Research Support, Non-U.S. Gov't
z313zltg	Journal Article|Research Support, Non-U.S. Gov't
vnafx1ng	Journal Article|Research Support, Non-U.S. Gov't
amtrihpb	Journal Article|Research Support, Non-U.S. Gov't
nw09ud0r	Journal Article
dxhhf0th	Journal Article|Research Support, Non-U.S. Gov't
gxqufddb	Journal Article|Research Support, Non-U.S. Gov't
vsjy9oaf	Evaluation Study|Journal Article|Research Support, Non-U.S. Gov't
aj8nxi3x	Journal Article|Multicenter Study|Research Support, N.I.H., Extramural|Research Support, Non-U.S. Gov't
7s25wc6p	Journal Article|Review
ud3x78u3	Journal Article|Research Support, Non-U.S. Gov't
brsailag	Journal Article
517gka4h	Journal Article|Research Support, Non-U.S. Gov't
bg4au9u2	Journal Article|Research Support, Non-U.S. Gov't|Review
due9tloa	Journal Article
q07shyw5	Journal Article|Research Support, Non-U.S. Gov't
6sb3ipab	Journal Article|Research Support, N.I.H., Extramural
ur76wh1x	Journal Article|Research Support, Non-U.S. Gov't
fh0mhqhv	Journal Article|Research Support, Non-U.S. Gov't
n6qipu17	Journal Article|Review
9kroonl1	Journal Article|Review
4eh22ek7	Journal Article|Research Support, N.I.H., Extramural
h74ux547	Journal Article|Research Support, Non-U.S. Gov't
b7wp0gqn	Journal Article|Research Support, N.I.H., Extramural|Research Support, Non-U.S. Gov't
7wuhtsep	Journal Article|Research Support, Non-U.S. Gov't
cja6rc64	Journal Article|Review
xldjt2eu	Journal Article|Research Support, Non-U.S. Gov't
g7mjit8i	Comparative Study|Journal Article|Research Support, Non-U.S. Gov't|Review
wzt9w46s	Journal Article
cgiok0ce	Journal Article|Research Support, Non-U.S. Gov't
ww9k0cf0	Journal Article|Research Support, N.I.H., Extramural
sdjqth8d	Journal Article|Research Support, Non-U.S. Gov't
2brelywe	Journal Article
2vlq2k1u	Journal Article|Research Support, Non-U.S. Gov't
8xvbnuv0	Journal Article|Research Support, N.I.H., Extramural|Research Support, Non-U.S. Gov't
wtpo1xvw	Case Reports|Journal Article|Research Support, Non-U.S. Gov't
65drhnk8	Journal Article|Research Support, N.I.H., Extramural
qdld7hdc	Journal Article|Research Support, Non-U.S. Gov't
kbzh3trr	Journal Article|Review
yuv8h375	Journal Article|Research Support, Non-U.S. Gov't
pxzbirqd	Journal Article|Research Support, Non-U.S. Gov't
o13leezl	Journal Article|Research Support, Non-U.S. Gov't
awn9ayy6	Journal Article|Research Support, Non-U.S. Gov't
f76ktynl	Journal Article|Research Support, Non-U.S. Gov't|Review
forh7lw4	Journal Article|Research Support, Non-U.S. Gov't
vnxnjgx1	Journal Article|Research Support, N.I.H., Extramural|Research Support, Non-U.S. Gov't|Research Support, U.S. Gov't, Non-P.H.S.
3jnkki5z	Journal Article
y2knt8g0	Journal Article|Research Support, Non-U.S. Gov't
q8n34269	Journal Article|Research Support, Non-U.S. Gov't|Review
28u3c7u5	Journal Article|Review
t21l6i3f	Journal Article|Research Support, U.S. Gov't, Non-P.H.S.
60j1dm90	Journal Article|Research Support, Non-U.S. Gov't
q0onzv1z	Journal Article
6krujv2m	Journal Article|Research Support, N.I.H., Extramural|Research Support, Non-U.S. Gov't
c7xvf6dm	Comparative Study|Journal Article|Research Support, Non-U.S. Gov't
8s7g2wvd	Journal Article|Randomized Controlled Trial|Research Support, Non-U.S. Gov't
hqxiyxfj	Journal Article|Research Support, Non-U.S. Gov't
wwvogjw8	Journal Article|Review
01yc7lzk	Journal Article|Research Support, Non-U.S. Gov't|Research Support, U.S. Gov't, Non-P.H.S.
wpuwo96e	Journal Article|Review
ttu6xum8	Journal Article|Research Support, N.I.H., Extramural|Research Support, Non-U.S. Gov't
sc0ersky	Journal Article|Research Support, Non-U.S. Gov't
td2uk2wc	Journal Article|Research Support, Non-U.S. Gov't
l8aa9cl3	Journal Article|Research Support, N.I.H., Extramural|Research Support, Non-U.S. Gov't
41b8ar5w	Journal Article|Research Support, Non-U.S. Gov't
z9nwechy	Comparative Study|Journal Article|Research Support, Non-U.S. Gov't
plz1ja2e	Journal Article|Research Support, Non-U.S. Gov't|Review
vz0qvp01	Journal Article|Research Support, Non-U.S. Gov't
a9o2dvke	Journal Article|Research Support, Non-U.S. Gov't
4r89qacd	Journal Article|Research Support, Non-U.S. Gov't
hnk7ok3f	Journal Article|Multicenter Study|Observational Study
lr302hur	Journal Article|Research Support, N.I.H., Extramural|Research Support, Non-U.S. Gov't|Review
kk4lyoss	Journal Article
skavefji	Journal Article|Research Support, Non-U.S. Gov't
qocet9y2	Evaluation Study|Journal Article|Research Support, Non-U.S. Gov't
mggsospc	Journal Article|Research Support, Non-U.S. Gov't
3amxb7qr	Historical Article|Journal Article
oypnbpkh	Journal Article|Research Support, N.I.H., Extramural|Review
ckl40b6c	Journal Article|Review
azvscejw	Journal Article|Research Support, Non-U.S. Gov't
aftz6tbu	Journal Article
b5lldhi5	Journal Article|Research Support, Non-U.S. Gov't
qbct63p4	Journal Article|Research Support, N.I.H., Extramural
6ylqnp5n	Case Reports|Journal Article
zl4abcn0	Journal Article|Research Support, Non-U.S. Gov't
fo5naae7	Review|Journal Article
dfaxj3bv	Journal Article|Review
efk5pzov	Journal Article|Research Support, Non-U.S. Gov't|Research Support, U.S. Gov't, Non-P.H.S.
9daqyylb	Journal Article|Research Support, N.I.H., Extramural|Research Support, Non-U.S. Gov't
j0k00230	Case Reports|Letter|Research Support, Non-U.S. Gov't
yt9cldeb	Journal Article
pyic5s73	Journal Article
jigc7nr7	Journal Article|Research Support, N.I.H., Extramural
2ax1e7zw	Journal Article|Research Support, Non-U.S. Gov't
ahuzdwtk	Journal Article
6r25jl11	Journal Article|Research Support, Non-U.S. Gov't
n6c6ktqr	Journal Article|Research Support, Non-U.S. Gov't
dbmfydyu	Journal Article|Research Support, Non-U.S. Gov't
u86icqcc	Case Reports|Journal Article|Research Support, Non-U.S. Gov't
yxne28f0	Journal Article|Research Support, N.I.H., Extramural
ivz4r389	Journal Article|Research Support, Non-U.S. Gov't
tihc3ldd	Comparative Study|Journal Article|Research Support, N.I.H., Extramural
gdc2e40t	Historical Article|Journal Article
3i0ymq7o	Journal Article
1023f83a	Journal Article|Review
6hwedoh7	Journal Article|Research Support, Non-U.S. Gov't
f72hl6du	Journal Article|Research Support, Non-U.S. Gov't
n3t7on3s	Journal Article
lxdbwd5n	Journal Article|Research Support, Non-U.S. Gov't|Review
vhew1wwj	Journal Article
s1b080p3	Journal Article|Research Support, Non-U.S. Gov't
7d4blht3	Journal Article|Multicenter Study|Observational Study|Research Support, Non-U.S. Gov't
mlkaowqr	Journal Article|Multicenter Study|Research Support, Non-U.S. Gov't
ld9pe5iz	Journal Article|Review
8lxzriei	Journal Article|Research Support, Non-U.S. Gov't
7xmxcm35	Journal Article|Multicenter Study|Research Support, Non-U.S. Gov't
wx65qedj	Journal Article|Observational Study|Research Support, Non-U.S. Gov't
zshd7i9i	Journal Article|Meta-Analysis|Review|Systematic Review
xflo7uyv	Journal Article|Observational Study
sd3lqg4h	Journal Article|Review
lrc0i6nz	Journal Article|Research Support, Non-U.S. Gov't
lvysec6n	Journal Article
pkjpmj8i	Case Reports|Journal Article|Review
1ow9adcf	Case Reports|Journal Article
50pu07f5	Journal Article|Research Support, N.I.H., Extramural|Research Support, Non-U.S. Gov't|Research Support, U.S. Gov't, Non-P.H.S.
dp6vzgef	Journal Article|Review
xndczw98	Journal Article|Research Support, Non-U.S. Gov't
ojh7dw9v	Journal Article|Review
u14tj0so	Journal Article|Research Support, Non-U.S. Gov't
gklyk0me	Journal Article|Research Support, N.I.H., Extramural|Research Support, Non-U.S. Gov't
a3y1rfas	Journal Article|Research Support, Non-U.S. Gov't
5kqtxh6t	Journal Article|Research Support, Non-U.S. Gov't|Research Support, U.S. Gov't, P.H.S.
mx4t6s6n	Journal Article|Review
kqcx7lrq	Editorial|Research Support, N.I.H., Extramural|Research Support, U.S. Gov't, Non-P.H.S.
q8gshba8	Journal Article|Research Support, N.I.H., Extramural
stuo7y2w	Historical Article|Journal Article|Research Support, Non-U.S. Gov't
3euy4u9k	Journal Article
j6ateco7	Journal Article|Research Support, Non-U.S. Gov't
it5u3pvx	Journal Article|Research Support, Non-U.S. Gov't
e1n8o9cj	Journal Article|Research Support, Non-U.S. Gov't
ssrs0cwf	Journal Article|Research Support, Non-U.S. Gov't
8b9qjk7k	Journal Article|Review
de5or4mc	Journal Article
82m3w06s	Journal Article|Research Support, N.I.H., Extramural
33y74q1k	Journal Article|Research Support, Non-U.S. Gov't
ly8fr7lc	Journal Article
xf4yy6i1	Journal Article
o55s1j25	Introductory Journal Article
up8ii8vw	Journal Article|Research Support, U.S. Gov't, Non-P.H.S.
3raox8db	Editorial|Introductory Journal Article
a9f6hh7t	Journal Article
01tncjq0	Journal Article|Research Support, Non-U.S. Gov't
c1uom5f7	Journal Article|Research Support, N.I.H., Extramural|Research Support, Non-U.S. Gov't
p4ba6asn	Journal Article|Research Support, Non-U.S. Gov't
na8xecga	Journal Article|Research Support, Non-U.S. Gov't
kp06yxbf	Journal Article|Research Support, Non-U.S. Gov't
irysq6pf	Journal Article|Research Support, Non-U.S. Gov't
hr3qj5ii	Journal Article|Research Support, Non-U.S. Gov't
6u80p5sj	Journal Article|Research Support, N.I.H., Extramural
n38e01bd	Clinical Trial, Phase III|Journal Article|Multicenter Study|Randomized Controlled Trial|Research Support, Non-U.S. Gov't
0niak4oy	Journal Article
ymp1pj3r	Journal Article|Research Support, Non-U.S. Gov't
18aq44dx	Journal Article
l2rvdjnl	Journal Article|Research Support, N.I.H., Extramural
wf0vonkn	Journal Article|Research Support, Non-U.S. Gov't
0if5z3xp	Journal Article|Research Support, Non-U.S. Gov't
j3r0y194	Journal Article|Research Support, Non-U.S. Gov't
y4rwvh1e	Journal Article|Research Support, Non-U.S. Gov't
9kubi95y	Journal Article|Review
46673uro	Journal Article|Review
gzjnb6yg	Journal Article
73zcxlqm	Journal Article
s4qki9l5	Journal Article
uyx5st4k	Journal Article|Review
b0tlco4t	Journal Article|Research Support, Non-U.S. Gov't
y1nr8y25	Journal Article|Research Support, Non-U.S. Gov't
hww0watl	Journal Article
yqtjxuv8	Journal Article|Research Support, Non-U.S. Gov't
rb5vwolt	Journal Article|Research Support, Non-U.S. Gov't
khzhldt5	Journal Article|Review
2g9dc5z4	Journal Article|Research Support, Non-U.S. Gov't
6ypvcpfn	Journal Article|Research Support, Non-U.S. Gov't
ey5xmb8a	Journal Article|Research Support, Non-U.S. Gov't
9lef54l5	Journal Article
dy0w17fy	Journal Article|Review
8rxaih7e	Journal Article|Research Support, Non-U.S. Gov't
zc7gw1d8	Journal Article|Research Support, Non-U.S. Gov't
p1yr4zqq	Journal Article|Research Support, Non-U.S. Gov't
mzcvilbw	Journal Article|Research Support, Non-U.S. Gov't
rpnuauwz	Journal Article|Research Support, N.I.H., Extramural|Research Support, Non-U.S. Gov't
nrq4ncdf	Journal Article|Research Support, N.I.H., Intramural|Review
rxtd3ipr	Journal Article|Research Support, Non-U.S. Gov't
squyqflj	Journal Article
ie22xisg	Journal Article|Research Support, Non-U.S. Gov't|Review
f29y8vh5	Journal Article|Research Support, N.I.H., Extramural|Research Support, Non-U.S. Gov't|Research Support, U.S. Gov't, P.H.S.
85o1qwma	Journal Article|Research Support, N.I.H., Extramural
5c5y6m35	Journal Article|Research Support, Non-U.S. Gov't
uk7eisr6	Journal Article
m1cmkkw3	Journal Article
huz0tpmi	Journal Article
ps5zac1t	Journal Article|Research Support, N.I.H., Extramural|Research Support, Non-U.S. Gov't|Review
t8ula7e4	Journal Article|Research Support, Non-U.S. Gov't
2ykzxu1z	Journal Article|Research Support, Non-U.S. Gov't
xlqdn0c7	Journal Article|Research Support, Non-U.S. Gov't
eermgk02	Journal Article|Research Support, Non-U.S. Gov't
cixdw87l	Journal Article
8t6rsvqz	Journal Article|Observational Study|Research Support, Non-U.S. Gov't
hz0t8ovy	Journal Article|Research Support, Non-U.S. Gov't
m3vg5ivx	Journal Article|Research Support, Non-U.S. Gov't
4kl8ktt4	Journal Article|Randomized Controlled Trial|Research Support, Non-U.S. Gov't
bifebnwt	Journal Article
dc51rffo	Journal Article|Research Support, U.S. Gov't, Non-P.H.S.|Review|Systematic Review
hp1gz37o	Journal Article|Research Support, N.I.H., Extramural
b4zcvd04	Journal Article|Research Support, Non-U.S. Gov't
6t5puo6p	Journal Article|Research Support, Non-U.S. Gov't
w0ju0dcr	Journal Article
vhiwrhkb	Journal Article|Research Support, N.I.H., Extramural|Research Support, Non-U.S. Gov't
e0sywsoi	Journal Article|Review
a064ixnn	Journal Article
9zxftrgc	Journal Article|Research Support, Non-U.S. Gov't
qw1e5cof	Journal Article|Review
umx793cw	Journal Article|Research Support, Non-U.S. Gov't
gnww6pt5	Journal Article|Research Support, N.I.H., Extramural
7uy98rfk	Comparative Study|Journal Article|Research Support, Non-U.S. Gov't
hp5x637c	Journal Article|Research Support, Non-U.S. Gov't
d4zavkcn	Journal Article|Research Support, Non-U.S. Gov't
er0a2jm0	Journal Article
8olbj1l8	Journal Article|Research Support, N.I.H., Extramural|Research Support, Non-U.S. Gov't|Research Support, U.S. Gov't, Non-P.H.S.
ebl8yc92	Journal Article|Research Support, Non-U.S. Gov't
z9nh6yjj	Journal Article|Research Support, Non-U.S. Gov't
fgwoijut	Journal Article
gbwz7225	Journal Article|Review
xsbbfqex	Case Reports|Letter|Research Support, Non-U.S. Gov't
62et5yso	Journal Article|Research Support, Non-U.S. Gov't
cwetpnei	Journal Article|Research Support, Non-U.S. Gov't
0go1vl9q	Journal Article|Review
icbf8o81	Journal Article|Review
wbh06gzb	Journal Article|Research Support, N.I.H., Extramural|Research Support, U.S. Gov't, Non-P.H.S.
a28fw08r	Journal Article
mpuovmeb	Journal Article|Research Support, N.I.H., Extramural
oi7bkm4z	Journal Article|Research Support, Non-U.S. Gov't
od3o9s04	Journal Article
l0f3bmo1	Journal Article
7vsdqhi0	Journal Article|Research Support, N.I.H., Extramural
k8bvayk4	Journal Article|Research Support, Non-U.S. Gov't
qtoygz6w	Journal Article|Research Support, Non-U.S. Gov't
l1r416w7	Journal Article|Research Support, Non-U.S. Gov't
oicbf5l1	Journal Article|Research Support, Non-U.S. Gov't
n7quwr4s	Journal Article|Research Support, Non-U.S. Gov't
w11azztq	Journal Article|Research Support, Non-U.S. Gov't
fk9ww8tm	Journal Article|Review
10q0snhb	Journal Article|Research Support, Non-U.S. Gov't
g6nvhdmv	Journal Article|Review
eo2bxxbq	Journal Article|Research Support, Non-U.S. Gov't
utigp2vi	Journal Article|Research Support, Non-U.S. Gov't|Review
uotug8ej	Journal Article|Research Support, Non-U.S. Gov't
4ueabl9p	Journal Article|Research Support, N.I.H., Extramural|Research Support, N.I.H., Intramural
62a1d6vw	Journal Article|Research Support, Non-U.S. Gov't
1qyuhbz0	Journal Article|Review
apbs2ltb	Journal Article|Research Support, Non-U.S. Gov't
u97oem9c	Journal Article|Research Support, Non-U.S. Gov't|Research Support, U.S. Gov't, Non-P.H.S.
b0weul0x	Journal Article|Research Support, N.I.H., Extramural|Research Support, Non-U.S. Gov't|Review|Systematic Review
0zkeoa1z	Journal Article|Research Support, Non-U.S. Gov't
hn288o97	Journal Article|Research Support, Non-U.S. Gov't|Review|Systematic Review
tefsc511	Journal Article|Research Support, Non-U.S. Gov't|Review|Systematic Review
zx6liy1j	Journal Article|Research Support, N.I.H., Extramural|Research Support, Non-U.S. Gov't
aki28lhp	Journal Article|Research Support, Non-U.S. Gov't
oeop3pzo	Journal Article|Multicenter Study|Research Support, Non-U.S. Gov't
texk4z76	Clinical Trial|Journal Article|Observational Study
gin0b4ra	Comparative Study|Journal Article|Research Support, Non-U.S. Gov't
mooqhax8	Journal Article|Research Support, Non-U.S. Gov't
fdfm52s1	Journal Article
goo993eg	Journal Article|Research Support, N.I.H., Extramural|Research Support, U.S. Gov't, P.H.S.|Validation Study
xxt4g8gq	Journal Article
d65r6q69	Journal Article
k5xpirfz	Journal Article
fpdrtco8	Journal Article|Research Support, Non-U.S. Gov't
va0teako	Journal Article
y1ca2vt0	Case Reports|Letter|Research Support, Non-U.S. Gov't
tf9y0xlt	Journal Article|Research Support, Non-U.S. Gov't
kj71b736	Journal Article
4voov33i	Journal Article|Research Support, Non-U.S. Gov't
pkranpiw	Journal Article
afx7hacm	Journal Article|Research Support, Non-U.S. Gov't
76aeat80	Journal Article|Research Support, Non-U.S. Gov't
emfnhenm	Journal Article|Research Support, Non-U.S. Gov't|Review
3yu2di1g	Journal Article|Review
lzw1q285	Journal Article
y14atmnh	Journal Article|Research Support, Non-U.S. Gov't
186k6t03	Journal Article
i03fyaz8	Journal Article|Review
lli46azw	Journal Article|Review
iqflllk3	Journal Article|Research Support, N.I.H., Extramural
bkreu1s2	Journal Article
etzzlryf	Journal Article|Review
omq0becw	Journal Article|Research Support, Non-U.S. Gov't
v3sfww3e	Journal Article|Research Support, Non-U.S. Gov't
q9lfnu6s	Journal Article|Research Support, N.I.H., Extramural|Research Support, Non-U.S. Gov't
eq8yjxy3	Clinical Trial, Phase III|Journal Article|Multicenter Study|Randomized Controlled Trial|Research Support, Non-U.S. Gov't
2gzi3fo9	Journal Article
k7cosg5s	Journal Article
fo5apbjg	Journal Article|Research Support, Non-U.S. Gov't|Research Support, U.S. Gov't, P.H.S.
7izahzqy	Journal Article|Research Support, Non-U.S. Gov't
z5ebo9nv	Journal Article|Research Support, Non-U.S. Gov't|Review
7qd03xfi	Journal Article|Research Support, Non-U.S. Gov't|Research Support, U.S. Gov't, Non-P.H.S.|Comment
u3u2k8hj	Journal Article|Research Support, N.I.H., Extramural|Research Support, Non-U.S. Gov't
p7v5p036	Journal Article
30oad29g	Journal Article|Research Support, N.I.H., Extramural
x11t9pbv	Journal Article|Research Support, Non-U.S. Gov't|Review
izw1xh21	Comparative Study|Journal Article
njaw5mra	Journal Article|Research Support, N.I.H., Extramural|Research Support, Non-U.S. Gov't|Research Support, U.S. Gov't, Non-P.H.S.
yozk08w4	Journal Article|Research Support, Non-U.S. Gov't|Review
048eszf8	Journal Article|Review
pxymyqoy	Historical Article|Journal Article|Research Support, Non-U.S. Gov't
l36f1gp7	Journal Article
82plcxv9	Journal Article|Research Support, Non-U.S. Gov't
k53e8r3h	Journal Article|Multicenter Study|Research Support, N.I.H., Extramural|Research Support, Non-U.S. Gov't
dw5b1o45	Clinical Trial, Phase II|Clinical Trial, Phase III|Journal Article|Randomized Controlled Trial|Research Support, Non-U.S. Gov't|Research Support, U.S. Gov't, P.H.S.
b7kbyp3s	Journal Article|Research Support, Non-U.S. Gov't
laro5mz0	Journal Article
x8yswoua	Letter|Research Support, N.I.H., Extramural|Comment
33f94doo	Letter|Research Support, N.I.H., Extramural|Research Support, Non-U.S. Gov't|Comment
rybpiuru	Journal Article|Review
os1wytul	Journal Article
as03o4rl	Journal Article
kz3b01wq	Journal Article
j46329o5	Journal Article|Research Support, Non-U.S. Gov't
qk1pr335	Journal Article|Research Support, Non-U.S. Gov't
bhtl73z9	Journal Article|Research Support, N.I.H., Extramural
ta1i0ata	Journal Article|Review
i34vmfpp	Journal Article|Research Support, Non-U.S. Gov't
yh6858k6	Journal Article|Research Support, Non-U.S. Gov't
7r705eqd	Journal Article
3meiks6o	Journal Article
5d64esp4	Journal Article|Research Support, N.I.H., Extramural|Research Support, Non-U.S. Gov't
f089bs8r	Journal Article
y5m6q5lj	Journal Article
bco0nloe	Journal Article
0c5c2sze	Journal Article
ndz3oarf	Journal Article|Research Support, N.I.H., Intramural
vcgokgsg	Journal Article|Research Support, Non-U.S. Gov't
zhgol57d	Journal Article
m5qabh1k	Journal Article|Research Support, Non-U.S. Gov't
j326imb8	Journal Article|Research Support, Non-U.S. Gov't
4i3c9vbs	Journal Article|Research Support, N.I.H., Extramural
7ubg9vl2	Journal Article|Research Support, Non-U.S. Gov't
cyrijv7b	Journal Article|Meta-Analysis|Research Support, Non-U.S. Gov't|Systematic Review
7tb5e05h	Journal Article
hv1kr24h	Journal Article
oveybgbc	Journal Article
prbfg3do	Journal Article|Research Support, Non-U.S. Gov't
lwzyoscw	Journal Article|Research Support, N.I.H., Extramural|Research Support, Non-U.S. Gov't
j9csyc3j	Journal Article
j1x7js5z	Journal Article|Research Support, Non-U.S. Gov't
zfz98etw	Journal Article
3hs4f022	Journal Article
e52wuc0h	Journal Article|Research Support, Non-U.S. Gov't|Review
j35b7917	Journal Article|Research Support, Non-U.S. Gov't
8sb5xqxc	Letter|Research Support, N.I.H., Extramural|Research Support, Non-U.S. Gov't
kkaxha7d	Journal Article|Research Support, Non-U.S. Gov't|Review
3bw7jbzq	Journal Article|Research Support, Non-U.S. Gov't
9xqv9u57	Journal Article|Research Support, Non-U.S. Gov't
jd028cyg	Journal Article|Research Support, N.I.H., Extramural|Research Support, Non-U.S. Gov't|Research Support, U.S. Gov't, Non-P.H.S.
isyjyqjj	Clinical Trial|Journal Article|Multicenter Study|Randomized Controlled Trial|Research Support, U.S. Gov't, P.H.S.
drcfdv9z	Journal Article
ap4ro5me	Journal Article
gaxe28o5	Editorial
gbf3ivzc	Journal Article
37ojix5j	Journal Article
vyb5agwk	Journal Article|Research Support, Non-U.S. Gov't
sctfgzdo	Journal Article|Research Support, N.I.H., Intramural
k8u2tidd	Journal Article|Randomized Controlled Trial|Research Support, Non-U.S. Gov't
4h5u4b4m	Journal Article
xm57cnw9	Journal Article|Research Support, N.I.H., Extramural|Research Support, U.S. Gov't, Non-P.H.S.
v8cgamy6	Journal Article|Research Support, N.I.H., Extramural|Research Support, Non-U.S. Gov't
otqv6hzf	Journal Article|Research Support, N.I.H., Extramural|Review
le1mc045	Clinical Trial|Journal Article
1qtqergw	Journal Article
10p3mth2	Journal Article|Research Support, Non-U.S. Gov't
lli45kok	Journal Article
6c6cw80p	Journal Article|Research Support, Non-U.S. Gov't
5w7cubqo	Journal Article|Research Support, Non-U.S. Gov't
wuu713l2	Journal Article|Research Support, Non-U.S. Gov't|Review
hxw6z7g8	Journal Article|Research Support, Non-U.S. Gov't
4ic2in3i	Journal Article|Research Support, Non-U.S. Gov't
7jb9qegr	Journal Article|Research Support, Non-U.S. Gov't
98pr8yed	Journal Article|Research Support, Non-U.S. Gov't
7hgbnhqb	Clinical Trial|Journal Article|Multicenter Study|Research Support, Non-U.S. Gov't
g3a9onb5	Journal Article|Research Support, N.I.H., Extramural|Review
3gz4dyie	Journal Article
0nb4laxz	Journal Article|Research Support, Non-U.S. Gov't
xaohrtq7	Journal Article|Research Support, Non-U.S. Gov't
pfdnmzx2	Journal Article|Research Support, N.I.H., Extramural|Research Support, U.S. Gov't, Non-P.H.S.
6elmzcfl	Journal Article
tsuz3j40	Journal Article|Research Support, Non-U.S. Gov't
gebg8z4f	Journal Article
vlv8x8l8	Journal Article|Research Support, Non-U.S. Gov't
l2dc9x12	Published Erratum
8p06bpt1	Journal Article|Research Support, Non-U.S. Gov't
3wt8z1gk	Journal Article
va77ivw7	Journal Article|Research Support, Non-U.S. Gov't
hmh4s3w4	Journal Article|Research Support, Non-U.S. Gov't
irw9kyfn	Clinical Trial, Phase I|Journal Article|Research Support, N.I.H., Intramural
k8jzzqj0	Journal Article|Research Support, Non-U.S. Gov't
9xgmanai	Journal Article
rbf0k8oi	Journal Article|Research Support, N.I.H., Extramural
fsbemdry	Comparative Study|Journal Article|Research Support, Non-U.S. Gov't
9ytbn9a3	Journal Article|Validation Study
1fdmmdll	Editorial|Introductory Journal Article
9sc2xmqr	Journal Article
ff3j7i7i	Journal Article|Research Support, Non-U.S. Gov't
5704lsf4	Journal Article
zdb0xjic	Journal Article|Research Support, Non-U.S. Gov't
yy5gq0ki	Journal Article|Research Support, Non-U.S. Gov't
awguczze	Journal Article|Research Support, Non-U.S. Gov't
2ffnuc8f	Journal Article|Research Support, Non-U.S. Gov't
jcnusj7d	Journal Article|Research Support, Non-U.S. Gov't
xlnxtvjf	Journal Article|Research Support, N.I.H., Extramural|Research Support, Non-U.S. Gov't
2glwghfn	Journal Article|Research Support, Non-U.S. Gov't|Review|Systematic Review
jsvcjlz7	Journal Article|Research Support, Non-U.S. Gov't
6it6pukx	Journal Article|Review
w5basxr0	Journal Article
89j0om5b	Journal Article|Research Support, Non-U.S. Gov't
xteeybsj	Journal Article|Research Support, Non-U.S. Gov't
13cii3on	Journal Article|Research Support, Non-U.S. Gov't
8nq7e8z6	Journal Article|Research Support, Non-U.S. Gov't
ug2ewxyl	Journal Article|Research Support, Non-U.S. Gov't
mi5gcfcw	Journal Article|Research Support, Non-U.S. Gov't
ajp9uw87	Journal Article|Research Support, N.I.H., Extramural|Research Support, Non-U.S. Gov't
khrx6rnh	Journal Article|Research Support, N.I.H., Extramural|Research Support, Non-U.S. Gov't
jkit3c8f	Journal Article
hug3mbs1	Journal Article|Review
p9mbmfaq	Journal Article|Research Support, Non-U.S. Gov't
aghh3orn	Journal Article|Research Support, Non-U.S. Gov't
wi055syt	Journal Article
bom9fk1y	Journal Article|Research Support, Non-U.S. Gov't
0vm2hhdr	Case Reports|Journal Article|Research Support, Non-U.S. Gov't
r7me6seg	Journal Article|Research Support, Non-U.S. Gov't
k6f3luil	Journal Article
57ghjur1	Congress|Overall
aaglh001	Journal Article|Randomized Controlled Trial|Research Support, Non-U.S. Gov't
aq48eris	Journal Article
9sgrw1qp	Evaluation Study|Historical Article|Journal Article|Research Support, N.I.H., Extramural|Research Support, U.S. Gov't, Non-P.H.S.
7zw2kue9	Journal Article|Research Support, Non-U.S. Gov't
531twx5p	Journal Article|Research Support, N.I.H., Extramural
navjkevd	Journal Article|Research Support, Non-U.S. Gov't
fowjmjtr	Case Reports|Journal Article|Research Support, Non-U.S. Gov't
o2zfilcl	Journal Article
uqw74ra0	Journal Article|Research Support, N.I.H., Extramural|Research Support, Non-U.S. Gov't
js68cj0f	Journal Article
dgtyacl9	Journal Article|Research Support, N.I.H., Extramural|Research Support, Non-U.S. Gov't
algzczs8	Journal Article
8tif7p7p	Journal Article|Research Support, N.I.H., Extramural
flznxurb	Journal Article|Review
dj9bxhwb	Journal Article|Research Support, Non-U.S. Gov't
xprr8pmr	Journal Article|Research Support, N.I.H., Extramural|Research Support, Non-U.S. Gov't
cxxk09t2	Journal Article|Research Support, Non-U.S. Gov't
gth58p4s	Journal Article|Research Support, N.I.H., Extramural|Research Support, Non-U.S. Gov't|Research Support, U.S. Gov't, Non-P.H.S.
qqy1xgta	Journal Article
o3oec843	Journal Article
2a51n8ym	Journal Article|Research Support, Non-U.S. Gov't
uazbc26u	Journal Article|Research Support, Non-U.S. Gov't
pq7xa4rr	Journal Article|Review
czhgc1v2	Journal Article|Research Support, Non-U.S. Gov't
8vfks3qs	Letter|Comment
7lh8iqm1	Letter|Comment
ij9mifov	Journal Article
tp4o7fxx	Journal Article|Review
9717nzr7	Journal Article|Research Support, Non-U.S. Gov't
68y733y3	Journal Article|Research Support, N.I.H., Extramural|Research Support, Non-U.S. Gov't
p6ikd8ns	Journal Article
f5aog3ky	Journal Article|Research Support, Non-U.S. Gov't
93my9qqe	Journal Article|Research Support, Non-U.S. Gov't
w70or31z	Journal Article|Research Support, Non-U.S. Gov't
9vq05yf2	Journal Article|Observational Study|Research Support, Non-U.S. Gov't
b3ncc3kh	Journal Article|Research Support, Non-U.S. Gov't
fvoke2yc	Journal Article|Research Support, Non-U.S. Gov't
fl8fm8pp	Journal Article|Research Support, N.I.H., Extramural|Research Support, Non-U.S. Gov't
pof78bwb	Journal Article|Research Support, Non-U.S. Gov't
0wtq1c15	Journal Article|Research Support, Non-U.S. Gov't
paax8pqh	Journal Article|Review
u61mcemm	Journal Article
ysrs0w40	Journal Article|Review
cn21fgug	Journal Article|Research Support, N.I.H., Extramural|Research Support, Non-U.S. Gov't
jm3uzg2i	Journal Article
izea05z4	Journal Article|Research Support, N.I.H., Extramural|Research Support, Non-U.S. Gov't
h7lvun9a	Journal Article
tl9mbybz	Journal Article|Research Support, Non-U.S. Gov't
jy705l0d	Journal Article|Research Support, Non-U.S. Gov't
2jxrnngg	Case Reports|Journal Article|Review
h7zxyzca	Journal Article|Research Support, Non-U.S. Gov't
lgtgs4fy	Journal Article|Research Support, Non-U.S. Gov't
dm4ddxt7	Journal Article|Research Support, Non-U.S. Gov't
c6elsnag	Journal Article|Research Support, N.I.H., Extramural|Research Support, Non-U.S. Gov't
p6bktqvh	Journal Article|Research Support, Non-U.S. Gov't
ssae2hnk	Journal Article|Research Support, N.I.H., Extramural|Research Support, Non-U.S. Gov't|Research Support, U.S. Gov't, Non-P.H.S.
ecnt35no	Journal Article|Research Support, Non-U.S. Gov't
pdxm0iiw	Journal Article|Research Support, Non-U.S. Gov't
lgvnz7ke	Journal Article
dl79v71g	Journal Article
piyo00yg	Journal Article|Research Support, Non-U.S. Gov't
e6a8qz45	Journal Article|Research Support, Non-U.S. Gov't
9o3ivbc2	Journal Article
9gftenfz	Journal Article|Research Support, Non-U.S. Gov't
2yq3pz3j	Journal Article|Research Support, Non-U.S. Gov't
a1sbdhhn	Journal Article|Research Support, Non-U.S. Gov't
gnz96tzj	Journal Article|Research Support, Non-U.S. Gov't
jfawhnsq	Journal Article|Research Support, Non-U.S. Gov't|Research Support, U.S. Gov't, Non-P.H.S.|Review
xvc2154y	Journal Article|Research Support, Non-U.S. Gov't
lbtdex4p	Journal Article|Research Support, Non-U.S. Gov't
kkhb2go8	Journal Article|Review
b5gcrbbi	Journal Article
gp7x03lb	Clinical Trial, Phase I|Journal Article|Randomized Controlled Trial|Research Support, Non-U.S. Gov't|Research Support, U.S. Gov't, Non-P.H.S.
niccjneq	Journal Article
tqln30vi	Journal Article|Research Support, N.I.H., Intramural|Research Support, Non-U.S. Gov't
9lbj9hzx	Journal Article|Research Support, Non-U.S. Gov't|Review
4qbdytun	Journal Article|Research Support, N.I.H., Extramural|Research Support, Non-U.S. Gov't
fk0t13xj	Journal Article
pw7coi3v	Journal Article|Observational Study
d7iwkatn	Journal Article|Review
z4p0c01e	Journal Article|Research Support, Non-U.S. Gov't
l6mqum29	Journal Article|Research Support, N.I.H., Extramural
f5e6mj7d	Journal Article|Research Support, N.I.H., Extramural
ygg093ns	Journal Article|Research Support, U.S. Gov't, P.H.S.
ee3p4lvu	Journal Article
4eyn7pjq	Journal Article|Research Support, Non-U.S. Gov't
w6gtskt3	Journal Article|Review
bbeznd3r	Journal Article|Research Support, Non-U.S. Gov't
2hbxvvpw	Journal Article|Research Support, N.I.H., Extramural|Research Support, Non-U.S. Gov't
h6uwhjzl	Journal Article|Research Support, Non-U.S. Gov't
3ttro2mq	Journal Article|Research Support, N.I.H., Extramural|Research Support, U.S. Gov't, Non-P.H.S.
nv6943pm	Comparative Study|Journal Article|Research Support, Non-U.S. Gov't
qhhdjgeq	Journal Article|Research Support, Non-U.S. Gov't
1px4aq89	Journal Article|Research Support, Non-U.S. Gov't
eqwgqs3o	Journal Article
84hxim2n	Journal Article|Research Support, N.I.H., Extramural|Research Support, Non-U.S. Gov't
4arfk93i	Journal Article|Research Support, Non-U.S. Gov't
6abo7krb	Journal Article
ko6lew7b	Journal Article|Research Support, Non-U.S. Gov't
pbahviaz	Journal Article|Multicenter Study
7pbfxcmp	Journal Article|Research Support, Non-U.S. Gov't
7e8px4vx	Journal Article|Research Support, Non-U.S. Gov't
cl23zuai	Journal Article
fjrq63me	Journal Article|Research Support, Non-U.S. Gov't
xq7wcxjy	Journal Article|Research Support, Non-U.S. Gov't
qlx9zwuh	Journal Article|Research Support, Non-U.S. Gov't
z1tt014r	Journal Article|Research Support, Non-U.S. Gov't
lz0ff16u	Journal Article
g8oirxwz	Journal Article|Research Support, Non-U.S. Gov't
uota1gu0	Journal Article|Research Support, N.I.H., Extramural|Research Support, Non-U.S. Gov't|Research Support, U.S. Gov't, Non-P.H.S.
rveuwc8t	Journal Article|Research Support, Non-U.S. Gov't
zyyuennc	Journal Article|Meta-Analysis|Research Support, Non-U.S. Gov't|Review
yq190ig9	Journal Article|Research Support, Non-U.S. Gov't
yvd1n42f	Journal Article|Research Support, Non-U.S. Gov't
dtvzwin8	Journal Article
sdj8n4pd	Journal Article|Research Support, Non-U.S. Gov't
njzyu4mv	Journal Article|Research Support, Non-U.S. Gov't
7wv4cb37	Journal Article|Research Support, N.I.H., Intramural
wkizpbcz	Journal Article|Research Support, N.I.H., Extramural|Research Support, Non-U.S. Gov't
o53k7rl6	Journal Article|Research Support, Non-U.S. Gov't
8vljd5cv	Journal Article
2sdg5ll7	Journal Article|Research Support, N.I.H., Intramural
8kaim4z1	Journal Article|Research Support, N.I.H., Extramural|Research Support, Non-U.S. Gov't
pc7kxgv5	Journal Article|Research Support, N.I.H., Extramural|Research Support, Non-U.S. Gov't
u5o6fq24	Journal Article|Research Support, N.I.H., Extramural|Research Support, Non-U.S. Gov't
mqk0sx5n	Journal Article|Research Support, N.I.H., Extramural|Research Support, Non-U.S. Gov't
7qr964zy	Journal Article|Research Support, N.I.H., Extramural|Research Support, Non-U.S. Gov't
h48mzc8e	Journal Article
a1t74jsm	Journal Article|Research Support, N.I.H., Extramural|Research Support, Non-U.S. Gov't
6rt3ty64	Journal Article|Research Support, Non-U.S. Gov't|Research Support, U.S. Gov't, Non-P.H.S.
sd0an0z3	Journal Article
rm7nsyjd	Journal Article|Research Support, Non-U.S. Gov't
qburpi9u	Journal Article|Research Support, Non-U.S. Gov't
afg1nmib	Journal Article|Research Support, U.S. Gov't, Non-P.H.S.
ol8di8h7	Journal Article|Research Support, N.I.H., Extramural|Research Support, Non-U.S. Gov't
69tz7sph	Journal Article|Research Support, N.I.H., Extramural
0y3pvht4	Journal Article
t89df3fd	Journal Article|Review
ybd8hi8y	Journal Article
lj1nd922	Journal Article
h3y1mjru	Journal Article
j6h8u8gb	Journal Article|Research Support, Non-U.S. Gov't
ppkjimsr	Journal Article
hvoohrjf	Journal Article|Research Support, Non-U.S. Gov't
uuxj6kh7	Journal Article|Research Support, N.I.H., Extramural|Research Support, Non-U.S. Gov't
cmqo0nkb	Clinical Trial|Comparative Study|Letter|Multicenter Study|Research Support, N.I.H., Extramural
8jizi6hu	Journal Article|Research Support, Non-U.S. Gov't
bm7i52gm	Journal Article
vrh9czdf	Journal Article|Research Support, Non-U.S. Gov't
okhsvylc	Journal Article
fwkr2mka	Journal Article
imp7icud	Journal Article
644lf8vn	Journal Article
ly4f42mg	Journal Article|Research Support, N.I.H., Extramural|Research Support, Non-U.S. Gov't
prrfm4cm	Journal Article|Research Support, N.I.H., Extramural|Research Support, Non-U.S. Gov't
x2bkmtw1	Journal Article|Comment
am24dpy4	Editorial
cobv635z	Journal Article|Research Support, N.I.H., Extramural
k2fvx9vl	Journal Article|Research Support, Non-U.S. Gov't
vrnonccy	Journal Article|Review
47496o0e	Journal Article|Research Support, N.I.H., Extramural|Research Support, N.I.H., Intramural|Research Support, Non-U.S. Gov't
azb7nie3	Case Reports|Journal Article
241229pt	Journal Article|Research Support, N.I.H., Extramural|Research Support, Non-U.S. Gov't
m31mb2kr	Journal Article
ov1qssnu	Journal Article
tu7eufzd	Journal Article|Research Support, Non-U.S. Gov't
i24mfi7d	Journal Article|Research Support, Non-U.S. Gov't
u4a8q76v	Journal Article|Research Support, Non-U.S. Gov't
9lw5q2s1	Congress
qxujzgqg	Evaluation Study|Journal Article
ccn3f78b	Journal Article|Research Support, N.I.H., Extramural
jrnm113q	Journal Article|Research Support, Non-U.S. Gov't
hr1f3g28	Journal Article|Research Support, Non-U.S. Gov't
roy4420g	Journal Article|Research Support, N.I.H., Extramural|Research Support, U.S. Gov't, Non-P.H.S.
mdfrgwfd	Journal Article|Research Support, Non-U.S. Gov't
[truncated: 302,511 more rows]
