# Supplementary material for: A pipeline for the retrieval and extraction of domain-specific information with application to COVID-19 immune signatures
Source: BMC Bioinformatics. 2023 Jul 20;24:292. doi: 10.1186/s12859-023-05397-8 (PMC10357743; doi:10.1186/s12859-023-05397-8)
Supplement: Supplementary file 2 — Additional file 2. Python code use to query the pipeline, build and compare the classifiers. [file 12859_2023_5397_MOESM2_ESM.zip › covidclassifier-main/fulltextSearch.py]

import csv
import os
import json
import pandas as pd
import re
from collections import defaultdict

cord_uid_to_text = defaultdict(list)
CORDPATH = "/home/adam/CORD19"

def depthSearch(dic,regex):
    skips = ['bib_entries']
    matches = []
    if isinstance(dic,dict):
        if 'text' in dic:
            matches += regex.findall(dic['text'])
        else:
            for k in dic:
                if k not in skips:
                    matches += depthSearch(dic[k], regex)
    elif isinstance(dic,list):
        for k in dic:
            matches += depthSearch(k, regex)
    return matches
        


def searchText(regex):
    ret = {'cord_uid':[],
           'matches' :[]}
    with open(os.path.join(CORDPATH,'metadata.csv')) as f_in:
        reader = csv.DictReader(f_in)
        for row in reader:
    
            cord_uid = row['cord_uid']
            matches = []
            if row['pdf_json_files']:
                for json_path in row['pdf_json_files'].split('; '):
                    with open(os.path.join(CORDPATH,json_path)) as f_json:
                        text_dict = json.load(f_json)
                    matches = depthSearch(text_dict, regex)
            if matches:
                ret['cord_uid'].append(cord_uid)
                ret['matches'].append(list(set(matches)))
    return pd.DataFrame(ret)

def searchEmail(cord_uids=None):
    ret = {}
    def tostr(entry):
        return entry + ' ' if isinstance(entry,str) else (entry[0] + ' ' if entry else '')

    with open(os.path.join(CORDPATH,'metadata.csv')) as f_in:
        reader = csv.DictReader(f_in)
        for row in reader:
            cord_uid = row['cord_uid']
            ret[cord_uid] = {}
            if row['pdf_json_files']:
                for json_path in row['pdf_json_files'].split('; '):
                    with open(os.path.join(CORDPATH,json_path)) as f_json:
                        for x in json.load(f_json)['metadata']['authors']:
                            author = (tostr(x['first']) + tostr(x['middle']) + tostr(x['last']) + tostr(x['suffix'])).strip()
                            email = x['email'] if x['email'] else ''
                            aff = x['affiliation']['laboratory'] + "." if 'laboratory' in x['affiliation'] else ''
                            aff +=  (" " + x['affiliation']['institution'] + ".") if 'institution' in x['affiliation'] else ''
                                
                            ret[cord_uid][author] = {'email':email, 
                                                     'affiliation':aff.strip()}
    return ret
            
                        

def searchEmailFiltered(cord_uids=None):
    ret = {}
    def tostr(entry):
        return entry + ' ' if isinstance(entry,str) else (entry[0] + ' ' if entry else '')

    with open(os.path.join(CORDPATH,'metadata.csv')) as f_in:
        reader = csv.DictReader(f_in)
        for row in reader:
            cord_uid = row['cord_uid']
            ret[cord_uid] = {}
            if row['pdf_json_files']:
                for json_path in row['pdf_json_files'].split('; '):
                    with open(os.path.join(CORDPATH,json_path)) as f_json:
                        for x in json.load(f_json)['metadata']['authors']:
                            author = (tostr(x['first']) + tostr(x['middle']) + tostr(x['last']) + tostr(x['suffix'])).strip()
                            email = x['email'] if x['email'] else ''
                            aff = x['affiliation']['laboratory'] + "." if 'laboratory' in x['affiliation'] else ''
                            aff +=  (" " + x['affiliation']['institution'] + ".") if 'institution' in x['affiliation'] else ''
                            if email == '': continue    
                            ret[cord_uid][author] = {'email':email, 
                                                     'affiliation':aff.strip()}
    return ret
    
        


if False:
    regex = re.compile(r"\bGSE\d+\b|\bGSM\d+\b|\bGPL\d+\b|\bGDS\d+\b|\bHRA\d{6}\b")
    regex = re.compile(r"\bG(SE|SM|PL|DS)\d+\b|\bHRA\d{6}\b")
    repos = searchText(regex)
    regGSE = re.compile(r"\bGSE\d+\b")
    regGSM = re.compile(r"\bGSM\d+\b")
    regGPL = re.compile(r"\bGPL\d+\b")
    regGDS = re.compile(r"\bGSM\d+\b")
    regHRA = re.compile(r"\bHRA\d{6}\b")
    regex = re.compile(r"\bFR‐FCM‐[A-Za-z0-9]{4}\b|\bGSE\d+\b|\b[E,A]-[A-Z]{4}-\d+\b",flags=re.I)
    data = {'cord_uid': [],
            'GSE': [],
            'GSM': [],
            'GPL': [],
            'GDS': [],
            'HRA': []}
    for i, r in repos.iterrows():
        data['cord_uid'].append(r['cord_uid'])
        for k, reg in zip(['GSE', 'GSM', 'GPL', 'GDS', 'HRA'],
                         [regGSE, regGSM, regGPL, regGDS, regHRA]):
           data[k].append(", ".join(reg.findall(r['matches'])))
