# Supplementary material for: A pipeline for the retrieval and extraction of domain-specific information with application to COVID-19 immune signatures
Source: BMC Bioinformatics. 2023 Jul 20;24:292. doi: 10.1186/s12859-023-05397-8 (PMC10357743; doi:10.1186/s12859-023-05397-8)
Supplement: Supplementary file 2 — Additional file 2. Python code use to query the pipeline, build and compare the classifiers. [file 12859_2023_5397_MOESM2_ESM.zip › covidclassifier-main/get_articletype.py]

import requests, urllib
from bs4 import BeautifulSoup
import numpy as np
import itertools
import time
import csv
import pandas as pd
import csv

CORDPATH = "/home/adam/CORD19/"

def get_articletype(pmcid, partial=None, start=0, filename='article_type.csv'):
    """ retrieve the article type use the efetch API.
        pmcid (list) of IDs of article types to lookup.
        partial (optional, list) IDs that should be skipped because they are
            already known.
        start (option, default 0) the point in the pmcid list to start.
        filename (str, default 'article_type.csv') the csv file when new
            metadata will be appended.
    """
    pubmed_lookup = {k:v for k,v in pmcid.items() if v != ''}
    pubmed_ids = list(pubmed_lookup.values())
    cord_uids = list(pubmed_lookup.keys())
    article_type = {}
    K = 1000
    L = len(pubmed_ids)
    N_prev = start
    efetch_uri = "https://eutils.ncbi.nlm.nih.gov/entrez/eutils/efetch.fcgi"

    for N in range(N_prev + K,L,K):
        article_type = {}
        print(f"-----")
        print(f"Running PMIDs {N_prev} to {N} of {L}")
        #get metadata from Entrez
        if partial:
            pubmed_subset = []
            cord_subset = []
            for cid,pid in zip(cord_uids[N_prev:N],pubmed_ids[N_prev:N]):
                if cid not in partial:
                    pubmed_subset.append(pid)
                    cord_subset.append(cid)
        else:
            pubmed_subset = pubmed_ids[N_prev:N]
            cord_subset = cord_uids[N_prev:N]
        N_prev = N
        if len(pubmed_subset) == 0: continue
        metadata_fetch = requests.get(efetch_uri,{"db":"pubmed","id":','.join(pubmed_subset),"report":"xml"})
        if metadata_fetch.status_code != 200:
            if metadata_fetch.status_code  == 429:
                print("Too many request, retying in 1min")
                time.sleep(60)
                metadata_fetch = requests.get(efetch_uri,{"db":"pubmed","id":','.join(pubmed_subset),"report":"xml"})
        if metadata_fetch.status_code != 200:
            print("Failed ", metadata_fetch.status_code)
        metadata_xml = BeautifulSoup(metadata_fetch.text,'xml')
        article_list = [article for article in metadata_xml.find_all("PubmedArticle")]
        pmid_article = {article.find("PMID").text:article for article in article_list}
        for pid,cid in zip(pubmed_subset,cord_subset):
            if pid in pmid_article:
                article_type[cid] = list(itertools.chain.from_iterable([pubtype.contents for pubtype in pmid_article[pid].findAll("PublicationType")]))
        with open(filename, 'a', newline='') as csvfile:
             csvwriter = csv.writer(csvfile, delimiter=',', quoting=csv.QUOTE_MINIMAL)
             for k,v in article_type.items():
                 csvwriter.writerow([k, "|".join(v)])
        del metadata_xml
        del article_list
        del pmid_article
        metadata_fetch.close()

if __name__ == '__main__':
    article_type = pd.read_csv('article_type.csv')
    partial = list(article_type['cord_uid'])
    pmcid = {}
    with open(CORDPATH + 'metadata.csv') as f_in:
        reader = csv.DictReader(f_in)
        for row in reader:
            cid = row['cord_uid']
            pmcid[cid]  = row['pubmed_id']
    get_articletype(pmcid, partial=list(article_type['cord_uid']))
