# Supplementary material for: A pipeline for the retrieval and extraction of domain-specific information with application to COVID-19 immune signatures
Source: BMC Bioinformatics. 2023 Jul 20;24:292. doi: 10.1186/s12859-023-05397-8 (PMC10357743; doi:10.1186/s12859-023-05397-8)
Supplement: Supplementary file 2 — Additional file 2. Python code use to query the pipeline, build and compare the classifiers. [file 12859_2023_5397_MOESM2_ESM.zip › covidclassifier-main/previous_requests.csv]

	cord_uid	1	2	3	4	5	6	7	8	9	10	11	12	13	14	15	16	17	18	19	20	21	22	23	24	25	26	27	28	29	30	31	32	33	34	35	36	37	38	39	40	41	42	43	44	45	46	47	48
13492	ex3nhqa6	-4.578621864318848	-3.808240413665772	-0.4725720286369324	2.494035005569458	1.5594744682312012	-1.8676489591598509	-2.6692678928375244	1.6094238758087158	-1.9743626117706297	2.365132570266724	1.9694366455078125	-3.047783613204956	-3.024017810821533	-0.5230501890182495	-3.6430339813232417	-2.9675896167755127	-0.8740933537483215	2.484947919845581	0.20261260867118835	-0.8394839763641357	-4.024260997772217	2.4192490577697754	-0.6278534531593323	-6.8141279220581055	2.260899066925049	-2.263760566711426	-1.4850378036499023	-3.8740720748901367	2.1085023880004883	0.8132076263427734	-1.213704228401184	-6.376762390136719	2.992374897003174	0.4227086305618286	3.473438501358032	-4.0553297996521005	0.9830851554870604	8.631191253662111	-5.7483649253845215	2.6230807304382324	2.722495555877685	-4.857480049133301	7.280041217803955	0.595308780670166	4.250556945800781	3.8827300071716313	-0.2751767635345459	-0.28107908368110657
39329	9dyomf06	-3.4800930023193364	-4.528640270233153	-1.1869271993637085	4.210923194885254	2.7583484649658203	-1.1228947639465332	0.4730857610702514	2.7938547134399414	-1.132453203201294	0.7374509572982788	4.498960971832275	-0.3215404748916626	0.40867263078689575	-0.9789398312568665	0.4822445213794708	-3.956465244293213	-2.376259088516236	3.1047184467315674	0.5602236390113831	-1.5007236003875732	-0.08524473756551743	4.177482604980469	2.4805667400360107	-3.2480690479278564	1.1581100225448608	0.3496602177619934	-0.010879784822463991	-1.813962697982788	-0.3986947238445282	2.776468276977539	-2.7825188636779785	-5.461094856262207	-0.9212019443511964	-2.1029767990112305	4.3374853134155265	-3.714468240737915	-2.717268943786621	3.7418603897094727	-7.654892921447754	-0.7434853315353394	3.080355167388916	-4.368357181549071	0.8055635690689087	-2.572578430175781	3.405384063720703	3.9476108551025386	-3.034461498260498	1.26837420463562
39523	29x55gep	-4.619399070739746	-4.915727615356445	-0.6149955987930298	4.0293846130371085	-2.096982717514038	-0.5357680916786194	-1.0506159067153928	2.1954212188720703	1.1666792631149292	3.277189016342163	4.451383590698242	-4.7418131828308105	-1.2307735681533811	0.4961881637573242	-0.44961729645729065	-3.307997226715088	-2.321430206298828	3.6980834007263184	1.9102828502655032	-1.3734735250473022	-3.0183019638061523	1.9023350477218628	-1.4646244049072266	-2.9108159542083736	1.2607396841049194	-4.2793593406677255	-0.5361855030059814	-2.713578701019287	3.442366361618042	-0.8321487903594971	-1.4249322414398191	-4.650129795074463	1.9234801530838013	2.429025173187256	2.248025894165039	-0.4931231439113617	-3.2658846378326416	6.108885288238525	-4.6884636878967285	-0.2041262686252594	3.36332631111145	-3.591102838516236	5.478646755218506	-0.0930987000465393	4.783118724822998	2.1339774131774902	1.1965675354003906	1.1304006576538086
41697	txfuuu7d	0.5633660554885864	-7.33105993270874	-5.052636623382568	8.372278213500978	5.251790523529053	-4.740754127502441	-2.353281021118164	1.168626308441162	-0.9703194499015808	0.5624381303787231	2.950867891311645	-3.211387157440185	-3.165858507156372	-4.696438789367676	-0.4266190528869629	0.4284452497959137	-0.32588428258895874	2.743727445602417	3.5753941535949707	0.1688256412744522	-4.1201229095458975	-1.7128185033798218	-2.006347179412842	-6.59090518951416	-0.7908681631088257	-1.8582613468170168	2.638152599334717	-2.2474260330200195	2.436558485031128	-4.006026744842528	-0.9646751880645752	-2.625610828399658	0.33454376459121704	-1.2287929058074951	5.703364372253418	-3.5986821651458736	0.7496973276138306	2.6600632667541504	-0.9655299782752992	2.980701446533203	2.2861003875732417	-2.780470848083496	0.8977523446083069	-4.143247604370116	-0.7170315980911255	-0.13421392440795898	-2.981022357940674	0.09392637014389038
55829	5eh9t45r	1.3362894058227541	-6.137075901031494	1.0957863330841064	8.396831512451174	1.963996648788452	-2.5660276412963867	-0.2383681237697601	4.361846923828125	1.1956329345703125	4.084177970886231	6.255030632019043	-1.534942388534546	2.6627085208892822	-6.140082836151122	0.2719432711601257	-3.0252838134765625	-2.808894157409668	0.3981211483478546	3.424656867980957	3.145097017288208	2.2585887908935547	3.2750017642974854	-1.7958836555480957	-4.116499900817871	-0.5965483784675598	-1.777599573135376	0.3246144950389862	-2.2567126750946045	4.067518711090088	4.344377040863037	-4.221709251403809	-2.9582946300506587	-0.5139851570129395	0.7888987064361572	3.7291164398193364	-5.856231212615968	-1.0090795755386353	2.3553099632263184	-1.9234976768493648	0.11211043596267699	-1.203210473060608	-4.212081909179688	4.1388773918151855	-4.1127967834472665	1.3644870519638062	2.0342073440551762	-0.7599364519119263	1.248246431350708
60991	shf4sqqx	-0.3045192360877991	-7.349392890930176	-1.1941205263137815	6.7319746017456055	3.2329680919647217	-4.086162090301514	-2.9449977874755864	1.409502625465393	-1.3436263799667358	0.061566948890686035	7.00221061706543	-1.4863710403442385	-2.2599689960479736	-2.640153169631958	-0.7110048532485962	-3.077799797058105	-1.39574933052063	5.600026607513428	0.3280373215675354	-0.592963457107544	-1.3583203554153442	3.8742716312408447	-0.6931157112121582	-4.611503601074219	-1.5722362995147705	-2.821208953857422	1.7555217742919922	0.9166712760925292	5.067187786102295	0.20877063274383545	-3.9664092063903813	-4.079437255859375	1.730094313621521	-0.10890258848667143	6.996735572814941	-5.8744258880615225	0.7521042823791504	5.2827186584472665	-2.1460814476013184	1.2033311128616333	1.082890272140503	-1.8779783248901367	2.6243343353271484	-4.470181941986084	1.0548800230026243	-1.4666800498962402	-1.2706587314605713	2.0262439250946045
62170	pzwciq5h	0.15394064784049988	-7.566018104553223	0.33494964241981506	5.8500494956970215	2.8450047969818115	-3.0094068050384517	-1.508798599243164	1.957594633102417	-1.912608623504639	-0.08427523076534271	4.223858833312988	-0.8121305704116821	-0.2916263937950134	-1.953726053237915	0.346954882144928	-5.708449363708496	-4.51250696182251	2.810388803482056	-2.79025936126709	-2.13550329208374	2.104211568832397	1.982271909713745	-2.324391841888428	-3.5057244300842285	-0.1881403625011444	-1.6988182067871094	-1.2589833736419678	1.1015615463256836	5.467881679534912	2.2985193729400635	-4.683781623840332	-3.6578292846679688	0.4684238135814667	1.6578795909881592	1.9158484935760496	-7.8621721267700195	-0.3723058700561523	4.42648983001709	-1.1851329803466797	3.0128057003021236	3.4653966426849365	-4.251638412475587	4.907802104949951	-3.2467648983001713	1.8772739171981807	0.6289902925491333	-3.321742534637451	3.3026084899902344
62591	t8j38h6x	-3.83123517036438	-8.075545310974121	-2.3482203483581543	5.472160339355469	2.267066240310669	-2.9332995414733887	-2.6133148670196533	0.5135056972503662	0.8623082637786865	2.645029067993164	5.391389846801758	-1.0591968297958374	4.1747169494628915	-2.4817957878112797	1.3634952306747437	-3.7486963272094727	-0.5538951754570007	2.30895471572876	0.8657286167144775	-3.8850486278533936	-1.6824790239334106	4.1958370208740225	-3.432392120361328	-3.6354050636291504	-0.03778904676437378	-1.6891858577728271	2.800679445266724	-2.4088258743286133	5.0552978515625	-0.552850067615509	-4.557282447814941	-3.4271678924560547	-3.098672151565552	-0.048523709177970886	4.779332637786865	-3.806738376617432	-2.574703931808472	4.365972995758057	-4.709839820861816	1.4772706031799316	3.331776857376098	-3.205812931060791	5.860888957977295	0.6409031748771667	2.536299705505371	-1.8429362773895264	0.6027811169624329	0.6776062250137329
66871	fz3b2qyq	-1.8721611499786377	-8.178178787231445	-2.321533441543579	5.699411869049072	-0.4279053211212158	-6.287456035614014	-0.4507622420787811	1.3282970190048218	-0.4658213257789612	1.9384492635726929	5.656604290008545	-0.15226849913597107	-0.35779502987861633	-3.859775304794312	0.11745171248912813	-4.087106227874757	-4.792112827301025	3.488788604736328	0.38331860303878784	-2.4745566844940186	-2.314328193664551	0.5251305103302002	-0.7561289668083191	-3.416743516921997	-0.21079939603805545	-0.2813749313354492	2.1375608444213867	-1.6262004375457764	5.6110382080078125	-0.2916448712348938	-6.2226524353027335	-3.7370789051055913	-0.4275448322296143	1.4393538236618042	4.115004062652588	-5.6429195404052725	-1.8913509845733645	3.6822357177734375	-5.768721103668213	1.590965747833252	0.6609994173049927	-5.782258987426758	6.4001288414001465	-2.5678670406341557	3.379713773727417	0.15177834033966064	-2.006685733795166	0.6947816610336304
66938	z152rm9y	0.7255021929740906	-8.233351707458496	-1.9317936897277832	6.755124092102051	0.7985442876815796	-4.074389457702637	-2.328877687454224	2.482551097869873	-2.0879256725311284	0.7376506328582764	5.197234630584717	-1.107185125350952	-1.7834150791168213	-5.7415428161621085	-2.2990105152130127	-4.04633378982544	-5.829102993011475	4.9775238037109375	-0.04504407197237015	-0.10532623529434204	-1.8339073657989504	2.0795457363128658	-0.6891889572143555	-3.2359027862548833	-0.8876358270645142	-2.3202483654022217	0.5893841981887817	-1.9466958045959477	4.284821033477783	0.9763839840888976	-3.7588489055633545	-3.6656494140625	-0.4102435111999512	0.951926589012146	6.24588680267334	-6.829604625701903	-0.5235782861709595	4.014406204223634	-1.7612364292144775	2.8020124435424805	3.0000243186950684	-3.4580278396606445	5.5241661071777335	-4.929553031921387	2.8870050907135014	0.974111795425415	-0.170762300491333	1.3120708465576172
68867	03dsjq4z	-2.7163074016571045	-6.408503532409668	-1.7411038875579834	5.007239818572998	3.0080537796020512	-0.3719005286693573	-1.6439869403839111	4.860196590423584	-1.9938310384750368	2.669140338897705	6.003907203674316	1.2145545482635498	-0.6820483803749084	-5.351813793182373	1.6069135665893557	-5.618194580078125	-3.4150049686431885	4.269317626953125	1.0209805965423584	-2.687419414520264	0.12266364693641665	3.0804059505462646	-1.6743566989898682	-4.15371036529541	2.910067319869995	-2.1148824691772456	-2.085214614868164	-5.22756290435791	2.643860340118408	0.4739817976951599	-3.2733285427093506	-2.832574844360352	-1.7056491374969482	2.347253561019897	1.3402531147003174	-5.665478229522705	-1.6538324356079102	5.858741760253906	-3.16050386428833	0.5400151610374451	4.952991485595703	-3.1290183067321777	7.810579299926758	-0.4172833561897278	0.7866244912147522	2.096577882766724	-4.114416599273682	2.7617433071136475
69560	580noj4s	-4.442078113555908	-5.063225746154785	-3.1432983875274663	3.578189849853516	2.1170823574066158	0.8739804029464722	-3.2402889728546143	2.401154041290283	-0.4904040098190308	1.8160600662231443	5.395383834838867	-1.418183445930481	-1.0612672567367554	-4.734774112701416	-1.7161037921905518	-4.554088592529297	-3.8851392269134517	2.1574811935424805	-0.6472480297088623	-2.0751001834869385	-3.3730616569519043	5.193553447723389	-0.3561340272426605	-0.7913234233856201	-0.684979259967804	-2.269016981124878	-1.7556283473968506	-2.4940991401672363	4.352166652679443	2.6123392581939697	-4.870519161224365	-5.258749961853027	2.3344831466674805	3.0537700653076167	5.175074577331543	-5.893022537231445	-1.0940114259719849	5.2574238777160645	-5.991687774658202	-1.7119022607803345	2.9233744144439697	-3.0463833808898926	5.114656925201416	-1.3273673057556152	3.25101089477539	4.3121418952941895	-1.0304828882217407	3.9070136547088623
70719	xrofkied	-3.668123722076416	-7.1488447189331055	-1.2186155319213867	6.162055492401122	-0.4585330784320831	-1.9806325435638428	-2.8894572257995605	4.643339157104492	-0.7953923940658569	1.2770487070083618	5.165430545806885	-1.416836500167847	1.0734858512878418	-4.3921165466308585	-0.3400924205780029	-4.153172492980957	-3.742031574249268	1.366323471069336	0.7955245971679688	-2.35982346534729	-0.2233053147792816	4.7055935859680185	-2.134713649749756	-1.909054398536682	-0.5188785195350647	-0.9544023275375366	0.8305668234825134	-0.00658726692199707	2.9926342964172363	1.5157628059387207	-5.509035110473633	-6.485027313232423	0.2434335947036743	2.3038923740386963	4.549365997314453	-5.370051383972168	-1.4694076776504517	5.199133396148682	-2.2470791339874268	-0.25075095891952515	1.9519444704055784	-4.505387783050537	5.901344299316406	-1.778032302856445	4.1104817390441895	-1.3587015867233276	-0.5214159488677979	3.6062307357788086
72424	filmd75l	-2.415365695953369	-7.26958417892456	-2.0033600330352783	5.095611095428467	1.1663520336151123	-2.3595499992370605	0.7842763066291809	2.7889254093170166	-0.7234923839569092	1.4413911104202268	6.543862819671631	-0.10708332061767578	0.3447192311286926	-3.2364928722381587	1.6649268865585327	-2.506619691848755	-2.984626293182373	3.5920946598052983	0.7364097237586975	-3.233283042907715	-1.1320514678955078	4.879432201385498	-1.0894334316253662	-1.9255332946777344	0.8375132083892822	0.458997905254364	3.0080077648162837	-0.5307527780532837	3.5481600761413574	-0.6046367883682251	-2.455505847930908	-4.0529160499572745	-3.11414098739624	-0.6917958855628967	3.6058843135833736	-2.8620076179504395	-5.006223201751709	2.821788787841797	-4.078636646270752	0.3947807848453522	2.7008767127990723	-4.642223834991455	4.948075294494629	-0.12390084564685823	1.593228816986084	0.3349355459213257	0.9587854743003844	-0.362619549036026
75723	myt0m2a4	-2.95742416381836	-6.634706020355225	-2.375909805297852	5.199509620666504	1.5896056890487669	-1.5194603204727173	-3.104842185974121	2.83298397064209	-0.7709856033325195	2.100818634033203	6.985189437866211	-2.0926988124847408	-0.936082363128662	-6.159677505493164	-2.9736173152923584	-3.525003671646118	-3.8482372760772714	3.5148797035217285	-0.08483707904815674	-2.7851006984710693	2.3306713104248047	4.573617458343506	-0.476893961429596	-4.467803478240967	-0.9679727554321288	-3.6198654174804688	1.2968965768814087	0.6883110404014587	5.281542778015137	3.28039026260376	-6.54401969909668	-6.194782257080077	-0.2881177663803101	2.2241230010986333	2.5113582611083984	-4.594935417175293	-1.4368960857391355	2.886191129684448	-5.063465595245361	-1.7053172588348389	3.262831926345825	-2.4202842712402344	4.662018299102783	-1.8476207256317136	3.3171873092651367	1.539273738861084	-1.0494208335876465	2.8500456809997563
76504	gcqt6jmy	-3.092228412628174	-2.490636110305786	-0.10980670154094696	3.4721720218658447	-1.2477474212646484	0.7473435997962952	-3.725608587265015	3.1063899993896484	-3.130209922790528	2.9707183837890625	3.029327392578125	-1.9757386445999143	-2.7421317100524902	0.7040896415710449	-1.9651242494583132	-4.38824462890625	-2.2701494693756104	5.127782344818115	-0.3645019233226776	-1.2962484359741209	-1.3380701541900637	1.7503614425659182	1.9333409070968628	-5.830099105834961	-0.17858368158340454	-2.065714836120605	0.09461188316345216	-2.786718368530273	2.5835301876068115	2.8484556674957275	-2.107472419738769	-6.3639259338378915	3.460430145263672	1.5509440898895264	2.565729141235352	-5.338711738586426	-1.4573343992233276	8.637309074401855	-5.868436336517334	2.0168864727020264	2.3308401107788086	-3.220077514648437	7.149702548980713	-0.9365513920783995	2.783456802368164	2.709970712661743	-2.438390254974365	-0.5962844491004944
77371	s6q8h5us	-3.803744792938232	-4.1603312492370605	0.10669758915901184	5.167235851287842	1.6945154666900637	-3.86374831199646	-1.4619853496551514	-0.1525907814502716	-0.11445482820272446	0.9476155042648317	3.6503400802612314	-2.021624803543091	-2.3507847785949707	0.15636742115020752	-1.6010141372680664	-0.9414066672325134	-0.7729134559631348	2.7237019538879395	1.9323513507843015	1.4944989681243896	-2.171564102172852	-1.925262451171875	0.04879570007324219	-5.410452842712402	0.3010907471179962	-4.018616676330566	-1.5450797080993652	-2.6676950454711914	2.116211414337158	-1.0286339521408079	-1.9552659988403318	-4.865683555603027	2.0096564292907715	1.5569980144500732	2.4999794960021973	-4.982107162475586	-2.1867079734802246	4.3953046798706055	-2.9048976898193364	3.6274018287658687	4.1745243072509775	-5.898398399353027	6.0743021965026855	-0.9364113211631776	1.257406234741211	2.6207094192504883	-1.640250325202942	-0.6085297465324402
77828	25snron1	-2.059145212173462	-7.422096729278564	-2.6960248947143555	5.822680473327638	2.8386895656585693	-0.3631838858127594	-1.9173231124877932	2.16731071472168	-0.1396496295928955	0.3742333352565765	6.0756163597106925	-4.2028446197509775	2.266055107116699	-4.28749942779541	-1.049729585647583	-1.0266032218933103	-2.9169249534606934	2.66131329536438	0.10996827483177184	0.8910329341888428	-0.685154139995575	3.966423511505127	-1.4622923135757446	-3.95517373085022	-0.7242843508720398	-3.107292652130127	0.4968714714050293	-0.045911580324172974	5.725325107574463	2.679810047149658	-4.139099597930908	-6.965018272399902	1.7851799726486206	-0.348002552986145	6.112356185913086	-5.8918070793151855	-0.3962530493736267	5.559775352478027	-2.300729751586914	-0.6897404789924622	1.6587704420089722	-2.7502546310424805	5.345651626586914	-0.2897014021873474	1.1696500778198242	0.582322359085083	0.01695859432220459	3.052964448928833
78754	r4zbturu	-4.172255516052246	-6.788806438446045	-2.7887840270996094	5.395034790039063	-1.3565750122070312	-2.2607643604278564	2.1553730964660645	1.614938497543335	1.402052640914917	-0.15589208900928495	5.12931489944458	0.02154827117919922	1.3246885538101196	-3.9831571578979488	-0.051329925656318665	-3.8112523555755615	-2.200064182281494	2.9681549072265625	0.9210100769996644	-2.6935901641845703	-0.692139744758606	2.451091051101685	0.5136331915855408	-2.437225341796875	1.3231695890426636	-1.523476243019104	5.834847450256348	-0.4644078314304352	4.677845478057861	-0.15752345323562622	-4.063287258148193	-5.405251979827881	-1.0824422836303709	-3.5913782119750977	3.4368882179260254	-5.743729591369629	-0.7889366745948792	2.169452428817749	-4.140482425689696	-1.382543921470642	2.6942176818847656	-4.243989944458009	3.081512451171875	-1.6835039854049685	3.0738210678100586	-0.6045182943344116	-3.75556755065918	2.337341547012329
86114	m7vfx79p	-1.481315016746521	-7.859808921813965	-1.1435742378234863	6.398050308227539	0.9311084151268004	-2.354876041412353	-2.3239784240722656	2.595581531524658	-1.6012154817581177	3.0651419162750244	5.453650951385498	-0.5053811073303223	-1.9112454652786253	-2.6925933361053467	0.6180912256240845	-3.7434875965118413	-4.2436137199401855	3.3861789703369136	1.3795547485351562	0.6301958560943604	-2.0711236000061035	1.6700620651245115	-0.526176393032074	-3.0359556674957275	-1.6549776792526243	0.3758265972137451	-1.5230894088745115	-2.421215057373047	4.921997547149658	0.9070700407028198	-4.429800510406494	-3.636341094970703	0.6174435019493103	2.1965346336364746	6.119483947753906	-5.117550849914551	-2.9598021507263184	3.7824783325195312	-2.1558313369750977	2.031860828399658	1.8051941394805908	-3.8974580764770512	3.232272863388061	-3.543510913848877	0.6730456352233887	0.7066241502761841	-3.050247430801392	3.0873613357543945
86924	rpfeu0aq	1.6806191205978394	-6.240836143493652	-0.8197484612464905	7.06643533706665	2.3677568435668945	-1.8111038208007808	-3.1626758575439453	3.346107482910156	-2.8265204429626465	3.3465147018432617	5.552146434783936	-1.0260308980941772	-3.0995020866394043	-5.629474639892578	0.4778536558151245	-3.7480449676513667	-6.750725746154785	4.358769416809082	0.3000498712062836	-1.0396380424499512	-0.2808524370193481	0.5715582966804504	-1.733470439910889	-3.776984691619873	-0.1803887784481049	-1.893093466758728	0.7138363718986511	-2.470041990280152	4.440478324890137	0.02276340126991272	-3.1173784732818604	-5.239509582519531	-1.0131973028182983	2.349430561065674	5.4409661293029785	-8.258988380432129	0.04486583173274994	4.718308448791504	1.3027684688568115	0.9299476146697998	-0.4307825565338135	-5.898177146911621	6.214116096496582	-4.202874183654785	1.2780025005340576	-0.1994058340787888	-1.4060850143432615	1.845544934272766
88936	dxra2qlf	-3.342903614044189	-5.204259872436523	-0.16461342573165896	5.709233283996582	2.9773867130279537	-0.7924322485923767	-2.6313326358795166	2.2754149436950684	-1.3895928859710691	3.1360716819763184	6.526510715484619	-0.605280876159668	-2.616133213043213	-2.8596084117889404	-3.1692140102386475	-5.179002285003662	-3.3244647979736333	0.9524344205856324	0.043053314089775085	-0.26582807302474976	0.4926644265651703	3.9239716529846187	0.0174056887626648	-0.4602570533752442	-0.34601616859436035	-3.3656716346740723	-1.2160441875457764	-0.6667421460151672	3.811004161834717	4.812108993530273	-5.866488933563232	-5.625316619873047	3.803391933441162	1.4042270183563232	3.1969022750854488	-7.874988555908202	1.928799390792847	4.43790340423584	-3.930549144744873	-1.6231800317764282	3.62887191772461	-3.177292823791504	6.6076602935791025	-4.3076653480529785	2.1067767143249507	0.965479850769043	-2.609571933746338	4.870425224304199
89390	antbwj1e	-1.6587435007095337	-5.618757247924805	-1.244678020477295	8.903852462768555	4.0226407051086435	-5.00750732421875	-1.1969051361083984	2.985741138458252	-0.7742326855659485	1.0908441543579102	4.647318363189697	1.1354743242263794	-3.4331955909729004	-1.921388030052185	1.9042494297027588	-6.1143012046813965	-3.5351786613464355	4.753696918487549	-0.5427699685096741	1.478679656982422	-0.2043343484401703	2.263413429260254	-0.4281574487686157	-2.413274049758911	-0.11861756443977355	-3.439273834228516	0.9447448253631592	-1.592679738998413	5.403353691101074	1.786062240600586	-5.535106658935547	-5.842648029327393	2.7048416137695312	1.74732506275177	2.8961489200592037	-9.392035484313963	0.9490307569503784	2.754658937454224	-1.0182665586471558	-0.7148523330688477	2.9475760459899902	-4.119851589202882	5.395333766937256	-3.7908315658569336	0.029279690235853195	-0.29089605808258057	-1.547994613647461	3.9350874423980713
91871	vtiossov	-0.9257442355155944	-5.709856033325195	1.0556557178497314	8.876096725463867	4.548131942749023	-2.3029046058654785	-0.6627471446990967	2.208460807800293	-3.101113557815552	1.7162027359008791	6.057384014129639	-0.9530701637268066	-2.461475372314453	-5.850180625915527	-0.4133680164813995	-5.887696743011475	-1.3593641519546509	4.540567874908447	-0.3219755887985229	-0.7608029842376709	0.5138150453567505	3.5131590366363525	-1.6341760158538818	-2.5113673210144043	0.27331972122192383	-1.9600846767425537	-4.094420909881592	-3.1609976291656494	2.7068662643432617	4.470321178436278	-5.3191118240356445	-0.7848107814788818	0.3092356324195862	1.0824868679046629	4.051261425018311	-7.819186687469482	0.4097942709922791	5.425072193145752	-2.6495087146759038	0.3961703777313232	2.8702616691589355	-2.3512704372406006	4.106510639190674	-2.993935823440552	2.4632697105407715	-0.4466719627380371	-1.2815669775009155	4.567179203033447
92262	nqee1shq	-3.99638032913208	-7.557522773742676	-2.9208364486694336	5.218850135803223	0.23777611553668976	-1.687858819961548	-1.727993726730347	2.4540600776672363	-1.3671176433563232	1.4904789924621582	6.283185005187987	1.0383682250976562	1.252927303314209	-2.4694724082946777	-0.19255080819129944	-3.207480430603028	-1.1651993989944458	1.4372360706329346	2.1627836227416988	-0.6867363452911377	-4.609233856201172	2.147634029388428	-1.2817878723144531	-4.2516212463378915	1.9265061616897583	1.8506851196289065	2.266197204589844	-2.0253057479858403	3.5660159587860107	0.6472157835960388	-5.862379550933838	-2.9437248706817627	-0.12316974997520448	0.5268187522888184	3.15921688079834	-5.125679969787598	-0.015205085277557371	3.9897847175598153	-2.1360807418823238	-0.37513500452041626	4.954849720001222	-5.7077741622924805	5.283355236053467	-2.0180919170379643	1.3696081638336182	-1.4157564640045166	-3.3759980201721187	2.1552927494049072
93194	svjj5amo	-4.197010040283203	-6.447408676147461	-0.12166845798492433	5.305046558380127	1.8126155138015747	-3.116241455078125	-2.682334899902344	3.899798393249512	-0.7736911773681641	0.16321298480033875	4.536158561706543	1.0867433547973633	-0.7374717593193054	-2.584880352020264	2.0103302001953125	-6.222622394561768	-3.493330478668213	2.315293550491333	1.989562749862671	-4.61669921875	1.856771230697632	3.994482517242432	-1.7698206901550293	-3.805293321609497	-1.2051488161087036	-0.942718267440796	0.09858323633670807	-0.8370335698127747	5.54605770111084	1.1825153827667236	-6.195252418518066	-6.11520528793335	1.2447857856750488	2.9256594181060787	4.6168785095214835	-6.3619017601013175	-0.7271536588668823	4.339738845825194	-1.968465566635132	-1.2619625329971311	2.680734634399414	-2.5416879653930664	6.424010753631593	-1.1066815853118896	1.311375617980957	-0.7793439626693726	-4.427839756011963	4.499757289886475
94990	c7gdeon4	-2.435840368270874	-6.090281963348389	0.3427088260650635	6.556014060974121	5.013976097106934	-2.5404224395751958	-1.803234577178955	1.5001981258392334	0.3965013325214386	0.004924811888486147	4.782413959503174	-1.3329849243164062	-0.5262484550476074	-4.2683730125427255	-1.5213875770568848	-0.9078116416931152	-2.2806177139282227	6.195565223693848	-0.5634987354278564	2.69494104385376	-0.5856710076332092	1.801605463027954	-1.4556349515914917	-2.8509087562561035	-0.6867395043373108	-0.5842408537864685	-2.333446502685547	-3.287442445755005	2.021777629852295	2.409920692443848	-4.499427318572998	-1.592089056968689	2.414334297180176	0.2159289121627808	3.51077651977539	-5.388635158538818	0.5946668386459351	6.687634944915772	-2.8528289794921875	2.9350066184997563	4.719735145568848	-4.627089977264403	4.549989223480225	-3.6699936389923096	3.677881240844727	0.11359822750091553	-1.5919185876846311	2.404507637023926
95292	8809o7nt	-1.679506540298462	-8.893815040588379	-1.795634627342224	5.277453899383545	1.598703145980835	-2.516433000564575	-3.1941628456115723	4.116823196411134	-0.4862590134143829	0.7915619015693665	4.0159029960632315	1.602468729019165	-0.3045809268951416	-5.049468040466309	1.4807868003845217	-1.6874449253082275	-4.92633056640625	3.2863678932189937	1.5847996473312378	-2.5503103733062744	-1.8612101078033447	4.1948184967041025	-1.9608572721481323	-4.556835651397705	0.4422827363014221	-1.6868028640747068	1.9812841415405276	0.01572948694229126	4.581562519073486	0.3499467074871063	-5.00858736038208	-3.6335763931274414	-1.4299087524414062	2.7851805686950684	4.58072566986084	-8.38653564453125	1.656686544418335	2.1563103199005127	-2.5080347061157227	-1.6818138360977173	2.1022419929504395	-2.9177258014678955	4.170134544372559	-3.4504318237304688	3.10202693939209	-1.4109053611755369	-1.5564820766448977	4.607038021087647
95330	dmbc8kb4	-2.11877989768982	-6.966663360595702	-0.9456470012664796	5.279524326324463	-0.2352695167064667	-3.074105024337769	-4.093199729919434	3.4463882446289062	0.6826210021972656	2.695115327835083	5.78348445892334	-0.3951596915721893	1.5170141458511353	-4.333118438720703	0.15204188227653506	-2.793473243713379	-3.3011837005615234	3.240888833999634	0.3569652438163757	-0.8497728705406189	-1.2612413167953491	3.112908840179444	-1.4645287990570068	-3.656543254852295	0.6728633642196655	-1.9486417770385744	0.5875636339187622	-1.1468429565429688	4.3013858795166025	1.873751640319824	-4.229172229766847	-3.21040415763855	-1.0925854444503784	3.449201822280884	5.106820583343506	-3.086592197418213	-1.7314722537994385	3.3947653770446777	-3.0661439895629883	0.011858880519866943	3.4257454872131348	-2.3753376007080083	5.257021427154541	-3.4946668148040767	2.35851788520813	-0.4560925364494324	-0.8824480175971985	3.737013339996338
95338	ej8wtzdm	-3.811539649963379	-5.960330009460449	0.8826261162757874	4.820211887359619	3.223219394683838	-0.5810630321502686	-0.8043779134750366	3.2771105766296387	-1.5168960094451904	1.1417717933654783	4.726420879364014	1.0524455308914185	1.97377610206604	-5.56149959564209	-1.3210575580596924	-4.4875450134277335	-1.4472616910934448	3.614280223846436	1.4747872352600098	-3.1103157997131348	0.5811783075332642	3.882911920547485	0.08982798457145691	-3.984510898590088	1.9786219596862795	-1.6727566719055176	1.8464210033416748	-1.2962266206741333	2.961511373519897	2.5875678062438965	-4.301417827606201	-4.257081985473634	-1.2722331285476685	0.5956873893737793	3.7695059776306152	-3.853947162628174	-0.5672101378440857	1.1291686296463013	-6.505931854248048	0.2373044341802597	1.1880474090576172	-4.724842071533203	3.539821147918701	-2.0921168327331543	1.4669256210327148	0.4812348783016205	-2.507776498794556	1.2364565134048462
98060	eg84q35t	-2.239441394805908	-4.739165306091309	-1.8576292991638184	7.8411383628845215	3.490034818649292	-2.250699043273926	-2.8733813762664795	3.2554750442504883	-1.7515218257904053	1.1545815467834473	4.102339744567871	1.3611700534820557	-0.8024333119392395	-4.3749775886535645	1.6421566009521484	-2.7109220027923584	-1.5399422645568848	1.600046157836914	3.5865883827209477	-0.28615790605545044	-1.7297451496124268	2.672795295715332	-1.9545373916625977	-4.2276697158813485	-0.9175060987472534	-0.5715157985687256	0.489346981048584	-2.7005035877227783	3.669877529144287	1.124565601348877	-2.176565170288086	-4.010289192199707	-0.19572411477565765	1.5706751346588137	3.253988027572632	-6.278556346893311	1.7104907035827637	4.508291244506836	-0.9732161164283752	2.1693096160888667	2.151297092437744	-3.375972270965576	6.3474321365356445	-3.12608003616333	2.923471212387085	-0.1851453185081482	-2.8780908584594727	1.5984939336776731
98205	2k7r6xmg	-3.630897045135498	-6.902359962463379	-1.6354055404663086	5.19095516204834	2.7450101375579834	-2.243980884552002	-1.9957931041717532	3.241010904312134	-1.6860744953155518	1.0018901824951172	6.589134216308594	0.9093077182769777	0.5420939326286316	-3.66886043548584	0.7715764045715332	-4.0309791564941415	-3.6712124347686768	4.677763938903809	1.8585742712020876	-1.8572024106979368	-2.4261293411254883	4.056695461273193	-0.9025241136550904	-1.4370678663253784	-0.1190180480480194	-0.6939723491668701	1.4724875688552856	-0.16267186403274536	3.335587739944458	0.6692004203796387	-4.76715612411499	-2.633946180343628	-1.3773874044418335	-1.0224486589431765	5.662203788757324	-5.415068626403809	-2.646714687347412	2.5324606895446777	-5.52892017364502	0.5441013574600221	4.463823318481445	-2.2499027252197266	3.5091943740844727	-2.8128883838653564	1.1364457607269287	-0.2919924557209015	-2.247361183166504	2.1832242012023926
100918	12ia0or2	-5.002629280090332	-3.6746861934661865	-1.5983877182006836	5.347367286682129	2.436145067214966	-0.021530687808990482	-1.9185752868652344	2.114010572433472	1.081596612930298	1.3686467409133911	0.2056647539138794	-3.499995708465576	-2.8899686336517334	1.4650883674621582	-0.04390537738800049	-6.040021896362305	-2.515643835067749	2.721196174621582	-0.6662068963050842	-2.0256495475769043	-0.1508364975452423	0.2408786714076996	-1.92826509475708	-2.4146065711975098	-0.021216541528701786	-3.285971641540528	-0.9420156478881836	-1.8800394535064695	-2.1928508281707764	-0.465828001499176	-1.1986773014068604	-7.753897666931152	2.619607925415039	3.1284575462341313	1.5530904531478882	-5.580221176147461	-0.8049913644790649	6.818290710449219	-3.3362412452697754	2.0571393966674805	2.742978096008301	-1.6225359439849854	4.455289363861084	2.572774887084961	3.6475768089294434	-0.7498435378074646	0.3191066384315491	-2.1816034317016597
104082	itwp8mlj	-3.365708827972412	-7.137637138366699	0.301567018032074	9.13601779937744	0.33824869990348816	-3.2806518077850337	-0.38168829679489136	5.912905693054199	-0.9775983095169068	0.33647221326828003	4.538654327392578	1.99134373664856	-1.4029887914657593	-4.917420387268066	-1.63502299785614	-2.823164701461792	-3.581746816635132	1.4368351697921753	2.0329837799072266	-1.430163025856018	-3.261049747467041	0.98205304145813	-0.2979066371917725	-3.6995153427124015	-1.6222727298736572	0.4836214780807495	2.3957018852233887	0.7772091627120972	3.3181047439575195	1.519298434257507	-4.086954593658446	-4.525575160980225	-2.282199621200561	1.1490390300750732	6.325661659240723	-6.223540306091309	0.8163830041885376	4.935702323913574	-3.3130130767822266	-0.8088728189468384	-2.2867419719696045	-1.5256314277648926	4.4496188163757315	-6.817446708679199	-2.4991297721862797	-2.9497287273406982	-2.2536709308624268	4.59298038482666
104188	oe2jp1cl	-3.778487682342529	-4.952638626098633	-0.9060838222503662	7.211541175842285	2.4792866706848145	-2.091308832168579	-4.254472732543944	2.9625160694122314	-1.1549462080001829	2.340230941772461	7.497823715209961	-0.5455424189567566	-2.02807354927063	-4.590052604675293	-0.1620587706565857	-3.288881063461304	-3.2116887569427486	4.437570571899414	-1.490305781364441	-1.5348343849182131	-2.502901315689087	3.979474306106568	0.19849741458892825	-3.010486602783203	0.4303375482559204	-1.1340550184249878	-1.7922421693801882	-1.7719107866287231	1.870623588562012	2.07830810546875	-2.7149152755737305	-5.655766010284424	0.6861715912818909	-0.6473852396011353	6.087399959564209	-6.102375030517577	-0.4338553547859192	5.362128257751465	-5.246057510375977	-1.3095619678497314	1.4652669429779053	-5.1591644287109375	6.740944862365723	-4.149585723876953	4.303574562072754	2.575730562210083	-0.915945291519165	0.99034583568573
106009	osvpv1j4	0.5490052700042725	-4.918929100036621	-2.335782051086426	4.894352912902832	1.7861642837524414	-4.333038330078125	-0.4172927737236023	1.5185608863830566	-0.7417417764663696	-0.7730778455734253	3.303368330001831	-4.398082733154297	-2.399777889251709	0.03960832953453064	-0.4951132833957672	-2.0887391567230225	-1.4223214387893677	3.2404472827911377	2.788410186767578	1.177377462387085	-2.777994155883789	-0.5081381797790527	-2.6159048080444336	-6.52680253982544	-0.7780959010124207	-1.2372705936431885	-1.6266927719116209	-0.21080633997917173	1.7279813289642334	-1.3093109130859375	-4.088489532470703	-2.3994107246398926	2.01613187789917	0.4840682446956634	2.8226535320281982	-2.1309590339660645	-4.225334644317627	5.587296485900879	-3.9660415649414062	4.133072376251222	6.701102256774902	-3.627263069152832	6.0991411209106445	3.1523466110229488	6.419782638549805	0.18397337198257446	0.8381897807121277	-0.19461673498153687
107532	1fzr99kr	-3.0220508575439453	-4.465104579925537	-1.0638749599456787	4.8112993240356445	1.9270776510238647	-0.5356713533401489	-2.2718842029571533	3.2969717979431152	-0.4461076855659485	2.9826984405517583	5.037264823913574	0.5585283041000366	1.735490798950195	-5.053324699401856	-1.3497657775878906	-4.096949577331543	-2.103798151016236	1.9466053247451784	2.1649985313415527	-2.3522486686706543	-0.16788284480571747	5.260706424713135	0.13846531510353088	-4.042178153991698	1.6757248640060425	-3.4967291355133057	2.1159300804138184	-1.7325422763824463	2.157555341720581	-0.3458595871925354	-3.089385986328125	-3.0044400691986084	-1.7203633785247805	-2.1523592472076416	2.84058165550232	-7.166574954986572	-0.8401134014129639	0.5005645751953125	-4.606313705444336	-0.3823563456535339	3.959095001220703	-2.5389370918273926	5.3246798515319815	-1.0216190814971924	1.6800940036773682	-0.452037662267685	1.4851311445236206	1.9260181188583372
107563	6c97a0zt	-2.321576833724976	-4.187002658843993	-3.35848069190979	4.282678127288818	2.7173008918762207	-0.2806997895240784	-2.2307138442993164	3.5136404037475586	-1.486143946647644	5.2441978454589835	5.468169212341309	-0.057467460632324226	0.3247591853141785	-7.407454490661621	0.060224339365959174	-3.4339890480041504	-3.085188627243042	1.8156514167785645	3.0257859230041504	-0.5281373262405396	0.424488753080368	4.9541521072387695	0.4973375797271729	-2.7992472648620605	-0.4039890468120575	-1.6957745552062988	0.12525935471057892	-2.050631046295166	2.104032039642334	1.1781622171401978	-4.705495357513428	-2.9503791332244877	-0.1690557599067688	0.3765861392021179	3.4939818382263184	-7.31061840057373	0.7142513394355774	-1.3249080181121826	-3.4045968055725098	-1.3674662113189695	4.494379043579102	-3.1004734039306636	4.062488079071045	-0.9075644016265868	3.4115514755249023	-0.4022594690322876	-4.102070331573486	3.6466798782348633
108876	ljzmei78	-3.0313560962677	-8.178810119628906	-3.0301642417907715	3.482187032699585	0.6363272666931152	-3.5424299240112305	-1.2345545291900637	1.936987400054932	-0.2514554560184479	0.8613805174827576	5.4960060119628915	-4.931976318359375	-0.4609112441539765	-2.623479127883911	0.6625491976737976	-4.712995529174805	-3.1696763038635254	5.621006488800049	-1.2563040256500244	-2.3376781940460205	0.6931840777397156	6.01807975769043	-0.19799652695655826	-1.0348954200744631	1.3646082878112793	-1.7290668487548828	-0.06813108921051025	-1.6498894691467283	4.548762321472168	0.5546655654907227	-3.5149948596954346	-3.369053602218628	-1.1050360202789309	1.5487070083618164	5.92225456237793	-2.3389124870300293	-2.7625362873077397	2.7129714488983154	-5.769118309020996	-0.30471765995025635	4.150115013122559	-1.6652461290359497	4.836445331573486	0.3189253807067871	1.5385674238204956	0.3194490373134613	1.87956976890564	2.8239834308624268
111190	7p31b8fm	-4.330183506011963	-4.907788276672363	-3.5324318408966064	5.131322860717773	3.232539176940918	-0.2909114956855774	-1.6313525438308716	2.808128833770752	0.3549932837486267	1.6428554058074951	5.912883281707764	-0.734980046749115	1.5759756565093994	-4.909343242645264	2.669442176818848	-6.258873462677003	-2.7989888191223145	3.532017707824707	0.026639513671398163	-2.693088293075561	0.7644801139831543	3.083481550216675	-1.2626237869262695	-2.133258581161499	-1.8200809955596924	-1.9870641231536863	1.3486711978912354	0.6642760038375854	3.870419979095459	1.2208372354507446	-5.990170001983643	-4.778783321380615	-0.3732321858406067	0.7532685995101929	6.719055652618407	-3.7415697574615483	-2.305333614349365	2.2878880500793457	-3.929055213928223	-0.8130888342857361	4.079232692718507	-2.2037811279296875	4.724610328674316	-2.441848039627075	3.014302015304565	-1.5935556888580322	-2.240680932998657	3.2371346950531006
112033	kcbybiog	-0.9233570098876952	-6.200254440307617	-2.5884778499603267	5.151165962219238	2.756037473678589	-2.7778139114379883	-0.3557862043380737	1.0648105144500732	-2.239481210708618	2.0673608779907227	5.424056529998778	0.7757154107093811	-0.8647308349609375	-5.968844413757324	0.192376047372818	-1.477088212966919	-2.1859102249145512	1.856786608695984	1.1795378923416138	-1.7705706357955933	-1.7582229375839231	2.8034141063690186	-0.5116632580757141	-3.548395156860352	0.8408432006835938	-3.5386059284210205	3.0480659008026123	-0.5548584461212158	5.270470142364502	-0.9526172280311584	-4.622856616973877	-2.1644904613494877	-0.4325492978096008	-1.4471309185028076	3.787788629531861	-5.523512363433838	-1.6831116676330566	2.0148162841796875	-3.211400270462036	-0.7671763300895691	3.1621782779693604	-2.888618469238281	3.944671154022217	-3.097968339920044	2.732607841491699	-0.633971631526947	-1.9466193914413448	3.7253899574279785
112469	06he0zw1	-0.6262942552566528	-4.456953048706055	0.07741221785545349	7.047820568084718	1.6687543392181396	-4.073624610900879	-2.393764019012451	4.497889041900635	-1.4584168195724487	2.7877881526947017	7.532027721405028	1.721017599105835	0.008971571922302246	-4.7776079177856445	1.9095184803009035	-3.3361616134643555	-3.3527708053588867	4.428910732269287	-2.074993848800659	-0.005921669304370879	-1.62238347530365	1.6887152194976809	-1.0989998579025269	-4.49274206161499	0.816494345664978	-3.0013048648834233	2.4444265365600586	-2.267838478088379	4.64378023147583	-0.5617308616638184	-3.652420520782471	-2.326477527618408	-0.6470657587051392	-1.3393313884735107	5.326068878173828	-6.717669486999513	1.0665805339813232	4.149509906768799	-0.2435522079467773	0.16657525300979614	1.6073763370513916	-4.568817138671875	5.851404666900635	-4.331404685974121	0.5084014534950256	-0.05141860246658325	-0.35594654083251953	2.282708168029785
113814	3qkz8vy5	-1.7949883937835691	-5.626452445983887	-2.5826091766357417	5.190047264099121	0.6915975213050842	-2.7337005138397217	-1.5648027658462524	3.930063486099243	-0.1686314046382904	2.4829487800598145	7.592113494873048	-1.0279767513275146	0.18261507153511047	-3.659824848175049	-0.5409651398658752	-3.0161004066467285	-3.1274056434631348	3.691631317138672	1.4950741529464722	-1.2845144271850586	-3.478877544403076	2.359851837158203	-2.354841947555542	-4.002314567565918	-2.3525619506835938	-2.555666446685791	1.8553826808929443	-1.792691946029663	5.99090051651001	1.997876763343811	-5.568137168884277	-4.844310283660889	0.1741308867931366	0.8837122917175293	5.779799938201903	-5.009410858154297	-1.9084839820861816	4.724526882171631	-0.5700441598892212	-0.815302848815918	2.2734084129333496	-6.6869258880615225	4.182898998260498	-4.25607967376709	3.3554079532623287	0.5978742837905884	-1.4611039161682131	1.7648276090621948
114594	m9yov6uu	-0.6735135912895203	-5.704904079437256	-1.252816677093506	6.889431953430176	-0.9764597415924072	-4.021981716156007	-2.465548276901245	1.3845160007476809	-2.4556050300598145	0.8362008333206177	6.776852607727051	-0.05544048547744751	2.2603869438171387	-2.6508266925811768	-1.2841676473617554	-3.136248588562012	-3.5486385822296143	4.6033616065979	-0.866753876209259	2.377906084060669	-0.8480402827262878	1.4783174991607666	1.18444561958313	-4.771472454071045	1.066187024116516	-1.0592211484909058	0.43667271733284	-0.325351357460022	5.900589942932129	3.175588369369507	-4.1880173683166495	-2.272901058197021	1.0970852375030518	-2.7855353355407715	4.389330863952637	-5.1667561531066895	-1.0120439529418943	5.867796897888184	-4.773490905761719	2.423691272735596	4.355710506439209	-5.338918685913086	3.663280963897705	-2.972611427307129	4.3029561042785645	-0.4818025827407837	1.6997077465057373	1.9420686960220337
115906	6kaamd9j	-4.150383472442627	-7.466697216033935	-2.5197317600250244	3.5966362953186035	-0.4696979522705078	-4.1840906143188485	-1.1299209594726562	2.8692080974578857	-1.054887056350708	2.129992961883545	5.484707832336426	-1.185814380645752	1.846279859542847	-1.7187460660934448	1.5180108547210691	-1.078858733177185	-4.7999916076660165	2.9231905937194824	0.635560154914856	-1.2505818605422974	-3.067465543746948	3.188002586364746	-0.4582560360431671	-3.297241687774658	0.14331941306591034	-0.8692939281463623	2.8768606185913086	-0.05562201142311096	5.666491985321045	-0.16939902305603027	-4.158252239227295	-3.0340795516967773	-0.2426107078790665	1.3082529306411743	4.387952804565431	-3.853100299835205	-4.37571382522583	6.038787841796875	-4.112732887268066	0.06570763140916824	1.2503118515014648	-3.749128580093384	3.435805320739746	-2.334388732910156	3.5365469455718994	0.038878560066223145	0.3335225582122803	2.9024384021759038
116500	f1chtvby	-2.7662172317504883	-7.466064929962157	-4.119214057922363	6.528749465942383	0.4703342616558075	-4.273756027221681	-1.3007867336273191	0.7253956794738771	-1.0062267780303955	0.22004520893096924	4.3649511337280265	0.465100109577179	1.8743138313293457	-5.160679817199707	2.8663737773895264	-5.810956001281737	-0.1794533133506775	0.6081929206848145	-1.255323886871338	-2.449890613555908	-2.5449199676513667	5.64437198638916	0.11079925298690796	-4.275465488433838	0.4843094646930695	-2.85261344909668	4.66239070892334	-1.0367692708969116	5.312971591949463	-0.8717082738876343	-4.7065157890319815	-3.471994638442993	-0.1819419413805008	-0.3757852017879486	5.787529945373535	-5.34985876083374	-0.5816429853439331	2.7835116386413574	-1.6371440887451172	-3.2804617881774902	2.7789227962493896	-2.704400062561035	4.824320316314697	-2.6651902198791504	3.077251434326172	-0.5034807920455933	-1.0578218698501587	4.3141608238220215
117112	753kw8fm	-3.3044917583465576	-4.86503791809082	-3.449359893798828	2.1875016689300537	0.5631340742111206	-1.0769020318984983	-0.3402661383152008	0.846401572227478	-2.594102382659912	2.1196813583374023	3.1853089332580566	-1.8970966339111328	-2.6082983016967773	1.5051923990249634	-1.0773322582244873	-2.0381512641906743	-1.362152338027954	5.106211185455322	1.6405884027481081	-0.8532203435897827	-2.9890527725219727	1.6717040538787842	-1.575134038925171	-3.76938533782959	-0.20134861767292025	0.3718234896659851	-1.0497105121612549	-2.9907946586608887	1.5823099613189695	0.33047258853912354	-2.4685959815979004	-3.718430280685425	2.7525038719177246	-0.2926005721092224	0.6023781299591064	-2.80438232421875	-3.0585718154907227	6.270585060119629	-5.07332181930542	0.1858792752027512	1.4701755046844482	-2.8320300579071045	4.960893630981445	2.8149340152740483	5.788149833679199	1.1695901155471802	-2.266562223434448	-1.3553791046142578
119622	zudidt0v	1.0127828121185305	-7.650868415832519	-1.0998051166534424	6.98273229598999	3.6414713859558105	-2.3653900623321533	-2.586350440979004	2.1026167869567867	-0.29461705684661865	0.7823498845100403	7.090456008911133	-0.22049787640571594	-1.212884783744812	-5.594529151916504	-2.298849582672119	-3.0991420745849614	-6.00312614440918	4.705423355102539	0.02907912991940975	0.24326395988464355	-1.3219131231307983	2.050121307373047	-1.9281352758407595	-2.261256694793701	-2.0018754005432133	-1.674382567405701	-2.3715713024139404	-0.9460228085517884	5.29435396194458	0.7603176236152649	-3.507045030593872	-3.7939398288726807	1.9925475120544436	2.1401655673980717	5.271337985992432	-4.694448947906494	-0.6940463781356812	4.0548744201660165	1.4233932495117188	1.0791847705841064	2.5995655059814453	-4.93968677520752	3.2914302349090576	-3.023955106735229	1.98983633518219	1.130714774131775	-2.8562345504760738	3.1510727405548096
119795	gfilb5sf	-2.7501676082611084	-5.3470306396484375	0.6861358284950256	5.883946895599365	1.9953434467315676	-2.460763454437256	-3.184859037399292	4.482422828674316	-1.565194606781006	5.338770866394043	5.8465328216552725	-0.12294846773147584	-1.2418354749679563	-6.2373008728027335	2.771233558654785	-3.699448585510254	-2.8244640827178955	5.752070903778076	1.853943347930908	0.009362101554870605	1.8715440034866333	4.227182388305663	-1.2418469190597534	-3.738646984100342	-0.5709469318389893	-2.362021446228028	-0.5784525275230408	-1.0513715744018557	4.984095573425293	2.7042994499206543	-4.117268562316895	-4.963342666625977	1.798034906387329	3.8491387367248535	4.960803031921387	-6.4140052795410165	-1.3141946792602541	2.6404614448547363	-1.4674636125564575	-1.4968010187149048	3.166236400604248	-2.42602276802063	2.966823101043701	-4.611217021942139	0.6263437867164612	-0.3740624189376831	-3.0155913829803467	6.095975875854492
122153	4ajhdonf	-1.158482313156128	-5.519374370574951	-0.8526923656463623	7.1652259826660165	2.962565898895264	0.16671966016292572	0.30541467666625977	2.844675302505493	0.5878764390945435	1.9096791744232176	6.775199890136719	-0.3848149180412293	-1.4144089221954346	-3.930118560791016	-0.3652549386024475	-5.554109573364258	-5.2736544609069815	2.9527487754821777	-1.7013900279998782	-2.2084126472473145	-1.2326605319976809	2.911454677581787	-3.221719026565552	-4.46246337890625	-1.9190164804458616	-0.7947722077369691	0.016533195972442627	-0.9438146352767944	4.099937438964844	0.4376091361045837	-1.0574908256530762	-4.83070182800293	-1.5100820064544678	1.6414055824279783	4.954364776611328	-7.76087760925293	-0.5088533759117126	5.673276901245117	-2.2903006076812744	1.263965368270874	0.30320480465888977	-5.7332963943481445	5.099153995513916	-1.5665907859802246	0.3734768331050873	-1.9622893333435056	1.9929999113082888	-0.032985001802444465
123997	jnyd2uk2	-2.0199999809265137	-5.471243381500244	-3.218217611312866	4.969771385192871	3.8675110340118413	0.16974812746047974	-2.0021395683288574	3.281183958053589	-1.124903440475464	2.419163703918457	6.064530372619629	-1.408048391342163	0.4723759591579437	-3.2277212142944336	-0.2536422312259674	-3.93373966217041	-2.646592617034912	2.697434663772583	0.6094536781311035	-4.073427200317384	-0.3891530632972717	6.190707206726074	0.471314787864685	-1.489508867263794	1.081193208694458	-3.1894843578338623	-0.31593286991119385	-0.5417845249176025	2.3514091968536377	2.224074363708496	-3.4315593242645264	-3.88331151008606	-0.4644568562507629	-0.20257318019866946	3.8675036430358887	-6.2324628829956055	-3.1808419227600098	2.1785285472869877	-4.503833770751953	-1.6836053133010864	4.1180362701416025	-0.8703886866569519	6.05368185043335	1.1687262058258057	3.8531317710876474	0.570326030254364	-0.6480037569999695	3.3473615646362305
125202	44flnf9t	-1.1343159675598145	-5.563974380493164	-2.165099620819092	5.878270149230957	2.880363941192627	-1.8130749464035036	-0.4332796931266785	3.2033073902130127	0.224972665309906	1.5126209259033203	5.733894348144531	-0.9032250642776488	0.5296021699905396	-5.384032249450684	-1.6523005962371826	-4.563132762908936	-3.2815065383911133	1.5022672414779663	0.5737024545669556	-1.5602023601531982	0.8746567368507385	3.1404707431793213	-3.1017496585845947	-4.0882530212402335	2.0868608951568604	-2.0919995307922363	0.2573901414871216	-0.9870823621749878	4.190242290496826	1.971310019493103	-3.5990095138549805	-3.0667214393615723	-1.1782310009002686	-0.27323347330093384	5.160211563110352	-7.778677940368652	-0.6357178092002869	4.898691177368164	-2.9602839946746826	0.6684330701828003	3.8944287300109854	-4.1875624656677255	3.0319972038269043	-4.7154459953308105	1.8014273643493652	-0.3240417540073395	-0.21951189637184146	3.5378212928771973
125311	q20f5411	-2.0726120471954346	-6.596264839172362	-2.012689113616944	6.069172382354736	1.1670407056808472	-3.3451137542724614	-1.825763702392578	3.5388884544372563	-1.4702495336532593	0.3712924122810364	6.303217887878418	1.0610125064849854	1.8354759216308596	-3.9054360389709473	0.8305323719978333	-3.9989130496978764	-2.7926025390625	2.9275846481323238	-0.2534821629524231	-0.33955419063568115	-2.205268383026123	3.0055007934570312	-0.7860935926437378	-3.5649402141571045	-0.10186074674129486	-1.5544816255569458	1.5312868356704712	-0.5068645477294922	5.597553730010986	0.13436341285705564	-3.6387670040130615	-5.23361349105835	-0.9688410758972168	-0.6502403616905212	6.582753658294678	-4.1383914947509775	-1.2773714065551758	3.7103428840637207	-2.428959369659424	1.3405849933624268	0.3920644223690033	-3.5161349773406982	5.523959159851074	-4.1419286727905265	4.1737585067749015	0.013391315937042236	1.5302085876464844	1.7802015542984009
131341	2zjwbbiw	-1.7050745487213137	-7.387894630432129	-2.869110107421875	6.506203651428223	3.0554068088531494	-0.6547877788543701	0.6228886842727661	2.671969175338745	-0.4377116560935974	1.678199291229248	5.463035583496094	1.2819147109985352	0.717987596988678	-4.750675678253174	-2.5131664276123047	-5.019467830657959	-2.8147521018981934	5.438597202301025	-0.25965604186058044	-4.630410671234131	-0.08754566311836243	2.0157616138458248	-0.700573742389679	-4.970355033874512	0.614924430847168	-4.865744113922119	1.9905595779418943	-0.03212399035692215	4.001328945159912	0.7131627202033997	-3.7680892944335938	-5.45339298248291	-2.387723445892334	2.165503025054932	3.7869679927825928	-6.197411060333253	-0.38315218687057495	3.6032505035400386	-3.6611647605896	1.6885838508605957	0.7384747266769409	-3.890505313873291	5.5020904541015625	-3.544451236724853	2.6354570388793945	1.6179392337799072	-1.4500857591629028	3.236882448196411
132237	2ik1rbto	1.0639452934265137	-5.659045219421388	-1.7672681808471682	6.797422409057617	1.239482879638672	-4.890500068664551	-1.3346192836761477	1.6712270975112915	-1.9565452337265012	1.225015640258789	5.386869430541992	-0.12973010540008545	-0.7067610025405884	-4.35103702545166	1.9743299484252932	-3.3214054107666016	-1.2546886205673218	3.02215838432312	1.313307523727417	0.16238969564437866	0.97736793756485	1.5238616466522217	0.185364842414856	-4.213539123535156	-0.6105803847312927	-2.1834657192230225	0.8892853260040283	0.2326728403568268	4.234851837158203	0.29672971367836	-4.404353618621826	-4.815962791442871	-1.571603298187256	-0.9292216897010804	4.380067825317384	-4.7736921310424805	0.8294223546981812	3.07027268409729	-1.0772039890289309	0.6289376020431519	1.3505830764770508	-3.5655479431152344	4.035959720611571	-3.6480498313903813	-0.004841834306716919	-1.4842352867126465	-2.961710214614868	1.9297376871109009
133921	aki79skf	-1.9632335901260376	-6.418132305145264	-0.0752962976694107	7.821855068206787	0.9499919414520264	-5.072251319885254	-2.173483371734619	0.8477662801742554	-0.06793132424354552	1.700461506843567	6.359654426574707	-3.699761867523194	1.5563127994537354	-4.266485691070557	-2.2670576572418213	-3.6184701919555664	-4.055781364440918	3.786847352981568	1.3296412229537964	-0.3934739828109741	-0.8056687116622925	1.5537855625152588	-2.4041011333465576	-3.965734004974365	-2.114819049835205	-1.9360429048538208	3.529329776763916	-1.2460081577301023	2.020896673202514	2.391091823577881	-2.6411075592041016	-3.5203430652618413	0.31788381934165955	-0.6396311521530151	5.352175712585449	-5.764763355255128	1.5674540996551514	3.982428550720215	-2.494837522506714	1.6921921968460083	2.1486463546752934	-2.8904945850372314	5.728617191314697	-2.535829782485962	0.4464778304100037	-1.634339690208435	0.0725175142288208	1.0105490684509275
136970	5u49jmer	-0.9812502861022948	-5.837038516998291	-0.6091744303703308	5.9298768043518075	2.564078092575073	-4.286178112030028	-0.5159788727760315	2.502664804458618	-1.1603124141693115	-1.145524263381958	4.785889625549316	-1.406241774559021	-2.0432159900665283	-2.7720718383789062	1.3247063159942627	-5.822770118713379	-1.8739713430404663	5.998607158660889	2.477020502090454	1.1281300783157349	-0.6703287363052368	2.8580036163330083	-0.6553013324737549	-1.630382418632507	-0.20505455136299133	-3.58535385131836	-0.8336063027381897	-3.172603130340576	4.398179054260254	2.31925630569458	-5.223151683807373	-2.6629128456115723	1.1599996089935305	3.73991584777832	4.811007022857666	-7.798035621643066	-0.5894007086753845	2.205838203430176	-1.20936381816864	-0.2702823877334595	3.174521923065185	-2.688243865966797	4.6193575859069815	-5.344579696655273	0.6264643669128418	0.016947604715824127	-2.3678224086761475	4.363112926483153
137224	8lhg4cs3	-1.9913785457611084	-5.282008171081543	-2.255431890487671	7.883267879486084	3.853204727172852	-1.4269320964813232	-0.7881819009780884	5.89786958694458	-2.408270359039306	0.0987597405910492	3.8294382095336914	-0.012412935495376587	-2.993901491165161	-5.159584045410156	-1.2521170377731323	-2.3002643585205083	-2.634895801544189	3.697084665298462	0.7554056644439697	-1.071540594100952	-2.1590018272399902	2.8667914867401123	-0.4026942253112793	-5.450361728668213	2.137593507766724	0.5676341056823729	1.8606271743774412	-4.169870376586913	3.0526607036590576	1.0997681617736816	-5.1610307693481445	-2.9927682876586914	0.7256344556808472	0.5293986797332764	4.573304176330566	-7.449655055999756	0.6748536229133606	6.219098567962647	-2.4045097827911377	-0.11275619268417357	3.6921849250793457	-0.2907955348491669	3.369246482849121	-4.59151554107666	-0.7226454615592957	-0.9415088295936584	-1.3491479158401491	1.523343205451965
138028	jp8r6fnx	-1.2153360843658447	-6.308948040008545	-2.7535593509674072	5.854176044464111	2.7882215976715092	-2.2835066318511963	-0.128178209066391	3.5718095302581787	-0.9541562795639038	1.282923698425293	5.678968906402588	-4.1199564933776855	-0.30600717663764954	-3.4323201179504395	-0.20916518568992612	-4.626309394836426	-4.198397636413573	4.438162803649902	-0.24136680364608765	-1.7018754482269287	-1.348481059074402	4.317866325378418	-0.9350617527961732	-2.611112356185913	-1.2046247720718384	-3.613912105560303	-1.380117416381836	0.2549270391464233	2.625875949859619	0.4094972610473633	-3.0216622352600098	-6.708788871765138	-0.9693202972412108	-0.494850754737854	6.8958168029785165	-5.086435794830322	0.4524872899055481	4.954771041870117	-4.443488597869873	-1.1408092975616455	-0.0678093433380127	-3.380936622619629	4.965367317199707	-2.1747004985809326	2.991873979568481	1.8626998662948608	-0.9531587362289428	0.8446165323257446
143729	y3fhh92a	-5.475671768188477	-8.70643138885498	-2.5254526138305664	5.800215721130371	1.9852553606033323	-2.8383588790893555	-1.414978265762329	-0.010653793811798096	1.781257152557373	1.027134895324707	5.480535507202148	-0.723697304725647	2.7458901405334477	-2.362360000610352	0.18334323167800906	-2.83536958694458	-3.633789539337158	1.260258674621582	0.04007399082183838	-3.197794198989868	-1.7385623455047607	4.989232063293457	-2.4138963222503658	-1.8539366722106931	2.827916383743286	-2.0648176670074463	3.1549198627471924	0.3844425082206726	5.043309211730957	-2.266632080078125	-2.708423137664795	-5.159049987792969	-0.26162129640579224	0.3529503345489502	5.113421440124512	-4.2152099609375	-3.1520564556121826	1.5913724899291992	-2.937180995941162	-0.07333328574895859	3.010373830795288	-2.324108600616455	5.07020378112793	0.5108763575553894	1.4511160850524902	-0.5466479063034058	1.2320115566253662	3.105394124984741
148946	8sbmdv6z	-2.989748477935791	-5.230544567108153	-0.12009721994400024	7.704513549804687	2.767569065093994	-3.2442855834960938	-1.0661082267761228	3.3960061073303223	-0.4452300667762756	1.0348169803619385	3.899922609329224	2.1708934307098393	-2.5625896453857417	-4.5065107345581055	0.6282386779785156	-4.188443183898927	-1.157783031463623	3.0656909942626958	-1.579240798950195	-0.9947585463523864	-1.4451977014541626	1.5590938329696655	-1.6457368135452268	-6.061582088470459	-0.044482480734586716	-2.297712802886963	0.2702401578426361	-1.3283215761184692	2.96494197845459	1.0954135656356812	-4.239701747894287	-4.0142245292663565	-0.15007668733596802	1.5096330642700195	1.393442988395691	-9.263628005981444	2.337297916412353	5.034426689147949	-1.7529208660125732	-0.035414375364780426	0.14229965209960938	-4.801836490631104	6.04120683670044	-2.8404061794281006	-0.25079670548439026	-1.0885891914367676	-4.50060510635376	2.223834753036499
149199	mg8uyeuh	-0.8658719658851624	-5.709081172943115	-1.6464320421218872	10.944605827331543	2.475367546081543	-3.4859435558319087	-1.9311116933822632	4.0957770347595215	-1.3217267990112305	2.81669020652771	5.635444641113281	0.8764070272445679	-3.388526439666748	-4.655419826507568	0.01547166705131531	-2.7319815158843994	-3.1426405906677246	2.68194580078125	1.1886346340179443	0.7811532616615295	-0.16862797737121582	1.0617326498031616	-0.4576458930969238	-6.6321983337402335	-1.2803114652633667	-2.5741419792175293	2.2365317344665527	-3.3648359775543213	5.3557777404785165	1.4291719198226929	-3.686357498168945	-4.745759010314941	-0.0032716616988182072	2.4544787406921387	3.2397799491882324	-5.130400657653809	1.3541417121887207	3.5217761993408203	2.043206691741944	-0.29599106311798096	1.0745599269866943	-4.607463359832764	3.289696216583252	-3.623382568359375	0.6676333546638489	-1.4131656885147097	-2.6200571060180664	1.3380261659622192
151087	0deyspy2	-1.293612360954285	-9.096790313720703	-2.702930450439453	4.5782880783081055	0.7481801509857178	-3.305394411087036	1.5038900375366209	2.5976271629333496	-1.1280540227890017	-0.35463035106658936	3.4326834678649902	-1.65188467502594	1.2167906761169434	-2.46590256690979	1.2638733386993408	-4.363219261169434	-2.9656152725219727	3.27445650100708	0.7915729880332947	-2.7624270915985107	-0.7394845485687256	4.731108665466309	-1.1730085611343384	-1.700845718383789	0.3943374156951904	-1.7473297119140625	2.3935387134552	1.2672414779663086	4.0240397453308105	1.435659646987915	-3.548214197158813	-3.50931715965271	-1.608018159866333	-1.168710708618164	4.219930171966554	-3.316749095916748	-4.443305969238281	2.9032235145568848	-4.565286636352539	-0.1969828009605408	2.7898526191711426	-3.673091411590576	4.4781494140625	1.6461856365203855	2.2366943359375	-0.7889676094055176	0.33090293407440186	0.5407314896583557
152520	geyh8y1j	-1.914880990982056	-7.470582485198975	-0.6535691618919373	5.109593391418457	0.9741801023483276	-4.844744682312012	-2.5574374198913574	2.495866298675537	-0.12093660235404967	0.9553461670875548	4.793487548828125	0.9317577481269836	0.7926630973815918	-4.38308048248291	-0.3248211741447449	-2.509570598602295	-3.196153163909912	5.055672645568848	0.8895609378814697	-1.9374401569366453	0.3512040078639984	2.9875876903533936	-2.3914015293121342	-2.6514647006988525	0.023922007530927655	0.9779078364372252	0.10244534909725188	0.010938137769699095	5.687653064727782	2.131502389907837	-6.105269908905028	-4.745423793792725	-2.4289417266845703	0.9028451442718506	4.852876663208008	-2.556823253631592	-2.5532593727111816	2.285398006439209	-4.4549102783203125	1.7691030502319336	2.761753797531128	-3.249806404113769	4.60912036895752	-4.3595123291015625	1.2981353998184204	0.09788089990615843	-2.4721179008483887	0.8098042607307434
154148	r5s2d9vp	-2.1474266052246094	-3.4787521362304688	-0.7268663644790649	6.4842891693115225	0.016486242413520813	-3.2956371307373047	-1.5758098363876345	3.676762104034424	-4.62520170211792	-0.40329509973526	6.787435531616211	1.3242135047912598	-0.8282100558280945	-2.9240410327911377	-1.0758404731750488	-3.958892822265625	-2.583037853240967	2.7484910488128658	-1.0093115568161009	-0.937366545200348	-0.12973329424858093	0.7717065215110779	-0.4325978457927704	-5.921335697174072	-0.6719172596931458	-3.7370328903198238	1.5430092811584473	-3.216431140899658	6.03574800491333	-1.1083074808120728	-3.461639404296875	-5.7866692543029785	0.01619312167167664	0.9802087545394896	3.3457937240600586	-8.44880199432373	2.184690237045288	6.7820796966552725	-2.972926139831543	0.2592051029205322	-3.245633840560913	-5.9036808013916025	5.38161039352417	-6.0750489234924325	-1.1934196949005127	-0.5701411366462708	-0.8084872961044312	0.8530020713806152
155035	6wxp1bfj	-0.5223674178123474	-8.485294342041017	-1.83299720287323	6.190290451049805	1.5909996032714844	-1.7786171436309814	-1.6010568141937256	2.292200803756714	-1.6891920566558838	1.7265626192092896	7.655121326446532	1.383129000663757	-1.986602067947388	-5.565917491912842	-0.4884741306304932	-5.476458549499512	-5.0309038162231445	4.873030185699463	-0.2532278895378113	-2.06170392036438	-1.8680582046508791	2.0738093852996826	-2.238705635070801	-5.8748884201049805	0.3098909258842468	-1.6208112239837646	1.6368117332458496	-1.4820828437805176	3.5328474044799805	-1.6306053400039673	-2.025534152984619	-3.6934893131256095	-3.8983500003814697	0.2149452567100525	6.305295944213867	-5.306649684906006	-1.578596115112305	5.400334358215332	-3.2784571647644043	0.7023836374282837	-0.7867469787597656	-5.023775100708008	5.638216972351074	-3.1161255836486816	1.4339520931243896	1.531707525253296	-2.8542490005493164	0.8074584007263184
155932	0a92mhiz	-2.1323223114013667	-5.781010627746582	1.2685079574584959	8.822639465332031	2.7035160064697266	-2.273067712783813	0.910431146621704	2.473834753036499	-0.9814617037773132	0.6822986006736755	8.510737419128418	-3.806620359420776	-0.4870194792747498	-4.112191677093507	-1.0737848281860352	-3.244083881378174	-4.291656017303467	2.905633449554444	2.779103755950928	-1.815458297729492	-1.6977417469024658	3.3547704219818115	-3.319120168685913	-1.5839732885360718	-1.3462531566619873	-1.3864902257919312	-2.126659631729126	-2.0532050132751465	5.797058582305907	3.2576870918273926	-1.9494378566741943	-3.8036656379699703	-0.6127809882164001	0.2906259000301361	6.027437210083008	-7.636538505554199	-0.057161986827850335	4.880114555358887	-2.2195346355438232	1.7586616277694702	2.3286287784576416	-5.083423614501953	3.773845195770264	-1.5106751918792725	1.5225770473480225	-0.07267796993255615	-2.2182059288024902	0.5338757038116455
158417	7qvs4u3h	-4.038832664489746	-8.40009593963623	-1.986989140510559	4.893383026123047	0.4806701242923737	-2.0879449844360347	-1.341145634651184	1.1242454051971436	-1.338462471961975	1.6588542461395264	4.1919031143188485	1.847757339477539	-1.762359619140625	-4.1590003967285165	0.23761330544948575	-3.749444961547852	-2.2385427951812744	3.7747831344604488	3.6991467475891113	-2.0923998355865483	-1.6946160793304443	4.713946342468262	0.1200547218322754	-4.3942742347717285	0.859475314617157	-1.0655685663223269	0.1548740267753601	0.7110527753829956	4.808144569396973	1.6556777954101562	-5.814794063568115	-5.690243244171143	2.3828344345092773	2.6440348625183105	5.419175624847412	-6.238734245300293	-0.3401505053043365	1.5235589742660522	-2.3423311710357666	0.8934923410415649	2.4215803146362305	-4.494446754455566	4.494407176971436	-1.180952548980713	2.638701915740967	-0.5079026222229004	-3.5863850116729736	3.0663747787475586
158685	orujhk6k	-4.172199726104736	-5.96535062789917	-0.4826458692550659	6.185924053192139	1.4232771396636963	-3.9433684349060063	-1.152013063430786	1.1067851781845093	-1.494747757911682	2.0246000289916988	6.014426231384277	0.026468008756637573	1.775420904159546	-3.4998259544372563	-0.19489389657974246	-4.263108253479004	-1.5010005235671997	2.636141300201416	0.6659910082817078	-1.1186788082122805	-1.8081194162368772	2.9528136253356934	0.4788828492164612	-3.1623635292053223	1.3235833644866943	-0.0077162086963653564	1.001354098320007	0.007728636264801025	5.387246608734131	1.07148540019989	-3.8798599243164062	-2.197782039642334	-1.456886887550354	-0.06511315703392029	4.578783988952637	-4.9415860176086435	-2.5384910106658936	2.1524102687835693	-5.209861278533936	-0.2586580812931061	4.598672389984131	-3.5961699485778813	2.013999938964844	-1.6034481525421145	1.7992757558822632	-0.9699318408966064	2.0342426300048833	2.8727490901947017
162262	iprkszdn	-1.2936115264892578	-9.09678840637207	-2.702932357788086	4.578283309936523	0.7481796741485596	-3.3053922653198238	1.5038895606994631	2.597625494003296	-1.1280516386032104	-0.35463643074035645	3.432684421539306	-1.6518902778625488	1.2168023586273191	-2.46590518951416	1.263880968093872	-4.363218307495116	-2.9656150341033936	3.2744545936584477	0.7915736436843872	-2.7624309062957764	-0.7394899129867554	4.731107711791992	-1.1729995012283323	-1.7008471488952637	0.3943385481834412	-1.7473300695419312	2.393535614013672	1.267242193222046	4.0240440368652335	1.4356597661972046	-3.5482077598571777	-3.509326457977295	-1.608015775680542	-1.1687148809432983	4.219928741455078	-3.3167519569396973	-4.44330644607544	2.9032323360443115	-4.565287113189697	-0.1969853639602661	2.789850950241089	-3.6730918884277344	4.4781413078308105	1.6461828947067259	2.236693382263184	-0.7889670729637146	0.33090731501579285	0.5407298803329468
163667	7aaiyppx	-2.697645664215088	-6.8153133392333975	1.3542057275772097	8.082581520080566	1.6486116647720337	-3.5851402282714844	-1.1345566511154177	1.3473283052444458	-1.075981378555298	3.070737600326538	3.3519811630249023	-1.0172400474548342	-1.3426120281219482	-2.8463759422302246	-1.5496854782104492	-5.835453510284424	-2.9838669300079346	3.78408432006836	1.0690635442733765	1.0516963005065918	-1.3734811544418335	1.228951930999756	0.18093341588974	-4.0632104873657235	-1.6163511276245115	-1.848310589790344	-1.2107875347137451	-0.4380921423435211	5.247292995452881	2.1816985607147217	-6.0532288551330575	-3.641566753387451	-0.11432763934135436	0.5990411043167114	3.998521566390991	-5.692028045654298	-0.1131725162267685	4.799130916595459	-1.0451688766479492	0.7204955816268921	0.6886992454528809	-3.099454164505005	6.680915355682372	-2.8995437622070312	-1.6075336933135986	-1.3869867324829102	-3.0366458892822266	0.8101915717124939
163949	3km5796l	0.036433160305023186	-4.0607452392578125	0.24436192214488986	9.12159252166748	4.543734073638916	-0.9083235859870912	-1.2454800605773926	4.528517246246338	-2.1153810024261475	-1.1495275497436523	2.0712153911590576	1.0083351135253906	-1.5680360794067385	-6.363394260406494	0.3819364905357361	-7.6256279945373535	-1.3254523277282717	2.703329086303711	1.300235152244568	-0.5488101840019226	-0.7111123204231262	0.9367579817771912	-0.9186031818389891	-2.404757499694824	0.30341836810112	-2.606529712677002	-0.750893235206604	-4.045018672943115	4.1405301094055185	-0.8000249862670898	-4.954309940338135	-5.196530818939209	-0.2391123473644257	4.172701835632323	2.0717916488647456	-7.4928321838378915	2.475016832351685	3.4752779006958012	-2.1424188613891597	-3.032002687454224	1.9567551612854004	-3.425671100616455	5.734732151031494	-3.6687345504760738	-0.12957940995693207	-0.7382317781448364	-4.186291694641113	4.763288497924805
164301	jw2pr2jo	0.39752233028411865	-5.967511177062987	1.0113227367401123	8.375885963439941	7.164856910705566	-1.36143159866333	-1.67315936088562	5.544395923614502	-0.009851008653640749	0.299155056476593	6.345642566680907	1.0551294088363647	-0.9578896760940552	-5.039612293243408	-0.19007781147956848	-5.384359836578369	-0.3472747206687927	3.177314281463623	1.9900979995727541	-2.866276264190674	-0.5158669948577881	4.920432567596436	-1.3065837621688845	-2.154116153717041	-1.6385035514831543	-3.2660820484161377	-1.1213276386260986	-6.269152641296388	1.3580385446548462	0.21357744932174685	-1.6813145875930786	-3.276520252227783	-1.1906307935714722	1.7726802825927734	6.498702526092528	-6.718039512634277	0.3688712120056152	2.2683560848236084	-3.2329821586608887	-2.235780477523804	2.3518528938293457	-4.433682441711426	7.280125141143799	-3.06015419960022	2.794955253601074	-1.7770406007766724	-3.8865890502929688	0.966658651828766
165277	nm258ovh	-1.6163897514343262	-4.221595764160156	-0.6218830943107605	4.876298904418945	1.5129220485687256	-3.13110899925232	-2.3502979278564453	3.588165760040283	-1.0183974504470823	2.1869144439697266	6.5540528297424325	0.8522375226020813	-0.013915374875068665	-3.7163400650024414	0.4779728651046753	-5.068434715270996	-1.02159321308136	2.622640371322632	1.477202534675598	-1.336488962173462	-1.1412484645843506	3.695845603942871	-0.4982815086841583	-4.092556953430177	-0.0037403106689453134	-0.6042757630348206	0.7195248603820801	1.1328787803649902	5.736650466918945	0.3992920219898224	-5.993889331817628	-3.3293428421020512	0.4146590828895569	-1.2029114961624146	5.5617756843566895	-6.00480842590332	-0.6621140837669373	3.837578773498535	-5.701395511627197	-0.275304913520813	3.738886833190918	-3.605488777160645	3.9656381607055664	-3.368189811706543	2.1705338954925537	0.13309797644615173	-0.6925981044769287	3.890986442565918
167372	thbq6xvj	-3.28315544128418	-7.806015968322754	0.5060250759124756	7.973100185394287	3.5723357200622563	-1.6286149024963381	-1.8982563018798828	2.959425449371338	-3.321372985839844	-2.268885850906372	5.194347858428955	0.3351564407348633	-1.347654938697815	-7.589901924133301	0.6316778659820557	-3.145563125610352	-1.7499532699584959	6.224997520446777	-0.43513023853302	-3.6134226322174072	-1.1023579835891724	3.9916672706604	-0.9547096490859984	-6.564436435699463	1.7805770635604858	-1.95379638671875	0.5117285251617432	-1.1955580711364746	2.3884377479553223	1.9386752843856807	-2.7609076499938965	-6.092917442321777	-2.6530702114105225	-0.7028558254241943	4.865151882171631	-6.111285209655763	3.6148290634155273	2.3794076442718506	-6.188283920288086	-0.2620043456554413	1.0152904987335205	-2.0420513153076167	6.125648498535156	-3.5500645637512207	-1.9621161222457888	-2.7633655071258545	1.7298449277877808	0.9788910746574402
167870	tv9xsned	-0.770234227180481	-6.851840496063232	-3.4229190349578857	4.874852180480957	0.234552800655365	-4.766793251037598	-0.9429322481155396	4.49219274520874	-1.5935590267181396	0.9599459171295166	6.281933307647705	-1.5378233194351196	0.5235520005226135	-3.519170045852661	1.185083508491516	-2.1796431541442867	-2.4540882110595703	2.651261568069458	1.6325700283050537	0.26071107387542725	-2.2328310012817383	0.6508224010467529	-0.7775415778160095	-4.8792686462402335	0.4317193329334259	-1.631889581680298	3.2155685424804688	-2.0952348709106445	5.051218986511231	-0.3055939674377441	-5.862780570983888	-4.145705223083496	-0.41050049662590027	-0.6678894758224487	4.813010692596436	-5.401021957397461	0.6249310970306396	4.950254917144775	-2.353337287902832	-0.9888884425163268	0.9173157811164856	-4.972312450408936	2.5712432861328125	-3.652360439300537	2.705042600631714	-1.7305200099945068	-1.7233543395996094	2.7439866065979004
167963	tv7tz0tf	-0.23478516936302185	-6.263665199279785	-2.3973307609558105	7.405678749084473	1.8913812637329104	-3.4460968971252437	1.2668354511260986	1.2458963394165041	-0.914619207382202	0.037377290427684784	6.470918655395508	-4.4985008239746085	-0.20255030691623688	-3.1904284954071045	-0.6021314859390259	-3.963273525238037	-2.8603997230529785	3.6424863338470463	0.20853902399539948	-0.3476618528366089	-3.107996225357056	-0.6034003496170044	-1.4833405017852783	-5.551900386810303	-0.3816864490509033	-4.413613319396973	1.885388970375061	0.03285503387451172	5.288386821746826	-2.4657070636749268	-4.656403541564941	-3.484729290008545	-2.398871898651123	-2.698033332824707	8.926023483276367	-2.9037740230560303	-2.6791467666625977	3.587209224700928	-3.6481533050537114	0.39965683221817017	-0.624475359916687	-4.61205530166626	4.463298320770264	-1.7324069738388062	1.6613636016845703	-0.7927954792976379	-0.9002374410629272	-1.6870894432067869
169173	3hn0kd6w	-3.4467127323150635	-5.82908821105957	-2.3958983421325684	7.5652008056640625	3.9770469665527344	-6.687732696533202	-1.521196961402893	3.356293201446533	-2.0774521827697754	-0.5453862547874451	4.017573833465576	0.8394841551780701	-4.064826488494873	-2.177343845367432	1.0387942790985107	-2.1906147003173833	-4.990461349487305	4.841871738433838	1.5203520059585571	-0.2734821438789368	-4.197207450866698	2.677175998687744	0.6106999516487122	-5.41973352432251	-1.1466256380081177	-3.0270388126373287	2.199715137481689	-1.060750961303711	3.6517941951751713	0.6515084505081177	-2.342867374420166	-3.9449982643127437	0.9018931388854979	-0.240313857793808	3.9577441215515137	-6.663564682006836	-1.8051300048828125	5.849989414215088	-3.4703369140625	0.5799703598022461	2.51692533493042	-3.073626041412353	4.2431044578552255	-3.966740608215332	-0.3024336993694305	-0.2828888595104217	-2.9302279949188232	3.3123817443847656
169915	6ohpwvq6	-1.2295186519622805	-5.55040979385376	-3.111954927444458	7.211923599243164	3.275111675262451	-3.030482292175293	-1.5282282829284668	1.760669469833374	0.9573982954025269	1.3557815551757812	4.06475305557251	-1.2492189407348633	-0.4745030403137207	-1.887104868888855	2.144024610519409	-5.250345230102539	-5.0208048820495605	4.086579322814941	1.7848724126815796	-0.7667369842529297	-3.736171245574951	4.742030143737793	-1.3672586679458618	-5.2279558181762695	-0.4115895330905914	-0.447401374578476	0.4337165653705597	-0.12565717101097107	4.899622917175293	-4.02521276473999	-5.3276023864746085	-4.648075580596924	0.9746944904327391	0.23965132236480716	7.092911720275879	-3.455406188964844	-1.333560347557068	4.692631244659424	-4.30488920211792	1.7869436740875244	2.2953357696533203	-5.000088691711426	4.3249149322509775	-3.97894549369812	2.177909135818481	-1.9724496603012085	-0.1922791004180908	1.2348573207855225
170828	ov5gjstc	-1.7387075424194336	-5.332080841064453	-1.2351216077804563	5.818201541900635	3.5636487007141118	-0.2356131374835968	-2.522620677947998	2.8864493370056152	-4.1007747650146475	2.358220100402832	3.4674756526947017	1.665343999862671	-0.3308279812335968	-2.937294006347656	-0.3137114942073822	-4.709879398345947	-2.4100887775421143	3.836283683776856	0.069286048412323	-0.9076215624809264	0.6543065309524536	2.712851047515869	-1.8995556831359863	-5.945181369781494	1.389983892440796	-3.0924804210662837	-0.5539813041687012	-2.0677380561828613	2.723096370697021	1.867296934127808	-2.8810045719146733	-4.653168678283691	-0.5324533581733704	2.7086122035980225	2.341184139251709	-9.19410228729248	1.0850671529769895	4.327393054962158	-1.0498311519622805	-3.071141481399536	1.1282620429992676	-2.5522773265838623	6.876854419708253	-0.7618644237518309	1.8278993368148804	-0.32741284370422363	-4.20065975189209	5.031913757324219
171637	6gnw0xk6	-2.2872633934021	-4.551516056060791	-2.3336567878723145	9.312490463256836	5.3212080001831055	-5.695122241973878	-0.9380365014076232	0.8486720323562622	-0.3047342002391815	0.6236568689346313	5.555305480957031	-1.362824320793152	-1.0817910432815552	-4.100117206573486	0.8430748581886292	-1.6012516021728516	-1.436591863632202	3.6133182048797607	3.1203653812408447	1.9320930242538448	-2.847034454345703	1.2163982391357422	2.090651273727417	-4.822060585021973	-1.1839336156845093	-3.6983551979064937	2.001436710357666	-0.704997718334198	2.2643718719482417	0.08488857746124268	-5.392751216888428	-2.311762571334839	1.6629073619842532	-1.5670164823532104	2.8778228759765625	-3.884671688079834	-1.0843822956085205	2.052783250808716	-3.389021158218384	1.6860865354537964	3.353116512298584	-4.9752044677734375	4.018892765045166	-1.8922827243804927	3.1343483924865723	-0.15930065512657166	-3.158583879470825	1.7092156410217283
172170	d6rpndgq	-0.9870081543922424	-7.19802188873291	-0.056003212928771966	6.068009376525879	1.6877782344818115	-2.1570932865142822	-1.251242995262146	3.20214581489563	-1.3232442140579224	-1.1151186227798462	4.792925357818604	-3.1538465023040767	-0.5094851851463318	-3.205258846282959	-2.0787527561187744	-7.455245494842528	-2.9599170684814453	3.981682777404785	-0.6718454957008362	-0.4139301776885986	0.24555504322052	0.7976279258728027	-2.378967523574829	-3.896033763885498	-1.517435073852539	-1.548318862915039	-1.2251423597335815	-1.9261018037796018	5.114938259124756	1.4119442701339722	-1.7065216302871704	-3.7892231941223145	-0.2563377916812897	-2.5266435146331787	4.266083240509033	-4.9221391677856445	-1.398324728012085	8.2669677734375	-2.0684568881988525	3.4602291584014893	3.5332372188568115	-4.742124557495117	9.19370174407959	-0.7650783061981201	1.568400740623474	1.0859510898590088	0.7722854614257812	0.9402561783790588
173189	7a6a7d8j	-2.5256781578063965	-5.053936958312988	-0.968483865261078	4.009381294250488	4.2392868995666495	-0.6409183740615845	1.101051926612854	6.2250633239746085	0.9834715127944946	2.990880012512207	4.288078308105469	1.504259467124939	0.6120737791061401	-6.096875190734862	1.5161788463592532	-3.8300256729125977	0.7352285385131836	3.5997159481048584	4.2042503356933585	-0.17431901395320892	2.6916205883026123	4.87774658203125	-0.8533329367637634	-3.451819896697998	1.0077040195465088	0.2894182801246643	-2.254449844360352	-1.233439326286316	0.642724871635437	1.2877013683319092	-8.109530448913574	-3.6116867065429688	-1.0143264532089231	0.6540675163269043	4.997986316680908	-2.70180606842041	0.28900346159935	1.48858904838562	-5.3868255615234375	-0.5994861721992493	5.26254415512085	-2.822798252105713	5.8663291931152335	-0.13195767998695376	0.3237784802913666	-1.1143620014190674	-7.738407611846924	2.8336751461029053
173201	2t4j7bvg	-2.942046642303467	-4.637741088867188	1.7566661834716797	6.872672080993652	4.236133098602295	-4.789810180664063	-0.14010024070739746	3.0547900199890137	0.034902475774288184	3.7813396453857417	3.186254501342773	-4.434011936187744	-2.869940757751465	-4.361647129058838	-0.21737664937973025	-5.450599193572998	-2.2423384189605717	0.18133968114852905	0.4996774792671204	1.05167555809021	0.18259307742118835	-1.1300663948059082	-1.1324427127838137	-3.7604713439941406	0.4123421311378479	-2.4391398429870605	-1.3121663331985474	-1.7702684402465818	2.126795053482056	2.412729501724243	-2.600806713104248	-4.810011863708496	1.5178956985473633	-1.3450584411621094	5.4569358825683585	-6.345989227294923	0.5381933450698853	3.8025856018066406	-2.213706970214844	1.4963912963867188	4.381640911102295	-6.054106712341309	3.9395651817321777	-3.1443555355072017	2.0798885822296143	2.987755298614502	-3.470472812652588	1.235949993133545
173361	8gy35crg	-2.574796438217163	-4.976684093475342	0.6281324625015259	7.260004997253418	2.162238597869873	-5.548506736755371	-2.2189655303955083	1.151275396347046	-0.5630175471305847	2.853581428527832	4.956704616546631	-0.7133480906486511	-1.3226367235183716	-2.486516237258911	-0.4828407764434815	-5.336353302001953	-3.41654372215271	4.152130603790283	0.3229077458381653	0.9556654691696168	-3.925451517105103	0.7854315638542175	-0.5268391966819763	-4.3582210540771475	-0.005660385824739933	-0.9701435565948486	-1.0723119974136353	-2.3396620750427246	5.6075825691223145	-1.3358596563339231	-1.6782716512680054	-3.726668357849121	2.0017120838165283	0.31674492359161377	4.42185640335083	-6.198927879333496	-0.711700439453125	5.029305458068848	-3.38292932510376	-0.2820785939693451	-0.08936616778373717	-4.87044620513916	5.332272529602051	-3.433830738067627	0.9421021342277528	0.3723527193069458	-1.6845163106918335	1.6253699064254759
173960	pwlle828	0.3202933073043823	-3.0454816818237305	0.17550024390220642	6.964248180389403	0.8800824284553528	-2.5594806671142583	-4.453615188598633	5.72892427444458	-1.7168912887573242	2.435959815979004	5.403544902801514	-5.156444549560547	-1.7979226112365725	0.7317796945571899	1.2737622261047363	-4.687126636505127	-2.1720044612884517	0.310941219329834	1.6383423805236816	3.070786476135254	-2.3274827003479004	-2.2930541038513184	-1.4908543825149536	-8.591694831848145	-0.8863762021064758	-0.7541457414627075	-0.14534109830856326	0.2574300169944763	3.149387836456299	0.6906269788742065	-4.3931636810302725	-6.4656944274902335	-0.20429326593875885	-0.10373479127883913	2.1102662086486816	-2.924130916595459	-2.505188465118408	3.970409393310547	-3.5500383377075195	2.183348655700684	3.0117702484130864	-5.345191955566406	3.4895169734954834	0.10255244374275208	0.6549596786499023	3.0951719284057617	2.4993321895599365	1.3311729431152344
174568	ppsmnqhu	-2.1580984592437744	-5.996365547180176	-1.9637267589569087	5.488862991333008	0.07571130990982056	-1.6373249292373655	-1.4469050168991089	0.7174590229988098	-0.050050437450408936	1.858389496803284	6.367814064025879	-0.4839483499526978	-0.3664807677268982	-5.601790904998778	-0.27134281396865845	-3.3403189182281494	-2.685589551925659	3.877339839935303	1.8436883687973025	-2.9792096614837646	-0.9736534357070924	4.12287187576294	0.12102100253105165	-4.533905506134033	-1.2473232746124268	-3.758007526397705	1.5996930599212646	-1.232360601425171	4.0749168395996085	0.3813881874084473	-5.014984607696533	-5.379668235778809	-3.303014039993286	-0.5984989404678345	2.9082307815551762	-5.728034019470215	-1.8865939378738403	4.755895614624023	-4.891022682189941	1.3607163429260254	2.6293959617614746	-4.788862705230713	5.699219703674316	-1.4802446365356443	1.6112046241760254	2.496044158935547	-2.297360897064209	2.477747917175293
174661	9x7f2m3g	-1.2925195693969729	-5.487923622131348	-2.170107126235962	7.91421365737915	0.4712896049022674	-5.825733661651611	-2.341214895248413	3.3257215023040767	-2.665501117706299	-0.8285974264144897	5.344032287597656	-0.5350755453109741	-2.2801554203033447	-3.66536021232605	0.7003565430641174	-4.053591251373291	-2.5384926795959477	4.6936774253845215	-0.20955444872379306	0.934398889541626	-2.1332814693450928	3.141123056411743	-0.12986242771148682	-3.785924911499024	-0.5573779344558716	-4.630423545837402	0.618450939655304	-2.4025282859802246	4.806180000305176	-0.2831940352916717	-4.073515892028809	-3.7613201141357417	-0.3842028081417084	0.3505664169788361	5.016115665435791	-4.795385360717773	-0.9140416979789734	5.193886280059815	-0.779425323009491	-2.6067113876342773	2.0093550682067867	-2.626277446746826	5.695727348327638	-3.9728457927703857	2.84639573097229	-1.9181785583496092	-3.143448829650879	1.7441377639770508
177071	ht1e8gmn	-4.045960426330566	-4.774633407592773	-1.196659803390503	7.248216152191162	2.428156614303589	-3.345341205596924	-3.0823574066162114	4.068390369415283	-1.2902982234954834	3.915452003479004	5.5655717849731445	1.242967128753662	-0.9667733907699584	-1.3700088262557983	-1.5792856216430664	-3.051530122756958	-1.7155098915100098	3.8577632904052734	1.993585586547852	0.8995828628540039	-3.916749000549317	1.7839930057525637	-2.1207211017608643	-4.748579025268555	1.3199409246444702	-0.8487417697906494	0.5513235330581665	0.21362239122390747	5.720130443572997	0.8628098964691162	-4.1571044921875	-3.2834973335266118	0.24468374252319336	0.9185727834701538	4.092195510864259	-7.886523246765138	0.19646361470222476	6.0804643630981445	-4.017409324645996	0.7448688745498657	2.082944393157959	-2.1237921714782715	3.131514072418213	-3.9967870712280273	1.0373727083206177	-1.7688736915588381	-0.9621529579162598	2.613560676574707
177108	xdffpjf7	-3.054190397262573	-5.8796138763427725	0.2716374397277832	4.78559684753418	0.6282563209533691	-6.912322998046875	-2.574560642242432	0.0965595245361328	-0.6972717642784119	3.6943745613098153	4.425772190093994	-2.1441726684570312	-1.608244776725769	-2.990968942642212	-2.9284629821777344	-1.1025712490081787	0.5579552054405212	6.166004180908202	4.406507015228272	2.2221455574035645	-4.864439010620117	0.5796604156494141	-2.792959690093994	-1.1035164594650269	-1.470426082611084	-0.8379130363464355	-3.741376876831055	-0.8185396194458008	5.354296684265137	-0.1976551711559296	-2.3561809062957764	-0.5551660656929016	3.804194927215576	1.508126139640808	1.7940075397491455	-6.210439682006836	-0.6641349196434021	5.587164878845215	-1.4043676853179932	0.6421109437942505	5.397052764892578	-4.389963626861571	8.44459342956543	-2.708660840988159	1.8841732740402224	0.4673861265182495	0.12250886857509613	2.3443162441253658
178074	m76ic66s	-2.1046431064605717	-6.345052719116211	-1.1109373569488523	5.570133686065674	2.14451265335083	-0.278261661529541	-3.1044292449951167	4.799790859222412	-2.2365870475769043	2.647029399871826	8.175931930541992	0.44565749168396	-0.4004881680011749	-4.171446800231934	-1.4595694541931152	-3.3742446899414062	-5.5311856269836435	4.045075416564941	2.065366268157959	-0.7111031413078308	0.24175746738910675	4.604909896850586	-0.4584201276302338	-3.1623749732971187	-1.9100046157836916	-1.6320310831069946	0.038443684577941895	0.4384979903697968	4.2773075103759775	1.4007153511047363	-4.865747928619385	-5.356356143951416	-0.08333886414766313	0.7688882946968079	3.6305091381073	-5.260634422302246	-0.7235331535339355	5.305975914001465	-3.5978095531463623	1.5054656267166138	2.1712751388549805	-3.8562283515930176	6.21739387512207	-0.4761114716529846	2.740551710128784	1.6788289546966553	-1.9750349521636963	3.434813976287842
178328	kjlhv0kl	-2.2049896717071533	-4.974764347076416	-2.367527961730957	5.481071949005127	2.8196988105773926	0.7132728099822998	-2.4216604232788086	4.682374000549316	0.01725140959024429	4.377933979034424	6.424192428588867	-2.2746944427490234	-0.4644933342933655	-6.524334907531737	0.5570068955421448	-3.749724864959717	-2.593533992767334	4.5843238830566415	1.6011276245117188	-1.5458062887191772	0.28561297059059143	5.093290328979492	-0.6557052731513977	-2.453131675720215	-0.919289231300354	-3.4883978366851807	-0.8264098763465881	-2.014475584030152	4.470399856567383	2.194121837615967	-3.794570684432984	-3.042175769805908	-1.0650066137313845	3.6433713436126713	3.953816175460816	-7.840482711791992	-0.4790891706943512	2.4005722999572754	-3.4786291122436523	0.5329490900039673	3.4497342109680176	-2.6714563369750977	5.93011999130249	-1.8869168758392332	3.200530529022217	-0.5188687443733215	0.9397379159927368	5.0227088928222665
179433	d81gafpt	-0.3045192360877991	-7.349392890930176	-1.1941205263137815	6.7319746017456055	3.2329680919647217	-4.086162090301514	-2.9449977874755864	1.409502625465393	-1.3436263799667358	0.061566948890686035	7.00221061706543	-1.4863710403442385	-2.2599689960479736	-2.640153169631958	-0.7110048532485962	-3.077799797058105	-1.39574933052063	5.600026607513428	0.3280373215675354	-0.592963457107544	-1.3583203554153442	3.8742716312408447	-0.6931157112121582	-4.611503601074219	-1.5722362995147705	-2.821208953857422	1.7555217742919922	0.9166712760925292	5.067187786102295	0.20877063274383545	-3.9664092063903813	-4.079437255859375	1.730094313621521	-0.10890258848667143	6.996735572814941	-5.8744258880615225	0.7521042823791504	5.2827186584472665	-2.1460814476013184	1.2033311128616333	1.082890272140503	-1.8779783248901367	2.6243343353271484	-4.470181941986084	1.0548800230026243	-1.4666800498962402	-1.2706587314605713	2.0262439250946045
179468	fd7pzo0f	-2.3223254680633545	-6.626974105834961	-3.701622486114502	4.569359302520752	1.15227472782135	0.3197567164897919	-1.3970541954040527	4.246843338012694	0.8293560147285461	2.1252925395965576	6.9025468826293945	-0.4889752268791199	0.9821446537971495	-3.367297649383545	0.3596337139606476	-4.483309268951416	-3.1991138458251958	4.776979446411133	1.6034793853759766	-1.927401065826416	0.31303951144218445	5.127660274505615	-1.9236162900924685	-3.999393939971924	0.21811406314373016	-3.044441938400269	1.5330773591995241	-1.3097070455551147	4.166007995605469	-0.22849464416503906	-4.633584022521973	-2.612553834915161	-0.061659999191761024	-0.04946669936180115	5.743675231933594	-5.0328636169433585	-0.5468304157257079	3.45646333694458	-2.395303249359131	0.38171714544296265	3.443984270095825	-1.446261286735535	3.684404134750366	-0.2992092967033386	3.2275714874267583	-0.3184358477592468	-0.8751595020294191	4.904827117919922
180875	yqqt83tt	-1.6273655891418457	-7.080355644226074	-2.2238051891326904	6.1833152770996085	0.6109517216682434	-5.443096160888672	-0.12148359417915346	0.8583979606628418	-2.3193671703338623	-1.0671371221542358	3.664386987686157	0.22372514009475708	-1.5437073707580566	-2.5754945278167725	0.40574872493743896	-3.51725435256958	-2.263269424438477	5.4239373207092285	1.8813499212265012	-0.683129608631134	-2.41141676902771	4.404447078704834	-0.8335158228874207	-4.891905307769775	-0.9444493055343628	-3.1031665802001958	0.9950817823410034	-0.764674961566925	5.944491863250732	0.9034597873687744	-4.79924201965332	-3.485039710998535	1.0499435663223269	-0.7050156593322754	4.3155431747436515	-8.11998176574707	-0.921375811100006	4.86269474029541	-0.14804363250732422	-0.6611087322235107	2.599424123764038	-3.719981670379639	5.759965896606445	-3.571549892425537	-2.0905199050903316	-1.114799976348877	-1.7708444595336914	4.019245624542236
181796	7j58hw61	-1.7868186235427856	-7.9780778884887695	-3.5599265098571777	6.757484436035156	4.060648918151856	-3.5882391929626465	-1.146826982498169	1.27777361869812	-0.18605083227157596	2.1815080642700195	2.2203524112701416	-2.8712449073791504	-1.8232364654541016	-2.548423767089844	-0.8925068974494934	-4.531861782073975	-1.31821870803833	2.636435031890869	2.5393452644348145	-1.0183366537094116	-1.5082597732543943	1.043009638786316	-3.1140904426574707	-2.9127197265625	-0.738310694694519	-0.8987966179847717	0.4127169251441956	-1.7526323795318604	4.709924697875977	-1.7273333072662354	-3.068068742752075	-2.76436710357666	1.5719709396362305	1.8079619407653809	4.456216812133789	-3.673655271530152	1.7131614685058594	4.609943866729736	-1.475637912750244	0.953358829021454	3.70766544342041	0.08082175254821777	4.65416145324707	-1.6997413635253906	0.3299362063407898	-3.5672817230224614	-3.794091939926148	1.5864124298095703
184715	fakbvjk4	-1.743651032447815	-4.982911586761475	-2.863775968551636	5.857447147369385	2.6053061485290527	-2.025390386581421	-1.8722084760665891	1.5071942806243896	-1.9491363763809204	2.4194271564483643	4.568611145019531	-1.498145341873169	-0.4544182717800141	-4.708040237426758	0.33062100410461426	-4.659553050994873	-0.06474742293357849	3.536057949066162	1.9118819236755369	-0.3022129237651825	-2.7220935821533203	3.2874174118041988	1.3193931579589844	-2.8926756381988525	0.07736137509346007	-2.480762481689453	2.707951784133911	-0.2627856135368347	3.8587687015533447	2.0413560867309566	-7.100422859191895	-4.901298522949219	0.8395839929580688	0.2131388783454895	3.7759220600128174	-5.792330741882324	-3.089741945266724	3.8552336692810063	-2.843791246414185	-2.213677167892456	5.452993869781494	-3.490417003631592	3.403197288513184	-3.4784946441650386	1.168954372406006	2.3120827674865723	-3.949289083480835	5.307929039001465
184850	sd7s676o	-5.344374179840088	-6.081287384033202	-2.7473132610321045	6.601789474487305	1.5050522089004517	-1.6765415668487549	-3.232909679412842	3.1636528968811035	0.5209312438964844	3.304809093475342	5.134223461151123	-0.5118345022201538	2.693655252456665	-3.5998401641845703	2.4428508281707764	-3.745061874389648	-2.0414600372314453	2.8399953842163086	3.096519947052002	0.19665765762329104	-1.0337061882019043	5.161111831665039	-0.35837316513061523	-2.3261187076568604	-0.3254637122154236	-1.074462652206421	2.290604591369629	-2.311143398284912	2.9878432750701904	1.7869949340820312	-4.9789772033691415	-4.109878540039063	-0.802618145942688	-2.5692262649536133	3.8988327980041504	-5.519815444946289	-1.0384738445281982	4.671625137329102	-2.7355737686157227	-2.470585346221924	4.970292568206787	-4.1309566497802725	6.087776184082031	-1.7469750642776491	3.130918025970459	1.4018064737319946	-2.7671051025390625	2.510296106338501
185303	yak59rj3	-2.9585230350494385	-7.272336006164551	-1.3075013160705566	4.3503360748291025	4.474581241607666	0.3448563516139984	-2.0781629085540767	3.870518207550049	1.512606501579285	3.0426943302154537	4.190620422363281	-2.209190845489502	-0.7132513523101807	-2.219858169555664	-0.7858047485351562	-2.1604154109954834	2.127551317214966	2.2766106128692627	3.434358835220337	4.334139347076416	-2.2431066036224365	3.0260119438171387	-2.466594219207764	-4.840067863464356	1.7265760898590088	-0.18464484810829165	-2.0282850265502934	-2.1904568672180176	1.55958890914917	0.0251922607421875	-2.5356128215789795	-1.735419750213623	2.5929412841796875	-3.128745079040528	3.2672762870788574	-4.777885437011719	-0.612712025642395	8.048238754272461	-5.173141479492188	-0.2421813607215881	3.8231139183044434	-1.132274508476257	4.0411291122436515	0.6475531458854675	0.2411293238401413	1.739259958267212	-3.8704345226287837	1.093734622001648
186423	naitt562	-3.893299102783203	-7.470629692077638	-0.9602529406547546	5.21859073638916	3.2319126129150386	-2.1751887798309326	-0.4670921564102173	0.16306743025779724	0.9820535778999328	0.21633203327655792	4.389240741729736	-0.13205981254577634	0.1993611454963684	-3.3749899864196777	1.5156326293945312	-6.982205390930176	-0.32933256030082697	5.831974983215332	2.046699047088623	-3.398744821548462	0.4692103266716003	4.105201721191406	-1.4103715419769287	-3.404111385345459	2.0101306438446045	0.4237703382968903	1.5035364627838137	-0.9039207696914672	3.9205708503723145	1.378303050994873	-7.384416103363037	-3.276386260986328	-1.6145832538604736	0.14012682437896729	4.199635028839111	-3.6365566253662114	-3.279840469360352	1.6103435754776	-6.131027221679688	1.157860517501831	3.961622953414917	-4.696381568908691	6.086250305175781	-1.3411669731140137	0.5441727042198181	0.3620260357856751	-1.5729069709777832	1.614309310913086
187894	t2i5fs5f	-2.8926315307617188	-8.133964538574219	2.0125656127929688	7.656149864196777	1.7471078634262085	-6.778510093688965	0.7954693436622621	0.2562265396118164	-2.398237705230713	-0.5836057066917419	6.095019340515138	0.5024687051773071	-1.1546242237091064	-3.33096981048584	0.08692136406898499	-4.4934420585632315	-1.861921548843384	3.058923721313477	-0.10310512781143187	-0.8405323624610901	-3.4128198623657227	1.0527974367141724	-0.9088202714920044	-3.628187894821167	0.1802501678466797	-0.9066325426101683	1.6271009445190432	0.5229825973510742	5.381134033203125	0.9902126789093018	-4.453561782836914	-3.1550981998443604	1.1483465433120728	0.8446223735809326	4.2732768058776855	-7.159285545349121	2.258904933929444	3.1446642875671387	-2.783022403717041	0.7920306921005249	-0.5809552073478699	-1.1719894409179688	5.92582368850708	-6.763850688934326	-1.0198866128921509	-0.8543071150779724	-3.5756244659423833	3.606101512908936
188905	l9uwb2oq	-4.1310691833496085	-7.938796043395996	0.5982375741004944	6.690712451934815	-0.05260831117630005	-4.348532199859618	-3.0421717166900635	2.7631115913391118	0.6627188920974731	1.50465190410614	4.66675329208374	-1.1341772079467771	-2.203677177429199	-1.67823326587677	-1.215789794921875	-3.5358669757843018	-3.5877685546875	4.938342571258545	0.031031638383865363	0.4306074380874634	-4.095734119415283	-0.9887843728065492	-1.072652816772461	-5.451156139373778	-1.9379041194915767	-0.3424012064933777	-0.03529709577560425	-0.6360968947410583	6.29852819442749	-0.7760036587715149	-4.838923454284668	-1.4159830808639526	0.2689853310585022	-3.6800928115844727	8.193436622619629	-3.522838592529297	-2.706913471221924	6.097851753234862	-4.633369445800781	1.942296385765076	2.0504500865936284	-3.787538766860962	5.311440944671631	-5.201989650726318	0.588151216506958	0.9997625350952148	-1.6527280807495115	0.5195125341415405
189127	fohl5qfa	-2.72651481628418	-6.442965507507324	-1.206531643867493	8.508862495422362	3.0710048675537114	-6.3998775482177725	-0.028173163533210758	1.4109554290771484	-1.8053045272827148	1.6104955673217771	4.962266445159912	-3.638570308685303	-3.5374660491943364	-3.7686185836791988	1.6489933729171753	-5.672384738922119	-1.3987751007080078	2.349728345870972	2.513503074645996	2.4771533012390137	-2.6113667488098145	-0.4889640808105469	-1.4816904067993164	-3.5566112995147705	-0.21414437890052795	-1.271376371383667	0.6052841544151306	-0.5603914260864258	5.833893299102782	-1.5005193948745728	-4.308238983154297	-1.7734663486480713	0.5569970011711121	-0.8424910306930542	8.03965950012207	-5.795989990234375	-2.0774643421173096	3.3394601345062256	-1.7204525470733645	0.8863035440444946	1.5232539176940918	-1.2581801414489746	4.501659393310547	-3.8379955291748047	-1.8567160367965696	-2.311814785003662	-2.226082324981689	0.2964678406715393
189709	6g4oclln	-1.6601263284683228	-6.2737159729003915	0.347700297832489	8.663211822509767	3.365220069885254	-5.36689043045044	-4.047977924346924	2.669645071029663	-1.6589559316635132	1.6262298822402954	5.7218589782714835	-2.1234116554260254	-4.038280487060547	-3.1731574535369877	0.41940161585807795	-1.450667142868042	-3.0483794212341313	3.784367084503174	1.7259012460708618	3.3192286491394043	0.3714361786842346	1.1837748289108276	0.4738233685493469	-2.7805304527282715	-2.364928960800171	-0.31955018639564514	0.20543451607227325	-1.9725046157836916	0.8062416315078735	3.474094867706299	-5.303346633911133	-2.186617136001587	3.4103305339813232	1.547065258026123	3.8627290725708012	-3.017563819885254	1.9824485778808596	5.449404716491699	-4.614657402038574	2.7273237705230717	4.095280647277832	-2.7929043769836426	1.92233145236969	-4.508852481842041	1.0160753726959229	-0.5110336542129517	-1.406077861785889	1.975412368774414
189972	96fayqjr	-0.5613300800323486	-6.349745750427246	-2.2297351360321045	7.611055374145508	1.0502774715423584	-1.3346953392028809	1.9342050552368164	1.6109151840209959	-0.20356538891792295	0.2573361694812775	5.897103309631348	-0.859237015247345	-0.8569839596748352	-3.496070384979248	1.058879852294922	-4.4926109313964835	-3.714879989624024	0.8429757356643677	1.9098654985427856	-1.4184820652008057	-4.38864803314209	-0.22314879298210144	-1.0798437595367432	-4.952176570892334	-1.414330244064331	-3.0011353492736816	1.63321053981781	-1.9437955617904663	7.426390647888184	-1.7386847734451294	-5.907938003540039	-4.827187538146973	-2.1142439842224117	-2.103879451751709	6.33402681350708	-3.62673282623291	-0.4928973019123077	5.921368598937987	-2.3890841007232666	1.5108555555343628	0.6535446047782898	-4.681455135345459	4.695300579071045	-3.5170722007751465	0.3072520196437836	-0.9975014925003052	-2.8921937942504883	1.3214541673660278
190124	xtziop5t	-0.013020098209381105	-4.957832336425781	-1.946765422821045	6.430591106414795	5.468298435211182	-0.09998750686645508	-0.3983617722988129	2.035056829452514	-1.5203588008880615	1.5798331499099731	6.772764205932617	-0.6537206172943115	-2.6133253574371342	-6.041194438934326	2.68731689453125	-5.524547576904297	-2.719151258468628	5.288139343261719	1.5009833574295044	-2.06233549118042	-0.6538362503051758	2.521104335784912	-1.9585894346237185	-5.980947494506836	2.0596628189086914	-3.6806178092956543	-0.7336149215698242	-3.829044342041016	2.385802745819092	1.5703136920928955	-4.924981594085693	-1.860746145248413	-1.7821207046508791	-0.8084688186645508	4.527581214904785	-5.991989135742188	-2.2799227237701416	1.92225444316864	-4.256053924560547	0.8308691978454591	1.6796227693557741	-5.520961284637451	5.345932960510254	-1.7488960027694702	2.9902021884918213	0.9202002286911012	-3.0607950687408447	1.0923014879226685
190885	cfsg3sj5	-2.629049301147461	-4.087779998779297	-4.731834411621094	5.5916829109191895	2.183191299438477	-1.0474939346313477	-1.650160551071167	4.724440097808838	-2.4953453540802	1.7581312656402588	5.8755550384521475	-0.9500740766525269	-1.0332515239715576	-4.723087787628174	0.13214519619941711	-6.3347907066345215	-2.6931538581848145	4.45991849899292	1.3275007009506226	-1.2220511436462402	-1.2876176834106443	5.014925003051758	-2.7584235668182373	-2.4332492351531982	-3.1801335811614986	-2.384344577789306	-0.5862482786178589	1.1378892660140991	3.1163344383239746	0.3060533702373505	-4.436891555786133	-4.45125150680542	-1.0760762691497805	0.9057611227035522	4.552920341491699	-6.607258796691895	-0.7649602890014648	5.793560981750487	-4.934287071228027	-1.698650360107422	2.91726016998291	-4.996337890625	3.9945712089538574	-2.0744528770446777	5.292436599731445	2.580082893371582	0.003987312316894531	2.910084724426269
190965	rsmd6r4s	0.6777377128601074	-6.438727378845215	-0.8113142251968384	8.069232940673826	3.0463900566101074	-4.249124526977538	1.0363401174545288	1.5554661750793457	-0.4919896423816681	1.3213458061218262	5.703484535217285	-2.0134449005126958	-1.8765199184417725	-3.895697593688965	0.02851596474647522	-2.945338249206543	-3.8277740478515625	1.0642460584640503	1.5004788637161257	-0.6867785453796387	-3.766740083694458	-0.4371943473815918	-2.454759120941162	-4.020822525024413	-0.5934649705886841	-4.1999778747558585	-1.551122546195984	-0.4890633821487427	3.613544464111328	0.18751780688762665	-3.8591630458831783	-5.883713245391847	2.5692367553710938	-0.3909719586372376	6.1841325759887695	-3.77482795715332	-1.5223207473754885	5.494163513183594	-2.379867553710937	0.3712912201881409	1.7907253503799438	-5.512144088745117	5.213997840881348	-2.64401650428772	2.3916552066802983	3.767191648483277	-2.93030309677124	3.65073299407959
191228	alatd73x	-0.11037471890449524	-4.86312198638916	-0.3253355622291565	9.649246215820312	5.271498203277588	-2.0309884548187256	-3.029454708099365	3.672426700592041	-2.1022210121154785	2.9053528308868413	5.058084011077881	-0.16219553351402285	-2.6803555488586426	-2.8750684261322017	2.6988420486450195	-7.74496603012085	-3.5064084529876713	4.287089347839356	-3.2914643287658687	-0.16589397192001346	-1.2584189176559448	1.054967999458313	-2.897369861602783	-5.018449783325195	1.870913028717041	-1.1901841163635254	-2.368590831756592	-4.443361759185791	1.0599892139434814	-1.7345603704452517	-3.79611873626709	-5.833560466766357	-0.6885443925857544	3.0522584915161133	2.481046199798584	-10.51412296295166	0.8414154648780823	4.328997611999512	-0.6154626607894897	-1.1498886346817017	2.038127422332764	-5.609809875488281	5.136852264404297	-0.5249301195144653	0.18761277198791504	-0.37590348720550537	-3.8769626617431636	5.724102973937987
192982	v2gz7i9m	-1.300910711288452	-5.383871555328369	0.5033084154129028	8.320466995239258	4.520201683044434	-1.1122932434082031	-3.86822509765625	0.5067843794822693	-3.670527935028076	1.4484008550643919	4.912023544311523	1.0839020013809204	-1.8193535804748533	-5.185744285583496	-1.5057125091552734	-2.908823251724243	-0.9538286328315736	3.7687289714813232	2.2408013343811035	-0.8076585531234741	-0.9129023551940918	1.6021194458007812	0.7188514471054077	-5.21944522857666	2.0894477367401123	0.10447598993778227	-1.0087379217147827	-2.1216082572937007	2.2060763835906982	-0.09708942472934724	-2.976050853729248	-1.3223097324371338	0.028810665011405945	0.9698277711868286	0.3910224437713623	-6.215615749359131	-1.0019739866256714	3.934490203857422	-4.092941284179688	0.9878748059272766	5.8247599601745605	-2.7596454620361333	6.851908206939697	-0.6367826461791992	0.9278924465179444	-1.1294710636138916	-1.9940299987792969	3.5671508312225337
193276	yx9vt40p	2.1225111484527592	-8.2333984375	0.5877258777618408	7.1278133392333975	3.3140811920166016	-4.494149684906006	-2.879064083099365	1.4179222583770752	-1.3059301376342771	0.7919099926948547	6.34992790222168	-2.068156480789185	-4.5374183654785165	-3.89743447303772	-1.5755178928375244	-3.667372941970825	-1.010870337486267	2.812291622161865	0.15934371948242188	0.374455988407135	-0.8561940193176271	1.7700824737548828	0.5387852191925049	-3.695966958999634	0.6242701411247253	-1.5446434020996094	-2.0166287422180176	-2.819952249526977	5.717757225036621	1.5836704969406128	-4.167284011840819	-3.270521640777588	2.176585912704468	2.564886569976806	5.7599525451660165	-6.886509895324707	0.3386833965778351	5.167101860046387	-2.4678337574005127	2.4395885467529297	3.7531347274780273	-3.140812873840332	5.017619609832764	-2.9987185001373287	0.06292659044265747	-1.4518239498138428	-1.324547529220581	1.445954442024231
193513	w704d8nd	-0.6134195327758789	-5.776611804962157	-2.9752473831176762	6.286473751068115	3.3567934036254883	-4.879636287689209	-2.0975921154022217	1.798218011856079	-2.801896333694458	3.0371167659759517	5.0751495361328125	-2.310739517211914	-3.2237088680267334	-5.4525299072265625	-0.7356063723564148	-0.10435236990451813	-0.5484444499015808	2.91316294670105	2.7149581909179688	-1.2230525016784668	-3.7591536045074463	2.357100009918213	-1.7571821212768557	-5.872917175292969	-0.06391245871782303	-1.8221358060836792	-1.3561630249023438	-5.522859573364258	-0.17473995685577393	-0.9681140184402466	-2.5708248615264893	-3.1783266067504883	-2.0602250099182133	1.8362468481063845	1.7806074619293213	-3.902190685272217	1.379122972488403	4.349125862121582	-3.361114978790283	1.5441386699676514	4.0186944007873535	-5.413848400115967	8.248725891113281	-0.24165305495262146	3.550239086151123	0.5151882767677307	-0.7517315149307251	-0.0998302400112152
193600	tcvgoy0w	-2.452948808670044	-4.552392482757568	-3.166764974594116	5.133217811584473	2.452874183654785	-3.3434629440307617	-3.687058687210083	3.3518075942993164	-0.6692498922348022	3.0897846221923833	4.862493991851807	-0.7360821366310121	-1.1258935928344729	-4.818236351013184	-0.11450305581092834	-3.56662654876709	-3.941859245300293	6.790361404418945	0.629348635673523	-1.9815618991851809	-0.7268098592758179	6.0169129371643075	0.2696765065193176	-0.9961920380592346	-1.0699856281280518	-3.6999900341033936	-1.5105023384094238	-2.474672555923462	2.8413310050964355	2.296487331390381	-5.515213489532472	-5.119664669036865	0.8880048990249634	4.022267818450929	2.955132484436035	-4.505927562713623	-2.9378278255462646	4.1531476974487305	-5.088794708251953	-0.9831250309944152	3.257290363311768	-2.5379223823547363	4.192373752593993	-2.1248018741607666	2.3227546215057373	2.8864998817443848	0.5617934465408325	3.942664623260498
194330	jrfpnx3t	-1.3817849159240725	-7.305452346801758	-2.6805903911590576	5.03293514251709	2.07619857788086	-2.939372062683105	-1.3632416725158691	2.287379264831543	-0.7462551593780518	0.8703932762145996	5.73532247543335	-1.9438097476959229	1.9523370265960691	-4.817466735839844	0.05580398440361023	-2.6638636589050293	-1.7100112438201904	1.3531948328018188	1.4479320049285889	0.8544098138809204	0.6195526719093323	3.039039134979248	-1.461843490600586	-1.232632756233215	-0.7326167821884155	-2.809772729873657	0.8954315185546875	-1.984993934631348	2.5157575607299805	-0.0532802939414978	-5.05718469619751	-7.2992515563964835	-0.32755064964294434	-1.4715248346328735	6.25047779083252	-3.5678713321685787	-1.8169569969177248	0.3985946774482727	-3.315492868423462	-2.244390726089477	1.266381025314331	-4.377820014953613	6.5181193351745605	-3.802386283874512	0.48707115650177	0.4589659869670868	-2.332578420639038	1.4307503700256348
194437	1jnei3fb	-1.3163163661956787	-7.193767547607423	-1.7871326208114624	8.577876091003418	4.1806640625	-4.794926166534424	-1.82007098197937	2.131786584854126	-2.256375312805176	1.06006121635437	4.558894157409668	-2.0797324180603027	-1.826141119003296	-5.341558456420898	1.6471719741821291	-1.399495244026184	-3.52191162109375	4.198108673095703	1.7184569835662842	-0.8407645225524902	0.2646539211273193	2.0540132522583012	1.4986793994903564	-5.502264499664307	-1.408109426498413	-0.7807652950286865	4.163553237915038	-1.706632375717163	5.586298942565918	2.937132835388184	-4.891539573669434	-5.093815803527832	-1.0598900318145752	-0.13919225335121155	4.929518222808838	-5.310293674468994	2.6853864192962646	2.4280972480773926	-4.315427303314209	-1.3963937759399414	1.2613974809646606	-3.9428005218505864	4.863289833068848	-5.477541923522949	1.0871458053588867	-2.75998592376709	-1.8627364635467532	1.4736003875732422
195646	b2hppjp5	-2.3430306911468506	-9.32440948486328	-0.07045705616474153	6.17548942565918	2.6253561973571777	-4.1443495750427255	-0.26535290479660034	1.3370182514190674	-0.1364859789609909	0.8574929237365723	4.706472396850586	0.8800885677337646	0.9699071049690248	-6.3496341705322275	-0.1217787116765976	-4.744390487670898	-6.180996417999268	5.282970905303955	-2.2206287384033203	-0.8885486721992493	-0.7209410071372986	4.681692123413086	-3.1006574630737305	-2.1983797550201416	-1.6757081747055054	-2.821425437927246	-0.8791537284851074	0.09391385316848756	7.3222198486328125	0.6464058756828308	-4.797480583190918	-4.8645195960998535	-0.26952195167541504	2.650503873825073	5.5119667053222665	-3.8438119888305664	0.11522500216960907	3.490787506103516	-3.060720205307007	0.8782849311828613	0.22234055399894714	-4.2694454193115225	4.018038749694823	-1.5059330463409424	0.926731824874878	2.1684224605560303	1.7115905284881592	2.0770857334136963
196003	dxmkg3va	-4.7760963439941415	-7.9039554595947275	0.5737046599388123	7.032500743865968	4.9584245681762695	-3.1468489170074463	-2.4021096229553223	1.6769465208053589	3.1858947277069087	0.9092563390731812	6.342306137084961	0.0038776993751525883	1.52987802028656	-5.426269054412842	0.42877581715583796	-7.509757995605469	-0.6026768684387207	3.8023757934570312	2.300138235092163	-0.3682385087013245	0.3889085650444031	7.958831787109375	-2.141720533370972	-2.231971740722656	0.10948365926742554	-3.059577465057373	-0.2720301151275635	-0.2658517360687256	2.853788137435913	1.5387718677520752	-3.0903921127319336	-4.670437812805176	0.21197664737701416	1.1445575952529907	3.324083089828491	-7.609808921813965	-1.106813669204712	0.8388246297836304	-6.63121509552002	0.5126739740371704	4.5250816345214835	-1.663904905319214	4.393523216247559	0.4665077328681946	2.830086231231689	1.1745707988739014	-0.40459877252578735	1.2270101308822632
198266	8r0ypebo	0.2844031751155853	-5.490448474884033	-3.1292409896850586	5.29032039642334	2.1196157932281494	-1.297492504119873	-2.797048330307007	4.065615177154541	-1.3285675048828125	3.1296901702880864	7.10540246963501	-0.7902972102165222	-0.7408949136734009	-5.84091329574585	0.7916455268859863	-3.9112272262573238	-3.9691350460052486	5.425870895385742	1.6460113525390625	-1.971672534942627	-0.2505009174346924	5.962615966796875	-0.025492489337921143	-3.002323865890503	-1.8514986038208008	-3.7072482109069824	-1.0836368799209597	0.5399530529975891	5.040792465209961	2.671637296676636	-8.075284957885742	-4.799923896789551	0.4315475523471832	2.7910444736480717	5.489336967468262	-3.90063738822937	-1.18251371383667	4.999411582946777	-2.6280198097229004	-2.796883583068848	2.4996323585510254	-3.972395896911621	4.191875457763672	-3.2033700942993164	4.171977996826172	2.237299919128418	-2.9389069080352783	4.573974609375
199588	zra8fixl	-1.7778289318084717	-6.598219871520996	-2.2957067489624023	8.507368087768555	1.6980550289154053	-1.8271377086639404	-3.0181331634521484	2.884659767150879	-2.6789708137512207	-0.04324805736541748	5.411393642425537	2.0592799186706543	-3.2287082672119136	-5.703474044799805	-2.6060914993286133	-4.943918228149414	-2.9159581661224365	5.618853569030762	-0.048782020807266235	-0.5056277513504028	2.121298313140869	4.3155298233032235	0.5361101627349854	-5.193253993988037	0.9259821176528932	0.5353798270225525	-0.4562640190124512	1.0815589427947998	1.6713889837265017	1.4122556447982788	-3.7472734451293945	-3.591827392578125	0.07276216149330139	0.4516792595386505	3.470375061035156	-8.523675918579103	0.5772441625595093	1.4698629379272459	-2.5220751762390137	1.3950841426849363	2.656926393508911	-2.5155463218688965	6.584672927856445	-0.5488584041595459	2.4343702793121342	0.9680934548377992	-0.6697121262550354	3.027277946472168
200241	i6rjdrjo	-0.5411682724952698	-8.292418479919434	-0.5789041519165039	5.382669448852539	1.7870591878890991	-3.960013866424561	-0.6872519850730896	1.6994624137878418	0.3885158896446228	3.122542142868042	4.829899787902832	-0.5575016140937805	0.8946490287780762	-1.757132887840271	1.3976387977600098	-2.5813655853271484	-3.41375732421875	3.768775224685669	1.1944512128829956	-2.5446372032165527	-1.5098392963409424	2.2613754272460938	0.07105828076601027	-4.666702747344972	0.42120787501335133	-0.3591517508029938	2.5074949264526367	1.7731139659881592	5.611059188842773	2.61438512802124	-2.9781951904296875	-1.9836792945861816	-0.32031986117362976	-0.219162791967392	4.818031311035156	-3.695448398590088	-1.6274025440216064	6.308239936828612	-6.42711353302002	1.9625836610794067	1.7963650226593018	-7.202528953552246	1.120945930480957	-2.750770092010498	2.1345381736755367	-0.4762791991233826	-1.230806827545166	1.0568995475769043
202167	4jx03iih	-1.3188767433166504	-4.971952438354492	-2.1223220825195312	6.0744285583496085	1.7781786918640137	-3.453753471374512	-2.808075428009033	4.063775062561035	-2.5550498962402344	2.025470972061157	7.384171485900879	0.060241758823394775	-1.039963960647583	-4.259421825408936	1.1525484323501587	-3.319708585739136	-2.9816441535949707	4.012298583984375	1.6483488082885742	-0.9078773260116576	-0.4440319836139679	4.2966270446777335	-0.04473905265331268	-2.881826639175415	0.06551879644393921	-2.6135189533233643	0.5355216264724731	-1.7604267597198486	5.397512912750244	2.188149929046631	-5.692505836486816	-2.4335777759552	-0.5090699195861816	2.1681861877441406	5.281426429748535	-7.1675872802734375	-0.7878838777542114	3.3076210021972656	-2.9945273399353027	-0.4550326466560364	3.2213163375854488	-3.1149215698242188	4.269425868988037	-5.7917137145996085	2.9030535221099854	0.2606654167175293	-0.6013798713684082	4.421830177307129
204755	luse6mju	-3.3773775100708012	-3.615828514099121	-1.6010130643844604	5.292022705078125	3.3445820808410645	2.597033977508545	-2.15355920791626	5.07987117767334	-0.15484309196472168	4.142155170440674	4.047815799713135	-0.3186306953430176	-1.4890352487564087	-6.95412540435791	-0.03406277298927307	-4.87922477722168	-4.118620872497559	4.322547912597656	4.0824618339538565	-0.6016127467155457	2.3049395084381104	6.325388431549072	3.2120625972747803	-5.712336540222168	-1.2872682809829712	-1.2451459169387815	-2.662353515625	-1.8049237728118896	0.1885138303041458	4.662425994873047	-5.395485877990723	-4.994342803955078	0.5140595436096191	1.6828818321228027	3.1560192108154297	-5.279322147369385	1.6921056509017944	0.016697525978088382	-4.358314514160156	-1.6496256589889526	4.430999279022217	-1.4143863916397097	4.401191234588623	-0.4925699830055237	3.6736266613006587	0.5820994377136229	-2.5900373458862305	3.3829450607299805
206447	2gupm6au	-0.029221080243587494	-8.489136695861816	-1.6046576499938965	6.264650821685791	0.10330571979284286	-4.887673377990723	0.3001423478126526	2.896235704421997	0.0070736706256866455	1.241313338279724	4.994112968444824	0.6375471949577332	1.2386904954910278	-3.6919641494750977	-0.42753246426582336	-3.644416093826294	-3.616581439971924	4.693623065948486	0.7944636940956116	-1.3024911880493164	0.31348034739494324	4.601162910461426	-0.3846300840377808	-3.004683494567871	0.6358292102813721	-2.457784414291382	1.678739309310913	1.6783294677734375	3.818376064300537	0.2204154133796692	-6.7207703590393075	-5.1861910820007315	-0.1476554274559021	-1.071318745613098	5.070104122161865	-2.9679691791534424	-0.15731677412986755	2.4723927974700928	-1.056049346923828	1.7890536785125732	2.1036849021911617	-3.60744571685791	4.923262596130371	-2.5480194091796875	3.202276945114136	0.8714121580123901	-0.12023117393255235	2.3397326469421387
206782	1qhhzf8n	-0.7442229986190796	-6.416445255279541	-3.3749642372131348	4.128306865692139	0.4728045463562012	-2.505260467529297	-3.975712537765503	1.829678058624268	-2.7153806686401367	2.397080659866333	3.4777715206146236	-0.4221587181091309	-0.2475937604904175	-3.9320645332336426	1.4228981733322144	-1.8641841411590576	-3.2623958587646484	2.9780797958374023	0.598120927810669	-2.209106206893921	-0.17212960124015808	5.98861026763916	-1.875826835632324	-3.997061967849731	1.224892020225525	-3.626917600631714	0.986348271369934	-1.715951681137085	4.088041305541991	0.3472110331058502	-2.6844611167907715	-5.000534534454347	-0.7015103101730347	1.0445706844329834	5.208617210388184	-6.846564769744872	-2.921089172363281	3.7486972808837886	-2.245062351226806	-3.285062313079834	2.801497220993042	-2.1500074863433842	5.344648838043213	-1.2022254467010498	2.213890552520752	0.28983741998672485	0.2965260744094849	3.1087462902069087
207460	xtx25ayt	-1.414086103439331	-3.6741132736206055	-2.154369592666626	5.247541904449463	3.1319379806518555	-2.5112924575805664	-1.2891597747802734	3.8899006843566895	-1.2134411334991455	1.299394965171814	4.603297710418701	1.1769739389419556	1.0954139232635498	-5.776492118835449	-0.7511510252952576	-4.340190887451172	-1.624502420425415	2.5889010429382324	0.957055687904358	-1.7205550670623782	-1.1076102256774902	2.9005184173583984	-1.2599145174026491	-3.4479727745056152	1.9558528661727903	-3.7746429443359375	1.2896959781646729	-2.439242362976074	4.389725685119629	-0.17595583200454712	-4.814945697784424	-1.843317151069641	-1.2479660511016846	2.4228456020355225	4.758790493011475	-5.750412940979004	-0.020634353160858158	3.794041156768799	-1.5204694271087646	-2.3619847297668457	4.341125011444092	-3.3554046154022217	4.0853352546691895	-3.863739013671875	1.642303705215454	-2.420900821685791	-2.3983724117279053	2.3907876014709477
207535	79077tvw	-3.4905414581298833	-8.594594955444336	-0.7628166079521179	7.0416693687438965	4.000786781311035	-2.9495847225189213	-5.666405200958253	1.9916765689849851	-0.20788714289665225	-0.0349985733628273	3.86472487449646	-1.782673954963684	-1.2476332187652588	-3.86614727973938	-1.091347336769104	-4.370262622833252	-3.0305368900299072	6.206160068511963	0.7950616478919983	-2.0971508026123047	-1.2035236358642578	4.344008445739746	-1.6446352005004885	-1.529305934906006	-0.7874834537506104	-0.7473620176315308	-1.431399941444397	-0.8480504751205444	3.638918161392212	1.4673845767974854	-4.206338405609132	-4.082263469696045	0.24121567606925964	1.5677722692489624	6.7154903411865225	-7.181899547576903	-0.991379737854004	3.771121501922608	-1.758868932723999	1.201412558555603	3.266218423843384	-1.7808371782302856	6.561470031738281	-4.150162220001222	2.539600133895874	2.243648052215576	0.8663816452026367	2.3625526428222656
207616	g2apg4i9	-3.2581052780151367	-5.520756721496582	-1.6616542339324951	5.375132083892822	2.2275569438934326	-1.5956857204437256	-3.0121188163757324	0.894722580909729	-2.53495717048645	3.9046747684478764	6.004891395568848	-0.41787320375442505	-0.7690568566322327	-4.55067253112793	-0.940653681755066	-4.061835289001465	-2.7543344497680664	2.23030686378479	1.950853705406189	-1.5962554216384888	-2.208271026611328	4.314211368560791	0.4806891679763794	-1.552809476852417	-1.5199787616729736	-2.0651810169219966	1.3147839307785034	-1.0976300239562988	3.427161693572998	1.3954304456710815	-7.278561592102051	-4.5165677070617685	1.0814576148986816	0.8516405820846558	2.9571549892425537	-5.968838214874268	-1.6919026374816897	4.141036033630371	-6.32574462890625	-1.804310321807861	3.016058921813965	-4.3261823654174805	4.369182109832764	-1.8344097137451167	3.8432035446166988	1.2025554180145264	-1.1882809400558472	2.8845574855804443
208061	gh4nqyb0	0.109619140625	-5.769918441772461	-3.0639138221740723	5.427838802337647	2.229130268096924	-1.5633203983306885	-3.4180519580841064	4.262845039367677	-1.341902494430542	3.4483623504638667	7.39032506942749	-0.4181618392467499	-0.811143696308136	-5.9294800758361825	1.3057875633239746	-4.374749660491943	-4.192892074584962	4.947543144226074	0.96199369430542	-2.1962637901306152	-0.9582095742225648	6.176506042480469	-0.286828875541687	-2.82989501953125	-2.2123115062713623	-4.1329612731933585	-0.9653973579406738	-0.10606709122657776	6.022448539733888	1.908154845237732	-7.472907066345215	-4.820972442626953	-0.6384755373001099	2.52461838722229	5.682405471801758	-3.5975680351257324	-0.9551382064819336	4.736271858215332	-3.061488151550293	-2.6086387634277344	2.6419517993927	-3.518306255340576	4.653552532196045	-2.7481822967529297	4.489178657531738	1.7895448207855225	-2.118335008621216	4.494570732116699
208414	z08ypqqz	-2.1550910472869877	-6.9740190505981445	-3.215599536895752	5.392359256744385	1.108351230621338	-3.3609561920166016	0.9693061709403992	4.202747344970703	-1.1258214712142944	1.1512174606323242	3.7399067878723145	1.84290623664856	-0.5863780379295349	-4.780255317687988	1.2619163990020752	-3.731088876724243	-2.702920436859131	2.613433599472046	2.329282522201538	-1.321265697479248	0.5378138422966003	2.4539005756378174	-0.27825191617012024	-4.071227073669434	-0.7040476202964783	-3.4624347686767583	3.3898959159851074	-0.6912078857421875	4.45111083984375	-1.3039882183074951	-5.569840431213379	-5.278235912322998	-3.487412214279175	-0.7133675813674927	4.612480163574219	-3.2803988456726074	-1.1420347690582275	1.135382056236267	-2.489529848098755	-1.84725284576416	1.3641852140426636	-2.398622751235962	4.386294364929198	-3.05192494392395	1.2570112943649292	-1.4598902463912964	-1.6595711708068848	2.365553855895996
212400	l19zgnbc	-1.8984215259552	-4.422257423400879	-3.658506870269776	4.494182586669922	2.5790791511535645	-0.8816936016082764	-1.7952148914337158	3.286466121673584	-1.0085828304290771	5.158188343048097	5.7600646018981925	0.15594777464866638	-0.03514745831489563	-7.19272518157959	-0.08614553511142731	-2.75210952758789	-2.8780808448791504	1.9138624668121336	3.2363739013671875	-0.4880093336105346	0.4718676507472992	5.053823471069336	0.9004617929458618	-3.10739541053772	-0.23188240826129916	-2.029352188110352	-0.039587318897247314	-2.3282432556152344	1.8655022382736208	1.6285524368286133	-4.503588676452637	-2.9314267635345463	0.19974184036254886	-0.07387675344944	2.9129669666290283	-7.736599922180176	0.7685068845748901	-1.2038800716400146	-3.5715346336364746	-1.1206378936767578	4.747442245483398	-3.9873666763305664	4.08556079864502	-0.921030044555664	2.855872631072998	-0.3946875035762787	-4.183037281036377	3.2374768257141118
214546	2cwelsz5	-1.636196851730347	-5.6806960105896	-0.6340847611427307	6.679934978485107	2.0953607559204097	-2.9792044162750244	-2.193051815032959	1.751863718032837	-1.9686765670776367	3.7445557117462163	5.746059894561768	0.4848769903182984	-0.5839305520057678	-5.124922752380371	2.0164568424224854	-5.18686580657959	-2.9292638301849365	2.9908227920532227	1.1522140502929688	-0.6094956398010254	0.8084103465080261	5.22369384765625	0.2945677638053894	-3.468109607696533	-1.238938808441162	-3.304008960723877	2.0655312538146973	-2.294511318206787	3.254292726516724	2.8029823303222656	-3.0922069549560547	-4.622349739074707	-0.1893288940191269	2.212341070175171	5.380830764770508	-4.67497444152832	2.05299711227417	2.2650725841522217	-1.2645059823989868	-0.3354358375072479	2.038005352020264	-3.3621823787689213	6.411803245544434	-5.84795618057251	1.5698339939117432	-0.9904243350028992	-4.583589553833008	4.253640651702882
214599	2wyl5z22	1.5939462184906006	-5.615948677062988	-0.4218892455101013	8.164643287658691	3.560852527618408	-2.9677460193634038	-1.61244797706604	4.337107181549071	-1.329132080078125	-1.9401491880416868	4.327070236206056	-3.398146390914917	-5.313373565673828	-4.156097888946533	-1.0704479217529297	-2.348384380340576	-3.283820629119873	5.9402523040771475	0.8145568370819092	0.6579601764678955	-0.7422156929969788	1.4465866088867188	-0.704595148563385	-3.1167101860046387	0.44558435678482056	-3.1063289642333984	-0.8119895458221436	-1.8212599754333496	3.5480499267578125	3.007538318634033	-3.561488628387451	-2.5455360412597656	2.1198081970214844	0.956167995929718	6.001269817352295	-8.289937019348145	-4.276277542114259	3.3352768421173096	-2.276550769805908	0.6785035133361816	3.260592222213745	-1.4182801246643066	6.206093311309815	-4.469861030578613	1.3297024965286257	-0.3097253739833832	-1.0167515277862549	3.7500364780426025
215673	8f689a04	-1.1509660482406616	-7.1727142333984375	-0.15413017570972445	6.23568058013916	1.5081535577774048	-4.919567108154297	-0.32087862491607666	4.703093528747559	-1.3141595125198364	0.5745618343353271	5.389767646789551	-1.6699330806732178	-3.778954982757568	-4.436796188354492	-1.2047544717788696	-1.628889799118042	-3.6842555999755864	4.073796272277832	1.4496530294418335	0.3470878601074219	-2.6072511672973637	-1.5990389585494995	0.8662103414535522	-6.529829978942871	1.85084068775177	-0.7140990495681763	-0.6976454257965088	-0.9691685438156128	3.6347932815551762	3.0573415756225586	-4.337315082550049	-2.6666860580444336	1.3568501472473145	1.0888570547103882	5.120430946350098	-8.234045028686522	0.015065133571624756	6.72906494140625	-2.1903090476989746	1.7520830631256104	2.096794605255127	-4.117025852203368	4.53669023513794	-6.097771644592285	1.9068131446838381	-0.5025396347045898	-2.151602268218994	2.560633659362793
216022	rk3vakma	-1.5848126411437988	-6.716011047363281	0.13573873043060306	7.260331153869629	3.057966709136963	-4.166564464569092	-1.3818914890289309	2.7704555988311768	0.4248008131980896	1.6783727407455444	5.642821788787843	-1.1957826614379885	-1.426032781600952	-2.916304588317871	0.5948662757873535	-4.197405815124512	-1.844624161720276	4.393249034881592	1.2512747049331665	1.0156426429748535	-1.6699373722076416	0.4858782887458801	-2.461489677429199	-4.817307472229004	-0.6154434084892273	-1.6439471244812012	0.11044542491436003	-1.5691531896591189	3.0028350353240967	-0.6696209907531738	-4.270977973937988	-3.3003568649291988	0.4478447437286377	1.7146013975143433	2.8069167137146	-4.292744159698486	0.7021116018295288	3.65758752822876	0.4274503886699677	1.0233218669891355	1.2381696701049805	-3.9132871627807617	5.667218208312987	-3.1903111934661865	-0.12355664372444153	-1.3569717407226562	-3.684476375579834	1.1284314393997192
216630	mfvzkkrl	-1.4663207530975342	-4.645502090454102	-2.213087797164917	7.70106315612793	3.165900230407715	-4.6533851623535165	-2.3736565113067627	4.000874996185304	-4.090505599975587	0.0918513834476471	5.859719753265381	3.6059203147888175	-0.9259466528892516	-5.558319568634033	-0.8265249133110046	-4.634228706359863	-1.2242138385772705	2.4096879959106445	2.2666170597076416	-2.199912548065185	0.6264982223510742	2.8818378448486333	-0.05458635091781616	-6.453139781951903	0.19160477817058566	-2.3304240703582764	0.630463182926178	-2.1119098663330083	3.669124841690064	-0.7029227614402771	-4.941117286682129	-5.5575599670410165	-1.3569211959838867	-0.2865934371948242	3.237761974334717	-7.0748724937438965	0.6707713603973389	4.098556995391847	-6.665698051452638	-1.2930707931518557	-0.20583400130271912	-4.4919962882995605	8.032015800476074	-2.924877166748047	1.5308048725128174	-1.5818846225738523	-4.291758060455321	1.505652904510498
217546	91ra3x4d	-0.2342865467071533	-7.007153511047362	-0.2736806869506836	6.055399894714356	2.982944965362549	-2.2892096042633057	-0.5564451217651367	2.1123547554016118	-2.3216919898986816	0.4473626613616944	4.077146053314209	-1.164960861206055	-0.4731216430664063	-1.6005128622055054	0.3822058439254761	-5.552454471588135	-4.240560531616212	2.995469331741333	-2.515998125076294	-1.3699398040771484	2.550254344940185	1.8564265966415403	-1.8654023408889768	-3.165210723876953	-0.07102792710065843	-1.604463815689087	-1.7780102491378784	0.7583763003349304	4.627111911773682	2.741888523101806	-5.360490322113037	-3.385176181793213	0.3924815058708191	1.2486038208007812	2.2980990409851074	-7.593263149261475	-0.5958961248397827	4.364939212799071	-1.0729053020477295	3.0339279174804688	3.374791383743286	-4.438055992126465	4.956812858581543	-3.0093717575073238	1.546019196510315	0.9302247166633606	-3.4829578399658203	3.2073206901550293
218514	2bi118ei	-2.686224460601806	-5.609579086303711	-3.929831981658936	5.785004615783691	2.505824327468872	-4.11870813369751	-0.8266096711158752	1.694366693496704	-1.3411015272140503	2.997572660446167	6.4374141693115225	-0.8281712532043457	0.5899831056594849	-6.6341800689697275	-0.2859153151512146	-2.45163631439209	-2.492486000061035	3.0274143218994136	1.1425917148590088	-1.7181936502456665	-0.7297613620758057	5.728281021118164	0.7069444060325623	-3.3457949161529537	0.3550455570220947	-1.887390613555908	1.0012526512145996	0.27928805351257324	2.672796726226806	-0.4086292684078217	-4.358080863952637	-2.9959933757781982	-0.982032597064972	0.7487524151802063	3.6557228565216064	-4.935595512390137	-0.8790476322174072	0.3455943465232849	-2.972989559173584	0.07187531888484955	3.81158447265625	-1.2256243228912354	4.535510063171387	-1.0788627862930298	2.031812191009521	1.3153109550476074	-1.871064305305481	3.2218563556671143
218820	kj4sgc42	-2.4606919288635254	-5.4334564208984375	-4.449706077575684	4.715668201446533	2.8997423648834233	-2.684120416641236	-1.8334848880767824	3.6813542842864986	-1.0813490152359009	4.78914737701416	5.318028926849365	-0.2883221805095673	0.15367883443832395	-4.426610946655273	-0.3330769240856171	-2.941866397857666	-2.0961294174194336	2.9568328857421875	1.2165772914886477	-0.8912235498428345	0.9437525272369384	5.270484447479248	-1.446143627166748	-4.398792743682861	0.865899920463562	-4.721993923187256	-0.9324344992637634	-2.3344593048095703	1.864075779914856	1.4203627109527588	-3.184302806854248	-2.501422882080078	0.9633647203445436	1.0173296928405762	4.95236349105835	-6.5659236907958975	-1.8690226078033447	1.537034273147583	-2.0306744575500493	-2.1629393100738525	4.69742488861084	-2.377044677734375	4.664464950561523	0.4653990268707275	4.255218029022217	1.9075212478637693	-2.296183824539185	5.669070720672607
218878	tvnuvuxr	-1.7674009799957275	-6.45640230178833	-1.6730685234069824	6.023350715637207	0.5008176565170288	-2.444976806640625	-2.504504680633545	4.869776725769043	-1.5196397304534912	1.4232149124145508	6.2107276916503915	0.3438157141208649	-2.3639791011810303	-6.117911338806152	0.19264188408851626	-5.246068000793457	-2.0059781074523926	5.968554496765138	1.2306560277938845	-0.42811065912246704	-0.8070530891418457	3.612959861755371	0.268618643283844	-4.738139152526856	2.1579759120941158	-2.7379276752471924	-1.6752549409866333	-1.399342060089111	5.920691967010497	0.7509745359420776	-6.464193344116211	-2.9896967411041264	-1.0398606061935425	1.893271207809448	5.663414001464844	-4.560344696044922	-1.3015018701553345	3.2121424674987797	-3.95988655090332	-0.608101487159729	2.97113037109375	-1.841361403465271	3.2407989501953125	-3.462951183319092	0.18683072924613955	-0.5161802768707275	-4.3104286193847665	2.951012134552002
218980	jyqsua4n	-3.83123517036438	-8.07554817199707	-2.34821891784668	5.472162246704102	2.267066478729248	-2.9332990646362305	-2.6133153438568115	0.5135065317153931	0.862309992313385	2.645027637481689	5.391390323638916	-1.059198260307312	4.174717903137207	-2.4817955493927	1.3634955883026123	-3.748698711395264	-0.5538976192474365	2.3089561462402344	0.8657271265983582	-3.885051727294922	-1.682482361793518	4.195839405059815	-3.4323935508728027	-3.6354079246521	-0.03778684139251709	-1.6891846656799316	2.8006796836853027	-2.408825159072876	5.055299758911133	-0.5528476238250732	-4.557281494140625	-3.42716646194458	-3.098674058914185	-0.048522546887397766	4.779333114624023	-3.806736946105957	-2.5747029781341557	4.365971565246582	-4.709840774536133	1.477271556854248	3.331779956817627	-3.205812931060791	5.860883712768555	0.6409026384353638	2.5363025665283203	-1.8429360389709477	0.6027829051017761	0.6776070594787598
220675	vouwax4u	-4.884965896606445	-8.157537460327147	-4.314372539520264	5.0321083068847665	1.5405365228652954	-4.196935176849365	2.28371262550354	1.7141873836517334	-2.636756181716919	-2.0584359169006348	3.8482141494750977	-2.100448608398437	-0.22252187132835388	-3.658546924591065	3.245795249938965	-4.8287272453308105	-3.36594295501709	2.416333675384521	0.6866248846054077	-3.538818359375	-0.0920928120613098	1.2024719715118408	-0.8898333311080933	-2.633570432662964	-0.9656746983528136	-3.546615600585937	5.998917102813722	0.951546311378479	3.5088930130004883	-1.300130844116211	-5.163037300109863	-6.137847423553468	-0.04725051298737526	1.5429524183273315	3.5622100830078125	-5.533843994140625	-3.221199512481689	2.7348313331604004	-2.812432050704956	-2.1572787761688232	2.5562567710876465	-0.2714681625366211	4.882417678833008	-4.113791942596436	2.7325682640075684	-3.3827114105224614	-2.1526386737823486	1.6897571086883545
221664	u39tk689	1.553982138633728	-7.923662185668945	-0.43561816215515137	9.54211139678955	2.727156639099121	-3.7045214176177983	-0.9308775663375854	3.398857593536377	-1.66308331489563	0.5670625567436218	5.141487121582031	-1.4102506637573242	-2.7658486366271973	-2.8184075355529785	0.6583783626556396	-2.402580738067627	-2.225879669189453	5.626951217651367	0.9957064390182496	2.5386908054351807	-0.7763648629188538	2.583333969116211	-0.2240488827228546	-4.306200027465819	-0.6339241862297058	-3.3052687644958496	-1.305004596710205	-1.4969143867492676	3.875267744064331	2.2479732036590576	-5.173489570617676	-1.942745923995972	0.0008325278759002687	-1.723088622093201	5.168176651000977	-6.319914817810059	-2.119697093963623	5.872685432434082	-1.7269847393035889	2.6521716117858887	3.856703758239746	-3.715571165084839	4.642057418823242	-4.033022403717041	0.18959969282150269	0.6431914567947388	0.3626205921173096	3.3181760311126713
221842	cdujxpyy	-3.6724443435668954	-5.5741496086120605	-3.6203000545501713	4.1815056800842285	2.6297998428344727	-3.1923599243164062	-2.040600299835205	2.1622552871704097	-0.4152491092681885	1.9062349796295168	4.4192399978637695	-0.2435874342918396	1.124692678451538	-5.949906826019287	1.161801815032959	-3.330518245697021	0.5969082713127136	4.4414095878601065	3.3889069557189937	-0.438456654548645	-1.3806047439575195	4.2178874015808105	-1.7333147525787354	-4.02123498916626	1.6012492179870603	-2.1750352382659908	-0.2830361723899841	-1.2696329355239868	4.877701759338379	2.6404871940612797	-7.428619861602782	-4.433762073516847	0.6674782037734985	1.0340800285339355	4.678452968597412	-4.538578987121582	0.4481420814990997	2.8236598968505864	-2.521004199981689	-0.36496931314468384	4.757103443145752	-1.8998332023620603	3.4573121070861816	-1.908657550811768	2.2946786880493164	0.7225661873817444	-4.9383816719055185	2.6343331336975098
222523	w80dokje	-1.3840255737304688	-5.1896634101867685	-3.20717716217041	7.887459754943848	2.203662633895874	-3.2300286293029785	-3.908090353012085	3.636743307113648	-2.830611228942871	1.6972794532775881	5.296682357788086	-0.6271408796310425	-2.34946346282959	-4.672182083129883	-0.20233607292175293	-2.6693475246429443	-2.4372458457946777	5.2167558670043945	-0.21703889966011047	-0.0035240650177001953	-1.4622316360473633	3.321950435638428	-1.1513899564743042	-4.18285608291626	-1.0601043701171875	-1.224598407745361	-1.403437852859497	-2.734762191772461	3.3674888610839844	0.4988596737384796	-5.089265823364258	-2.963951826095581	-0.0930805653333664	-0.03734821081161499	6.313376426696777	-7.370102882385254	-0.28352683782577515	5.720053195953369	-3.3965907096862797	-1.320932388305664	1.7718591690063477	-5.294645309448242	5.086642265319824	-4.546417236328125	0.9622040390968324	-0.8958640098571777	-1.080877423286438	1.3550422191619873
223147	pm8v4j35	-2.4045350551605225	-8.85450267791748	-1.918525218963623	4.765561103820801	-0.12053060531616212	-1.648453950881958	-0.013847365975379944	2.4316341876983643	-0.6612990498542786	1.1563925743103027	5.375605583190918	-0.3711564540863037	1.5100443363189695	-1.7419797182083132	1.4719908237457275	-2.5078248977661133	-3.5835666656494136	5.430787086486816	-0.4081768393516541	-1.0252270698547363	-1.2005167007446291	1.5990254878997805	-0.782156229019165	-3.354341745376587	0.8221451044082642	-2.1466844081878658	1.7942476272583008	0.7025256752967834	5.740918159484862	-1.4117953777313232	-4.128905296325684	-2.3578531742095947	-0.8995426893234253	-1.0349364280700684	3.2850258350372314	-4.30350923538208	-4.164625167846681	3.8031005859375	-4.066765785217285	1.2157324552536009	3.8044700622558594	-3.1081316471099854	3.2852580547332764	-1.2649052143096924	1.3679676055908203	-0.023641645908355716	-0.10824370384216307	1.5541448593139648
224821	n8y6k9gg	-0.7307732701301575	-5.275972366333008	-0.08878380060195923	7.756813049316406	2.2449719905853267	-5.532096862792969	-0.9367198944091796	1.7859429121017456	-0.19641467928886414	-0.8993359804153442	4.995027542114258	-2.036872386932373	-1.5807125568389893	-1.34322190284729	0.5871869325637817	-6.0850443840026855	-2.1659903526306152	1.3229005336761477	0.7656282186508179	0.0057851970195770255	0.2347933351993561	-0.5447180271148682	-3.097642660140991	-2.9053218364715576	-0.2763606309890747	-1.7945730686187744	-2.4926741123199463	-0.04529975354671478	4.7693190574646	0.16277140378952026	-4.122527599334717	-3.556124210357666	1.1443109512329102	-1.5077155828475952	6.1617431640625	-7.3512330055236825	0.2975265085697174	6.828474521636963	-1.765584945678711	2.591418743133545	0.3846253156661987	-5.8054866790771475	5.151381015777588	-3.09692120552063	-1.4479573965072632	-2.897305011749268	0.25854399800300604	0.7260040044784546
226055	w3ziizne	-0.3987975716590881	-7.529168128967285	-1.744323492050171	5.375811100006104	0.7099419832229614	-1.9968518018722532	-0.034439504146575935	2.674488067626953	-1.7718106508255005	0.9883071780204772	4.814031600952148	-1.2649105787277222	1.6082165241241455	-3.2837822437286377	1.8557908535003664	-4.122534275054932	-5.061237335205078	4.209123611450194	-0.07854649424552917	-3.224900722503662	-2.26720666885376	2.6961166858673096	-3.4287891387939453	-2.78704047203064	-0.8651448488235474	-2.7693796157836914	0.5005331039428711	0.36467301845550537	6.581845760345459	-3.191401958465576	-4.948997497558594	-5.204714298248291	-1.0136847496032717	1.0978401899337769	4.999399662017822	-6.188124656677246	-1.832408308982849	3.0047097206115723	-1.771076202392578	0.3573148548603058	2.8064866065979004	-1.5411224365234375	6.202653884887695	-2.1459085941314697	3.254892110824585	-1.0955781936645508	-1.6824933290481567	2.8586397171020512
227359	67i86oc8	-2.627571582794189	-8.426823616027832	-2.0683047771453857	4.814016819000244	1.0005667209625244	-1.626250982284546	-0.7835934162139893	2.8212146759033203	-0.28487563133239746	-0.4552993774414063	6.5048909187316895	-1.2512328624725342	1.3097429275512695	-0.7280444502830505	0.6199911832809448	-2.9837758541107178	-5.909955024719237	3.136324167251587	1.1853744983673096	-3.001737356185913	-2.0358867645263667	4.809356212615967	-0.863498866558075	-3.409509420394897	-0.8144402503967285	-0.8523064255714417	2.8152945041656494	0.9799391627311708	3.754662036895752	1.222679853439331	-4.492036819458008	-4.098538398742677	0.1699168086051941	1.1457607746124268	5.9198551177978525	-3.8531246185302734	-2.351348876953125	5.8849430084228525	-2.4330477714538574	-0.4723463654518128	1.0042448043823242	-4.5835533142089835	5.757554054260254	0.05840452015399932	5.046480178833008	0.06761381030082703	-0.5696607232093811	3.4578890800476074
227988	7vuyru87	-3.2212073802948	-7.655558586120605	-1.182350516319275	6.691886425018311	4.22296667098999	-2.9238476753234863	0.9751121997833252	2.546318531036377	-0.019362904131412503	1.1948940753936768	5.806235313415527	-0.7581582069396973	-0.11464694142341615	-2.7310757637023926	3.040321350097656	-3.3305296897888184	-2.312173128128052	2.522537469863892	0.24275948107242584	-3.3633332252502437	-2.3951833248138428	4.1157546043396005	-0.3451749682426453	-1.7827858924865725	2.336705446243286	-1.210829496383667	3.478203773498535	-1.5074524879455566	3.7313177585601807	-2.513456106185913	-4.221052169799806	-3.7906615734100337	-1.789445161819458	-2.5943074226379395	2.4426486492156982	-4.763062000274658	-3.1651041507720947	4.032591819763184	-4.268791198730469	0.0384957417845726	2.9133150577545166	-3.2725701332092285	3.1200749874114986	-0.9670016169548036	-0.4931731224060058	1.1669363975524902	-1.4486743211746216	2.4125816822052
228791	jtdu2ers	-0.8370107412338257	-3.719024658203125	0.23445338010787964	7.4013166427612305	3.906397819519043	0.10907217860221864	-2.46509313583374	1.0272338390350342	-2.3210766315460205	2.197979688644409	6.782661437988281	0.05042099952697754	-1.9739339351654053	-5.015852451324463	0.6277060508728027	-6.358121871948242	-2.779546022415161	4.277035713195802	-0.6392230987548828	-0.6321669220924377	-1.6199009418487549	3.8214936256408687	-1.3718583583831787	-4.0142598152160645	-0.7776767015457153	-2.46915340423584	-2.940871000289917	-2.1516144275665283	0.7673654556274414	0.7949757575988771	-4.3396759033203125	-4.26983642578125	0.1879650354385376	1.7382054328918457	3.2072672843933105	-8.044410705566406	1.9569929838180544	4.240189552307129	-4.768274307250977	-1.0775833129882812	0.808303952217102	-4.780150890350342	5.686481475830077	-3.540244102478028	0.707553505897522	4.005102634429932	-4.576779842376709	4.142820358276366
230572	hjeka6gp	-2.8905348777771	-7.667631149291992	0.4086991548538208	6.9837799072265625	0.3907463550567627	-1.195464849472046	-2.9415864944458012	5.366905689239502	-0.5743220448493958	1.959902286529541	5.773097515106201	-0.883783757686615	-2.573608160018921	-3.333314180374145	-0.5236462354660034	-4.149972438812257	-4.2511072158813485	3.3623576164245605	0.733717679977417	-1.650886297225952	0.4779262840747833	5.145012855529785	-0.4592365920543671	-0.3271558284759521	-1.1207555532455444	-1.596405029296875	-0.7960840463638306	-1.1397171020507812	2.6980645656585693	1.700908064842224	-4.682398319244385	-3.768486499786377	0.7652305960655212	1.8215506076812744	3.2058510780334477	-6.18187141418457	-0.9338096380233764	1.8041130304336548	-5.06212329864502	-2.2491655349731445	0.6944866180419922	-3.479975700378418	5.275392532348633	-3.5616850852966313	1.9200726747512815	0.7445045113563538	-0.7895350456237793	2.6948933601379395
230770	phlzqx0c	-0.6960436701774597	-7.030240535736084	-3.0983779430389404	7.648286819458008	2.181770801544189	-4.860162734985352	-0.4077802300453186	3.0192656517028813	-1.1633567810058594	1.323383331298828	6.526305198669434	-0.924491047859192	-3.758222818374634	-2.736401081085205	1.991201877593994	-1.783942937850952	-1.2315263748168943	5.677567481994629	1.548123121261597	-0.30649328231811523	-0.6646764278411865	1.9817566871643064	-2.4708895683288574	-4.300475597381592	0.7796342968940735	-1.0808920860290527	1.5940827131271362	-0.0475202202796936	4.846558570861816	1.485157489776611	-4.3125877380371085	-1.79217267036438	-1.2466651201248171	0.5218634009361267	5.776815891265869	-3.24080753326416	-2.617880344390869	4.289780139923097	-2.849766254425049	2.3338584899902344	2.1790323257446294	-4.380079746246338	2.637498140335083	-4.421727180480957	1.174537181854248	-3.1691136360168457	-2.1839702129364014	0.8445049524307251
231286	862af9ue	-2.0246212482452397	-5.582324981689453	-2.4788930416107178	5.513952255249023	1.8602675199508667	-0.8054848909378052	-0.12194806337356567	3.719373941421509	-1.1983662843704224	2.4046921730041504	4.979936599731445	-0.7099193930625916	-0.4808893799781799	-3.351717233657837	0.9163591265678406	-3.4064221382141118	-1.8579570055007932	3.7310891151428223	0.4825836420059204	-1.4873207807540894	-1.8657742738723757	2.3299856185913086	-1.299174666404724	-4.187002182006837	-0.5039446949958801	-1.4374990463256836	1.8072600364685056	-0.6215519905090332	4.375712394714356	-0.4119997024536133	-3.34002947807312	-5.286548614501953	-1.5168302059173584	0.8656018376350403	3.0484132766723637	-4.765157699584961	-1.814969062805176	2.142220020294189	-2.38647723197937	-2.256645679473877	1.7066857814788818	-2.4327900409698486	4.820229530334473	-1.9951844215393064	-0.9063544273376464	0.05482370406389237	-0.7621254324913025	2.5682942867279053
232691	0pbraq57	0.3091894090175629	-4.972480773925781	-0.28839924931526184	6.855465888977051	0.17520278692245486	-2.7242579460144043	-2.9863102436065674	2.2215590476989746	-1.3861099481582642	2.417569637298584	4.482032775878906	0.6283310651779175	-2.795989513397217	-4.627330780029297	-1.85328471660614	-3.799689292907715	-4.137347221374512	3.7300846576690674	1.7466179132461548	-0.10811392962932588	-4.632643699645996	0.2558968067169189	-0.9332494735717772	-4.885554313659668	-1.888438820838928	-2.4768166542053223	0.07949793338775635	-1.6995077133178709	4.4560322761535645	0.7974250316619873	-4.160705089569092	-4.616601467132568	0.3433777987957001	1.7464722394943235	3.6716830730438232	-6.780186653137207	1.8393107652664185	5.545656204223633	-4.213688373565674	0.5590057373046875	0.7847004532814026	-3.462310075759888	7.336121082305907	-4.93723726272583	2.7212200164794917	-0.6514607667922974	-0.03732952475547791	2.403818368911743
232729	vj54m022	0.17751815915107727	-7.467738151550293	-2.357726573944092	7.899199485778809	3.2075390815734863	-2.934492349624634	-0.5034270882606506	3.471977949142456	-1.9717776775360107	2.3408467769622803	6.203876972198486	0.8865906000137329	-1.4016404151916504	-3.882280826568604	-0.899932324886322	-1.338497757911682	-3.0458393096923833	4.0307955741882315	1.4655780792236328	-0.31792572140693665	-1.1645162105560305	-0.4688383638858795	0.8099789619445801	-5.249835014343262	-0.1485455483198166	-0.6429994702339172	1.8507506847381592	-1.344263792037964	3.028409242630005	-0.00872272253036499	-3.9036378860473633	-3.2349438667297363	-0.0896473228931427	1.8174049854278564	1.1183669567108154	-9.437978744506836	1.4453331232070925	3.8206877708435063	-1.1035702228546145	-1.5715420246124268	2.347075939178467	-3.0105457305908203	1.4883065223693848	-4.395853519439696	-0.9057430028915404	-2.2889392375946045	-2.7719242572784424	3.991384267807007
233496	eqwkahif	-1.7236475944519043	-7.8650875091552725	-2.401986122131348	5.318273067474365	-0.2287683486938477	-5.725997447967528	-0.1956526339054108	1.1742420196533203	-0.36796021461486816	1.6544678211212158	5.489570617675781	-0.19740402698516848	0.00841975212097168	-3.86168384552002	-0.1075102686882019	-3.90857195854187	-4.596607685089111	4.105969429016113	0.6712489128112793	-2.0903987884521484	-2.7498209476470947	0.7759450674057007	-1.2570312023162842	-3.4449284076690674	-0.06624802947044373	-0.4442021250724793	2.083200454711914	-1.6100020408630369	5.470287322998047	-0.13431310653686526	-6.1232542991638175	-3.382532835006714	-0.4007909595966339	1.4730781316757202	4.457320213317871	-5.269914627075195	-2.2350668907165527	4.014031410217285	-5.591127395629883	1.3931803703308103	0.3940446972846985	-5.977442264556885	6.657345771789551	-2.4329030513763428	3.2565197944641118	-0.11907517910003662	-2.043415307998657	0.5052047967910767
233749	uccu3myt	0.4220920503139496	-8.059689521789549	-2.0168726444244385	6.789019107818604	0.7580434083938599	-3.875014543533325	-2.263261318206787	3.177302360534668	-2.266012191772461	1.247307062149048	5.011538505554199	-0.6903536319732666	-1.8227627277374268	-5.97563362121582	-1.9183397293090818	-3.6301636695861816	-5.6123390197753915	4.821293830871582	-0.02645124495029449	0.08872580528259277	-1.0160892009735107	2.239029884338379	-0.7737510204315186	-3.435680866241455	-0.7790865898132324	-2.607990264892578	0.22180487215518951	-2.069143295288086	4.066372871398927	1.0933891534805298	-3.8840506076812735	-3.2576916217803955	-0.5046196579933167	1.2948367595672607	6.380677223205566	-6.911567687988281	-0.5939700603485107	3.614424228668213	-1.797835111618042	2.468369483947754	2.901197671890259	-3.449497699737549	5.514411449432373	-4.705116748809815	2.928775787353516	1.1097041368484497	-0.14763185381889346	1.374969720840454
235272	0mfu4f3t	0.302284836769104	-8.008307456970215	-2.8215961456298833	8.397684097290039	3.4421162605285645	-0.8083139657974243	-2.6287946701049805	2.546719551086426	-3.8584308624267583	2.0343425273895264	6.707921028137207	2.3593475818634038	-2.4862616062164307	-6.47945499420166	-1.9122623205184937	-5.322397232055664	-5.188990592956543	3.7251355648040767	1.6348115205764768	-3.1269445419311523	-1.25416362285614	0.44527140259742737	-1.877634167671204	-4.63840913772583	-1.5907235145568848	0.13187846541404724	0.014490634202957153	-3.231276273727417	0.9010274410247804	-0.5859578847885132	-2.9815540313720703	-2.958203792572021	-2.555428028106689	1.535685658454895	4.554634094238281	-6.1465392112731925	-1.4873826503753662	5.51041841506958	0.14358791708946228	2.5474796295166016	1.833156943321228	-4.310653209686278	6.06667423248291	-5.197743892669678	1.8590683937072756	-1.5309089422225952	-2.55044937133789	0.2381880879402161
235475	dvpl8dfx	-1.3443293571472168	-4.280867099761963	-3.084141731262207	7.087864875793457	0.679244339466095	-2.995302677154541	-1.1686031818389893	4.99250602722168	-0.988805651664734	2.638916015625	4.98374605178833	-0.4032622575759888	-0.3041440844535828	-5.541167736053467	0.3104694485664368	-2.1952691078186035	-2.5645570755004883	2.488645076751709	1.3531808853149414	-1.4015111923217771	-2.1516473293304443	2.498513698577881	0.667880654335022	-4.105261325836182	-1.2467656135559082	-3.061878204345703	0.2866964936256409	-1.977156400680542	4.025391578674316	0.82201087474823	-6.2842655181884775	-4.889063835144043	0.3914390206336975	2.2494750022888184	3.765624046325684	-5.319138526916504	-0.878200113773346	4.3757410049438485	-4.423276901245117	-1.8173477649688718	1.9996781349182131	-2.9910919666290283	4.381101608276366	-2.1534497737884517	2.1372504234313965	0.9320861101150512	-2.021805047988892	4.256279468536377
236508	duw2ax1r	0.4104567766189575	-5.8227176666259775	1.7550828456878662	6.525084495544434	2.624425172805786	-5.345559120178223	-2.203654766082764	3.5081229209899902	-1.1271761655807495	1.91623854637146	4.723576545715332	-0.9551452398300172	-2.38904333114624	-3.966599702835083	-0.6358574628829956	-4.8978004455566415	-2.0771167278289795	4.3087854385375985	-0.008410410955548286	0.061362087726593025	1.5552213191986084	2.508578300476074	0.11840185523033142	-2.3213839530944824	-0.0009536147117614746	-2.608367919921875	-0.7503058910369873	-1.0226422548294067	4.455329895019531	0.6566075682640076	-6.983988285064697	-4.627324104309082	-1.154931664466858	0.007743299007415771	3.6757326126098633	-4.660821914672852	-1.798430562019348	5.6906070709228525	-1.5418444871902466	2.3765549659729004	1.4202414751052856	-4.1691017150878915	5.415469169616699	-2.153298139572144	-0.9397326707839966	0.7432176470756531	-1.0462026596069336	1.2410093545913696
238634	mjbl1j9y	-1.709102988243103	-6.2774620056152335	-2.6466355323791504	8.384873390197754	1.4817538261413574	-1.5201365947723389	-2.7537310123443604	3.1572093963623047	-2.728199958801269	-0.006012424826622009	5.115726947784424	2.3334667682647705	-3.0829837322235107	-5.516225814819336	-2.361933469772339	-4.223968505859375	-2.5880937576293945	6.216071128845215	-0.3056749105453491	-0.07837569713592529	2.9607248306274414	4.689599990844727	0.577763557434082	-4.7458600997924805	0.6007980108261108	0.27066323161125183	-0.4034592509269713	0.8633775115013123	1.5406427383422852	2.2204508781433105	-4.0882887840271005	-3.634950876235962	0.27221587300300604	0.4358999729156494	3.2843573093414307	-8.790042877197267	0.4798875451087952	1.8924288749694824	-2.1683428287506104	0.8921250700950623	3.0182271003723145	-2.8396012783050537	6.821049213409424	-0.18578267097473145	2.1777987480163574	1.2481155395507812	-0.9153684973716736	2.9254856109619136
240199	1386vf3i	-2.2262194156646733	-6.714500904083253	-2.581625461578369	5.347944259643555	2.784453868865967	-0.7859121561050415	-1.4987106323242188	3.917658567428589	-2.0199353694915767	1.5421464443206787	5.581991672515869	0.7618240714073181	-0.5814589262008667	-5.820615768432617	1.6700828075408936	-5.116142749786377	-3.080089569091797	4.661707401275635	1.1809302568435671	-2.2077457904815674	0.5238249301910399	3.5064537525177	-1.1766058206558228	-4.380035877227783	2.739079713821411	-1.894136428833008	-1.0629721879959106	-4.082223415374757	2.396126270294189	0.7973393201828003	-4.067755222320557	-2.3754024505615234	-2.0983436107635502	1.5511269569396973	1.8856565952301023	-3.9894390106201167	-1.976431131362915	4.726816654205322	-2.9584128856658936	0.8159912824630737	5.134682655334473	-2.6818318367004395	7.085744857788086	-1.0444605350494385	0.8605290651321411	1.8416718244552608	-3.5882260799407963	2.3578038215637207
240226	c5hke63k	-1.4936170578002932	-4.575650215148926	-0.6889123320579529	8.864201545715332	0.5132560133934021	-1.9076449871063232	-0.8516006469726562	2.8748559951782227	-0.7845264077186584	0.5027283430099487	4.8645758628845215	-0.9774354696273804	-2.0468981266021733	-4.543004512786865	-0.7704185843467712	-5.501585006713867	1.4494624137878418	0.12433967739343645	0.8731743097305298	-1.7643628120422363	-2.0059940814971924	1.93791937828064	-1.5253056287765503	-4.548011779785156	0.006120562553405762	-2.168680191040039	2.8814318180084233	-2.8568634986877437	4.3189048767089835	0.6465020775794983	-2.3430354595184326	-3.618300914764404	-0.3403039574623108	-1.0094114542007446	4.757373809814453	-7.171765804290772	0.028727535158395767	3.280102252960205	-2.1927146911621094	-2.5521314144134517	1.7203052043914795	-3.5434155464172363	6.162818908691406	-3.4814636707305913	0.9126465916633606	-1.0867552757263184	-1.7777879238128662	1.743284821510315
240703	jvol17ed	-3.221756935119629	-7.596855163574219	-1.4668425321578982	6.469048023223878	-0.13835394382476807	-0.09181565046310423	-0.6051539182662964	2.096426486968994	-1.0603106021881104	4.595974922180176	5.71565055847168	-1.0150086879730225	0.18445482850074768	-5.8578853607177725	1.877312421798706	-6.535271644592285	-3.7369542121887207	1.242449164390564	1.3594639301300049	-2.6837968826293945	-2.6555120944976807	0.6819331645965576	-3.4461159706115723	-3.7143154144287114	3.996116399765015	-0.5753291845321655	-0.5110610723495483	-2.8417148590087886	2.644481897354126	-0.5466588735580444	-6.9843201637268075	-3.690262794494629	-2.35524582862854	-0.1347859501838684	3.726249217987061	-5.833148956298827	-1.6555235385894775	1.8104925155639648	-2.5001463890075684	-2.9314997196197514	1.6432774066925049	-1.1899572610855105	7.018617630004883	2.0656216144561768	4.152259826660156	0.7729648351669312	-1.007081151008606	3.4144248962402344
242312	03dtvaie	-4.536886215209961	-5.076210021972656	-3.388599395751953	3.606329679489136	1.9500048160552976	0.8272456526756287	-3.141914367675781	2.291879653930664	-0.3883853256702423	1.5523468255996704	5.591935634613037	-1.637692093849182	-0.9245799779891968	-4.632474422454834	-2.239462375640869	-4.090061664581299	-3.5154504776000977	2.4648513793945312	-0.2632676362991333	-1.805349588394165	-3.088982105255127	5.161910057067871	-0.7743402719497681	-0.6559300422668457	-0.4601365625858307	-2.1893246173858643	-1.68516743183136	-2.5119662284851074	4.241307735443115	2.7374606132507324	-5.242341995239258	-4.953826904296875	2.0904004573822017	2.9733202457427983	5.126301765441895	-5.9104251861572275	-1.3828061819076538	5.324345588684082	-5.721218585968018	-1.905790328979492	3.1469326019287114	-3.005885601043701	4.855827808380127	-1.4096531867980957	3.1236450672149663	4.059129714965819	-1.477458953857422	3.8702006340026855
242401	4zlndfd5	-3.1608316898345947	-6.755327224731445	-1.078740119934082	7.702941417694093	2.7791168689727783	-5.21039628982544	-1.0019141435623171	2.7434377670288086	1.5738682746887207	0.8852745890617371	2.8100504875183105	-2.9930453300476074	-0.06424716114997864	-1.9223179817199707	-0.8142267465591431	-1.6215322017669678	-4.069483757019043	3.127699136734009	1.5401952266693115	-0.4077120721340179	-0.09549465775489807	-0.649981677532196	-2.546638011932373	-2.0549635887146	-2.1762714385986333	-0.8650211095809937	3.0590929985046387	0.5323339700698853	3.5928957462310787	-0.11152228713035583	-4.321961402893066	-4.199077606201172	1.8387761116027832	-2.5378823280334477	5.888950824737549	-3.78786563873291	0.2613881826400757	4.715798854827881	-3.4517509937286377	1.943915605545044	2.302779197692871	-4.720902442932129	4.532924175262451	-1.9696249961853027	2.0699825286865234	-2.599373579025269	-1.1259812116622925	0.20835015177726746
242928	k9llv170	-0.8479574918746948	-8.447178840637207	-0.39209502935409546	7.209702491760254	2.3492746353149414	-2.3378772735595703	-1.4813897609710691	5.6578006744384775	-2.265931367874145	0.8001434803009033	3.9590337276458736	-1.5241718292236328	-1.3328605890274048	-3.663271427154541	-0.3234502971172333	-2.6932392120361333	-4.17641544342041	5.166329860687256	0.047269806265830994	-1.1539874076843262	0.09947270154953004	3.668006896972656	-0.4634811878204346	-2.613391637802124	0.8631995916366577	0.3138455450534821	-1.5394058227539062	-1.6546887159347534	1.374150037765503	0.5418628454208374	-6.718421459197997	-3.326263904571533	-0.18832196295261386	1.8353559970855715	2.6488194465637207	-8.80063247680664	-2.3184614181518555	3.1080610752105717	-2.271118640899658	1.318821668624878	2.321432113647461	-4.301821231842041	4.3840885162353525	-4.206997871398927	-0.261263370513916	-0.9010782837867736	-0.19167309999465945	2.9587559700012207
243433	clz00l9y	1.0789191722869873	-6.432819366455077	-0.5378254652023315	6.495627403259277	2.354543924331665	-1.4777851104736328	-0.7041889429092407	3.5105767250061035	-3.7970609664916988	0.7537820935249329	5.369262218475342	-0.1775776445865631	-3.6513519287109375	-5.629249572753906	0.19818426668643951	-3.965848445892334	-4.72319221496582	2.766139507293701	1.307814121246338	-3.353346824645996	-0.5682762861251831	1.6245923042297363	-0.472506046295166	-4.280016899108887	0.5167683362960815	-2.109456777572632	0.6253480911254883	-1.726551532745361	4.220871925354004	0.4460336565971375	-1.4358772039413452	-3.9559173583984375	-1.566823124885559	1.6003296375274658	5.894522666931152	-5.386706829071045	-0.6796709895133972	2.1054120063781743	-0.4742292165756226	0.9379864931106568	0.4227879345417023	-4.0567378997802725	5.284564971923828	-3.7100558280944815	0.2877150774002075	0.5479028224945068	-1.704526662826538	1.0172590017318726
243688	azd2xq98	-3.0642414093017583	-9.057995796203613	0.8359353542327881	7.157689094543457	1.856340169906616	-3.7745766639709473	-1.0054770708084106	0.5718958377838135	-2.387678623199463	0.3720440864562988	6.249207496643066	1.8995989561080933	0.05484235286712647	-2.230962038040161	0.9438219666481018	-3.3250904083251958	-2.162559986114502	4.096634387969972	-0.495234340429306	-0.9214257001876832	-2.940758466720581	0.1156834363937378	-0.2879670262336731	-2.553884744644165	1.3039851188659668	0.9599441289901732	0.9933379292488098	-0.8335083723068237	7.061445713043213	1.6907470226287842	-6.248151779174805	-3.2895519733428955	0.22824567556381226	1.4636114835739136	4.333436012268066	-4.603562831878662	-1.6195530891418457	5.324656486511231	-3.4979467391967773	-0.2691609859466553	5.185415744781494	-3.824878692626953	4.990607738494873	-1.5420459508895874	3.140345573425293	-1.5778779983520508	-3.3941330909729004	2.0589184761047363
244285	76uq1fko	-0.6832643747329712	-3.7753500938415527	-0.8590439558029175	6.474039554595947	5.252427101135254	-2.5006918907165527	-0.2378286719322205	3.996308088302612	-1.318751573562622	3.6687941551208496	6.502266883850098	2.8004474639892583	-2.125375747680664	-4.927474021911621	1.200968861579895	-4.777634620666504	-3.511679649353028	3.887883901596069	1.5035972595214844	-2.5087037086486816	-0.9183133244514464	2.0928702354431152	-0.9625598788261414	-5.849879741668701	0.8759276866912842	-1.90282678604126	1.3950108289718628	-1.1748995780944824	2.8516244888305664	1.394275426864624	-3.619851112365722	-4.362842559814453	-2.251492500305176	1.6622582674026491	3.798315763473511	-6.804337978363037	0.7849565744400024	5.402812957763672	-1.14565908908844	0.5388985872268677	1.281099557876587	-5.179261207580566	6.5335750579833975	-4.780506610870361	2.0381293296813965	0.5793774127960205	-2.427079200744629	2.8983848094940186
244445	3tfvy8ik	-2.892409086227417	-7.1244449615478525	-2.548154354095459	7.014279365539551	0.3909077048301697	-3.5201454162597656	-2.1087746620178223	1.6010806560516355	-2.1172304153442383	0.4199675917625427	4.978602886199951	-0.14775453507900238	1.141798734664917	-4.600770950317383	-0.606882631778717	-3.6206812858581534	-2.6271193027496342	2.119701147079468	-0.8109586834907532	-1.446286678314209	-3.312473773956299	1.8032292127609253	-0.2356913387775421	-2.7379190921783447	0.0670040100812912	-1.353900671005249	2.910663604736328	-2.0755872726440434	5.660332679748535	-0.06670643389225006	-3.8118815422058105	-2.436535358428955	-1.326480507850647	-1.105701565742493	6.329873085021973	-7.1930789947509775	-0.0790073424577713	5.87347412109375	-1.59026300907135	0.219463974237442	2.0223238468170166	-3.633931636810303	6.6737914085388175	-3.776821613311768	2.7077009677886963	-2.415324449539185	-2.69270396232605	2.151927947998047
245670	24uqjbf8	-0.32215529680252075	-5.157139301300049	-1.120466947555542	8.382538795471191	4.061598777770996	-2.478314161300659	-0.92025488615036	3.0221052169799805	-2.781860828399658	0.4095366597175598	5.139392852783203	0.28989332914352417	-1.274012327194214	-7.134353160858153	0.4936455488204956	-3.163212299346924	-3.3673372268676762	4.475915431976318	4.417859077453613	-0.2498684823513031	-0.2791406810283661	3.5614516735076904	1.11493182182312	-3.962936162948608	-0.6959220170974731	-2.037057399749756	-1.2842837572097778	-4.047262191772462	1.4079914093017578	0.7060381174087524	-1.8970972299575808	-1.8277093172073364	-1.5840656757354736	0.11540564894676207	3.739185571670532	-3.604537963867188	2.362215995788574	4.536759853363037	-3.984171152114868	0.7546756863594055	1.605278730392456	-2.738382339477539	5.953018665313722	-2.687368154525757	1.2222018241882324	-0.3946886360645294	-2.589848041534424	1.911863088607788
245917	kj6ixj7d	-0.7930052280426025	-5.070868492126465	0.2331900000572205	8.889538764953613	3.774490118026733	-2.1856584548950195	-3.1178348064422607	3.4394938945770264	1.2436755895614624	0.7897270917892456	6.7867631912231445	0.008658468723297121	-1.751434087753296	-3.6750366687774663	-0.914524793624878	-5.2189764976501465	-5.3945960998535165	4.657194137573242	0.9827934503555298	-0.8234390616416931	-0.2139895260334015	5.010648727416992	-0.2804050445556641	-0.7141214609146118	0.058737516403198235	-0.7530580759048462	-1.4729034900665283	-2.0694506168365483	4.4062604904174805	1.577919840812683	-3.0934967994689937	-4.232612609863281	1.6928383111953735	2.517745018005371	3.1170573234558105	-9.680593490600586	0.2825459241867065	3.694156408309937	0.00733506679534912	-1.5479261875152588	2.404813289642334	-2.7588424682617188	6.5125083923339835	-3.6775226593017583	2.346630573272705	1.765360713005066	-1.0616586208343506	3.650475025177002
246341	kpvcrrn1	-3.8720040321350098	-7.347583293914795	-1.2714464664459229	6.154642105102539	-0.4635850489139557	-2.4855761528015137	-2.4675061702728267	4.495964527130127	-0.6008718609809875	1.351421356201172	5.486899375915527	-1.0468658208847046	1.2129480838775637	-4.245861053466797	-0.5707303285598755	-4.182675838470459	-3.750160217285156	1.5042648315429688	1.4944078922271729	-1.841458797454834	-0.3863559365272522	4.585407733917236	-1.902688980102539	-1.9254231452941892	-0.3782758116722107	-0.8626096248626709	0.6592563986778259	0.4170517921447754	2.858017444610596	2.2670207023620605	-6.263898849487305	-6.565237045288086	0.4845603108406067	2.3229808807373047	4.574323177337647	-5.3996992111206055	-1.8089680671691892	5.7147955894470215	-1.9475357532501218	0.049202799797058105	2.0614118576049805	-4.612250328063965	5.862396240234375	-1.9512785673141482	3.598716735839844	-1.4936108589172363	-1.1373999118804932	3.871761322021485
247010	hx7f9377	-1.010640263557434	-6.036356449127197	-0.2626230716705322	8.143264770507812	2.2775180339813232	-4.607954025268555	-2.7151813507080083	3.646469593048096	-4.654596328735352	0.3432321548461914	4.8305320739746085	0.3241904377937317	-4.851764678955078	-4.892597675323486	0.4573270678520202	-3.19107723236084	-2.984318971633911	2.753197193145752	-0.8850913047790527	-0.6950958371162415	-2.8333282470703125	2.312860012054444	-1.4335082769393919	-6.4563050270080575	-1.1486680507659912	-1.0976767539978027	0.9192779064178468	-0.5701704025268555	4.890388488769531	0.034020841121673584	-4.362786293029785	-3.522913694381714	0.031601056456565864	1.4260739088058472	5.977457046508789	-9.787546157836914	3.2958078384399414	5.175679683685303	-0.6587191820144653	-0.05746430158615112	-0.3014825284481049	-2.7321786880493164	4.119442939758302	-6.282020092010497	-0.2794036567211151	-1.2242820262908936	-1.0369970798492432	4.460220813751222
248591	mopha671	-8.847206115722656	-7.201855659484862	-1.2809292078018188	3.986074686050415	-0.386165052652359	-3.9529123306274414	-2.5769119262695312	2.312533140182495	0.2945681214332581	1.7947299480438232	6.976570129394531	1.376506805419922	0.767314612865448	-1.5149972438812256	-1.5552476644515991	-4.752877235412598	-4.658192157745361	0.2655632495880127	0.98977792263031	-1.6482790708541868	-2.0228936672210693	3.416440486907959	-2.0348005294799805	-2.517937660217285	-0.20935748517513275	-2.5006422996521	0.6910028457641602	-2.243375062942505	5.818679332733153	-0.6126605272293091	-5.492300987243652	-6.693757057189941	2.833260536193848	3.0215435028076167	4.3170270919799805	-6.853769779205322	-2.7022159099578857	6.09218168258667	-4.431158065795898	0.5142918825149536	0.49153256416320795	-1.8911266326904297	2.978448867797852	-2.9717230796813965	1.165916919708252	2.046753406524658	-2.305970907211304	4.077113628387451
250222	17ylb096	-1.6646229028701782	-5.037530899047852	0.15063081681728366	8.627622604370117	2.522190809249878	-1.0087175369262695	-1.489056944847107	3.0224881172180176	-2.4299838542938232	1.1793482303619385	6.499584197998048	1.757571578025818	-1.897090435028076	-5.888909339904785	-2.909345388412476	-4.428133964538574	0.465490072965622	2.219761610031128	0.5570551156997681	0.3486062884330749	0.7779606580734253	2.676384925842285	-1.739717960357666	-5.053839206695557	-0.6245959401130676	-0.7714179754257202	-2.606853008270264	-2.33205509185791	4.115155220031738	1.2123385667800903	-3.9555692672729488	-4.010545253753662	0.7076253890991211	1.3672627210617063	4.3027071952819815	-9.243559837341307	-1.0261074304580688	4.951791763305664	-2.784280300140381	0.1831439435482025	3.081994771957397	-2.6898345947265625	5.4915313720703125	-3.3340981006622314	-0.9316127300262452	-1.0019000768661501	-1.2523455619812012	2.299075126647949
252147	34h68itf	-2.311583995819092	-7.05147647857666	-2.1017098426818848	5.46015739440918	1.3811378479003906	-2.3170197010040283	1.1420917510986328	3.23884916305542	-0.804106593132019	1.36659836769104	6.592740535736084	-0.5537621378898621	0.4533421397209168	-3.0798089504241943	1.178767204284668	-2.4852957725524902	-2.9617505073547363	3.3066563606262207	1.295067548751831	-2.985673427581787	-1.0397261381149292	4.7371253967285165	-0.7273144125938416	-2.3024086952209477	0.7139664888381958	0.21038711071014404	2.8086705207824707	-0.5773500204086304	3.5163896083831787	-0.2679649591445923	-2.693999767303467	-4.203892707824707	-3.23093581199646	-0.9337689876556396	3.661299467086792	-2.812328815460205	-5.0249552726745605	3.250760555267334	-3.906019687652588	0.4030849933624268	3.365100383758545	-4.778913497924805	4.866436958312988	-0.2814212143421173	0.9900386929512024	0.28278517723083496	0.4849124848842621	-0.2394276708364487
253652	17aqvvmm	-0.4762256145477295	-8.498071670532228	-0.8632753491401672	5.75143575668335	1.9244349002838133	-4.361787796020509	-0.5966320633888245	1.7171025276184082	0.3599270582199097	3.383134365081787	5.059296131134033	-0.3841475546360016	0.8537174463272095	-1.8895301818847656	1.4108867645263672	-2.7759673595428467	-3.544593811035156	3.543382167816162	1.4163565635681152	-2.523955106735229	-1.0920249223709106	2.1694130897521973	0.3585682511329651	-4.617897033691406	0.2857798337936401	-0.5140140056610107	2.297646760940552	1.608203411102295	5.884005546569824	2.7705564498901367	-3.1703717708587646	-2.19580626487732	-0.5051730871200562	0.06251737475395203	4.794487953186035	-3.73697829246521	-1.8565375804901123	6.365129470825195	-6.390110492706299	2.0948119163513184	2.306926727294922	-6.78548526763916	1.3681271076202393	-2.911633014678955	1.7399587631225586	-0.3524601459503174	-1.5811420679092407	1.1885628700256348
256675	g7cfipxx	-3.4467127323150635	-5.82908821105957	-2.3958983421325684	7.5652008056640625	3.9770469665527344	-6.687732696533202	-1.521196961402893	3.356293201446533	-2.0774521827697754	-0.5453862547874451	4.017573833465576	0.8394841551780701	-4.064826488494873	-2.177343845367432	1.0387942790985107	-2.1906147003173833	-4.990461349487305	4.841871738433838	1.5203520059585571	-0.2734821438789368	-4.197207450866698	2.677175998687744	0.6106999516487122	-5.41973352432251	-1.1466256380081177	-3.0270388126373287	2.199715137481689	-1.060750961303711	3.6517941951751713	0.6515084505081177	-2.342867374420166	-3.9449982643127437	0.9018931388854979	-0.240313857793808	3.9577441215515137	-6.663564682006836	-1.8051300048828125	5.849989414215088	-3.4703369140625	0.5799703598022461	2.51692533493042	-3.073626041412353	4.2431044578552255	-3.966740608215332	-0.3024336993694305	-0.2828888595104217	-2.9302279949188232	3.3123817443847656
259120	b1sbe2i5	-1.835554361343384	-6.733248710632324	0.5112118124961853	8.741145133972168	1.273254156112671	-1.0700253248214722	-1.6230120658874512	1.9812791347503664	-1.9974031448364256	3.0884785652160645	4.136673927307129	-1.7953447103500366	-3.227309465408325	-5.12904167175293	0.5588678121566772	-5.356133937835693	-2.761166572570801	2.3064777851104736	0.28421491384506226	0.10301480442285538	-3.0403685569763184	0.07213126122951508	-2.661407947540283	-3.643747568130493	-0.9998602867126464	-2.772382497787476	-1.0161492824554443	-1.2205686569213867	3.1611011028289795	-0.3444784879684448	-4.765838623046875	-5.7219061851501465	-0.5129648447036743	1.448239803314209	6.886381149291992	-5.685637474060059	0.5354734659194946	2.7869229316711426	-0.11981122195720673	-1.1199133396148682	0.4700819551944733	-4.4931912422180185	3.853456735610962	-5.383886814117432	2.1923537254333496	-0.2661022543907165	-0.9953104257583618	2.71610689163208
260433	z6ytcze7	-0.48369300365448	-3.3826308250427246	-1.7528319358825684	6.0103721618652335	3.030314922332764	-1.288795828819275	-1.6148031949996948	5.3537564277648935	-2.8147358894348145	3.231876373291016	5.094354152679443	1.1419209241867063	-1.802489280700684	-5.667715072631836	1.1194154024124146	-3.2488484382629395	-1.2517292499542236	4.031400680541991	-0.0035403370857238774	-0.7976022362709045	-0.1917077749967575	2.586575508117676	-3.305244445800781	-6.904561996459961	1.5427254438400269	-1.9113109111785889	-2.1596918106079097	-4.457798957824707	1.2235095500946045	-0.6705910563468933	-3.0957272052764893	-3.352614164352417	-1.3305776119232178	2.261703491210937	3.102946758270264	-8.395681381225586	1.3590918779373171	4.395701408386231	-1.8731071949005127	-1.052456617355347	1.4533907175064087	-4.521246433258057	5.1013360023498535	-2.2062501907348637	0.028600826859474182	-0.5738129019737244	-3.2247064113616943	1.1102765798568726
263579	bvlbugh7	-0.8955995440483093	-4.122085571289063	-5.241313457489014	6.602617263793945	3.2957284450531006	-3.693809986114502	-3.0164062976837163	2.153510332107544	-1.8379982709884644	3.2395544052124023	5.54088830947876	-1.1491632461547852	-2.1548750400543213	-5.821155071258545	1.2613699436187744	-6.020946502685548	-4.3035664558410645	2.6246440410614014	1.1790419816970823	-0.4228621423244476	1.0951534509658811	2.5337321758270264	-1.6327676773071291	-3.542253017425537	-1.1912994384765625	-1.8293946981430051	1.5390822887420654	-1.6781291961669922	0.7666251659393309	3.738923311233521	-3.5972347259521484	-6.157224655151367	0.8664381504058838	0.9456804990768432	4.9441914558410645	-6.910126209259032	2.668529510498047	5.295395851135254	-0.5539122819900513	-0.4090765118598938	2.412736415863037	-1.9573624134063718	3.0443651676177983	-2.9969887733459477	5.010055065155028	-0.6692022085189819	0.2357341945171356	0.8526748418807983
263906	y83lcbfj	-0.1797327995300293	-4.4825825691223145	0.9880876541137696	6.792453289031982	3.5210824012756348	-3.6627292633056636	-1.766640067100525	3.719957828521729	0.12307564169168472	2.0199670791625977	5.006182670593262	-0.17695356905460358	-0.963255763053894	-4.434342384338379	1.068317413330078	-3.7647762298583984	-3.3584794998168945	2.990147590637207	1.359111189842224	1.3619414567947388	-3.717578411102295	1.952933430671692	-0.6676201224327087	-7.834700107574463	1.7532161474227903	-1.9838628768920896	0.9694131016731262	-1.296377182006836	3.9324135780334473	3.231452465057373	-4.357653617858887	-3.0728793144226074	2.703179359436035	1.1620737314224243	3.1474685668945312	-7.559131622314452	-0.7390912771224976	5.303733348846436	-4.798367500305176	-1.7473623752593994	0.9348442554473876	-3.3893113136291504	3.5555953979492188	-3.9441885948181152	1.1501450538635254	2.417331457138061	-1.3649053573608398	4.680041790008545
266899	gkk0eczc	0.6050247550010681	-5.950843811035156	-3.0565783977508545	9.205740928649902	3.6549675464630127	-4.26572322845459	-2.0743367671966557	4.540318012237549	-1.913862228393555	3.284518003463745	5.572814464569092	-1.5426353216171265	-4.961514472961426	-5.230461120605469	1.2986143827438354	0.1655692756175995	-3.0418977737426762	4.738127708435059	2.0229976177215576	2.673937559127808	-1.965934157371521	0.8857765793800354	1.0383745431900024	-6.75417423248291	-3.1132311820983887	-2.211345911026001	0.4443703889846802	-2.971254825592041	2.342674970626831	2.4023609161376958	-5.928226947784424	-2.5174288749694824	2.606674194335937	0.33725067973136896	3.2280192375183105	-6.043080806732178	1.413156509399414	4.853457450866699	-3.287981986999512	0.6023557782173157	3.816436767578125	-2.8125853538513184	4.501569271087647	-5.7903242111206055	1.3046914339065552	2.328259229660034	-1.872045397758484	4.0118746757507315
268296	r31seba5	-2.193890333175659	-6.601192951202393	1.7914410829544067	9.378022193908693	3.0069494247436523	-2.6094119548797607	-2.0086793899536133	2.529587745666504	-0.4554460346698761	0.906392216682434	5.627137184143066	-0.6715444326400757	-1.1124025583267212	-5.646048069000244	-2.1767010688781743	-6.003120422363281	-2.937617540359497	3.60426926612854	0.90743887424469	0.2841136455535889	0.26143911480903625	1.9976390600204468	0.4601885676383972	-4.140559673309326	-0.694260835647583	-3.1797161102294917	2.2975521087646484	-0.2274794578552246	3.6795670986175537	5.22598934173584	-3.235215902328491	-4.4149742126464835	0.6038885116577148	0.776406466960907	2.0521531105041504	-8.443225860595701	0.7231166958808899	3.7017550468444815	-2.9709746837615967	0.10653826594352722	-0.6104665994644165	-3.278804302215576	9.07232666015625	-3.817527532577514	0.22280341386795044	-1.0319901704788208	-1.7148833274841309	3.100059509277344
268738	3mxz525o	-3.4266679286956787	-6.9194273948669425	-0.914486527442932	8.145150184631348	2.669985771179199	-5.34611177444458	0.2083730697631836	3.9518284797668457	0.9693843722343444	0.07256399095058441	5.650256156921388	-2.829543113708496	-0.5629595518112183	-0.4471350908279419	-1.540174126625061	-5.203711986541748	-4.441357135772705	1.6478383541107178	1.3655800819396973	-0.2885030508041382	-2.1892898082733154	-0.6743109822273254	-2.1085095405578613	-4.837974548339844	-0.0352456271648407	-1.9774857759475708	3.7125282287597656	-0.30325421690940857	4.1370153427124015	-0.18706870079040527	-3.319352865219116	-4.916146278381348	0.9398234486579896	1.6624435186386108	4.8428473472595215	-5.062935829162598	0.12606170773506165	5.928811550140381	-2.6975393295288086	1.252448558807373	1.4662121534347534	-5.960127830505371	5.9423885345458975	-5.336156845092773	-0.04547447338700295	-2.2049236297607417	0.3413550555706024	1.137972712516785
268739	y80ftd7q	-3.272038698196411	-7.327434062957764	-1.161117434501648	7.767916202545166	2.3609676361083984	-5.022079944610597	-0.1478029042482376	3.972476482391357	1.0880395174026491	-0.1923140585422516	5.266464710235597	-3.171436309814453	-0.8592992424964905	-0.1934610903263092	-1.6451586484909058	-4.721430778503418	-4.47081470489502	2.072547912597656	1.358153223991394	-0.344653457403183	-1.8621091842651367	-0.9576154947280884	-2.3959999084472656	-4.478269100189209	-0.2239161729812622	-1.5881437063217163	3.473931312561035	-1.005143404006958	3.659213542938232	-0.4087490439414978	-2.28570556640625	-4.2850050926208505	1.472440481185913	1.4167563915252686	4.703766345977783	-4.625723361968994	-0.0509786456823349	5.983029365539551	-2.703975915908813	0.9780098199844359	1.5386466979980469	-6.264824390411378	5.865074634552003	-4.682400703430176	-0.2757923603057861	-2.4624242782592773	0.6825395226478577	1.0443527698516846
270613	uhjltv47	-2.245349407196045	-7.589653015136719	-3.0472469329833984	5.957296371459961	2.738718748092652	0.09353369474411012	-1.4970009326934814	2.235125780105591	-0.008987784385681152	-0.1331290602684021	5.830278396606445	-4.150479316711427	2.317246198654175	-4.181131362915038	-1.0137420892715454	-0.7271162867546082	-2.5075368881225586	2.571707248687744	0.5374385118484497	1.2923282384872437	-0.158847838640213	4.1947035789489755	-1.5007576942443848	-3.921414852142334	-0.1642114222049713	-3.0679075717926025	0.5682258009910583	0.04082958400249481	5.269657611846924	3.122725009918213	-4.43306827545166	-6.734153270721436	2.126720905303955	-0.4049822688102722	5.886982440948486	-6.009449005126952	-0.6008790731430054	5.920830249786378	-2.242223262786865	-0.6897196173667908	1.3609055280685425	-2.6840031147003174	5.167200088500977	-0.3430812954902649	0.8294846415519714	0.255549430847168	-0.30176109075546265	2.9722740650177
271061	329lgxc9	1.3754886388778689	-6.106344223022461	-0.6926485896110535	8.256999015808105	2.0251169204711914	-1.6373718976974487	0.9119771718978882	4.294587135314941	-5.3866539001464835	-0.9840525388717652	4.066351890563965	0.8853070735931396	-1.3214828968048096	-4.355852127075194	0.061044037342071526	-1.911490797996521	-3.931495904922485	3.632527112960816	-0.4482646584510803	-0.9859710335731506	-2.7838575839996342	3.186218738555908	-1.151581048965454	-4.463224411010742	-0.2919665575027466	0.18109381198883054	2.697019100189209	-2.0690138339996342	3.769752979278565	-1.4861434698104858	-3.957642078399658	-3.819400310516357	-1.5049362182617188	0.782658576965332	4.848209857940674	-7.7985477447509775	0.2953772246837616	5.6975364685058585	-1.9338841438293457	-1.366516351699829	-0.07288318127393723	-1.7421977519989014	9.725702285766602	-4.382632255554198	1.4892462491989136	-2.6336004734039307	-2.0723528861999507	2.0026111602783203
271131	ymzu1x7a	-1.691428780555725	-6.27608585357666	-2.850296258926392	4.0978660583496085	0.9800456166267396	-1.8900818824768064	-2.300140619277954	5.080402374267578	-1.7306451797485352	1.6632177829742432	5.431066513061523	-1.4787045717239382	0.9958080053329468	-3.0884926319122314	-0.735370397567749	-2.414696216583252	-2.755270004272461	5.467765331268311	2.1826155185699463	0.339913010597229	0.27644580602645874	4.425631046295166	-0.7248411774635315	-3.6859498023986816	1.3088912963867188	-0.8965305685997009	0.2484535872936249	-0.8976197242736816	3.645421743392944	2.8715548515319824	-2.835728406906128	-3.276076316833496	-1.826227188110352	2.3100872039794917	4.6237759590148935	-4.732868194580078	-4.409890174865723	4.876086235046387	-4.199602127075194	0.4582305550575256	4.034984111785889	-2.3653743267059326	4.536343574523926	-2.449070453643799	2.1030054092407227	-0.5855623483657837	-0.8383454680442809	2.9891276359558105
271780	md0jgdkp	-1.5514509677886963	-6.207935333251952	-1.4894983768463137	4.835944175720215	3.2939229011535645	-0.21925850212574005	-4.976326942443848	1.4408661127090454	-2.3196065425872803	3.479824542999268	7.755524158477782	-2.69824743270874	-1.3722233772277832	-5.817062377929688	-0.08702856302261353	-2.529040813446045	-3.659386157989502	3.6137242317199703	0.9270981550216676	0.1337892711162567	-1.6532196998596191	3.1802048683166504	-0.6676953434944153	-2.100921392440796	-1.9112249612808228	-2.6637210845947266	-1.184072494506836	-1.3324987888336182	5.344325065612793	4.471781730651856	-6.506308078765869	-4.439738750457764	0.8204884529113771	2.3175389766693115	4.689767360687256	-8.818944931030273	-1.434343338012695	5.18757963180542	-3.5617003440856934	-1.7479996681213381	3.3673589229583736	-1.6495625972747805	4.226994514465332	-1.90953528881073	3.813667535781861	2.6533868312835693	-0.6232500076293945	3.349188327789306
274567	vvvw65bd	-4.219679832458496	-6.306454181671143	-3.923938989639282	6.110775947570801	1.662946105003357	-0.38743698596954346	-0.7481920719146729	2.0777819156646733	-1.7401922941207886	3.4480292797088623	5.216204643249512	-1.558260440826416	1.519786715507507	-4.6944684982299805	0.878826379776001	-2.0116405487060547	-3.857975482940674	1.9610304832458496	0.9723262190818788	-1.7295037508010864	0.6723418235778809	3.869328737258911	-2.0403835773468018	-3.1329731941223145	-1.6467037200927734	-3.1399822235107417	2.36822509765625	-0.7732958793640137	3.5906221866607666	1.0033046007156372	-4.209397792816162	-3.640568256378174	-2.032077550888061	1.3627303838729858	6.211357116699219	-6.068868637084961	-0.6229108572006226	1.82624626159668	-2.2386505603790283	-0.6206294298171997	1.5458332300186155	-3.44258451461792	5.836304664611816	-3.8378939628601074	2.5639324188232417	-1.002008080482483	-2.243034839630127	3.169309377670288
274929	9u465e3z	2.6490252017974854	-8.229327201843263	-2.691658735275269	6.036707878112793	0.8028558492660522	-3.123960256576538	-2.235421895980835	2.1300296783447266	-1.757610321044922	-0.465447723865509	7.023681640625	-2.1590821743011475	-1.2602726221084597	-3.451100826263428	-1.1260524988174438	-4.940867424011231	-5.2396159172058105	4.040926933288573	-0.3144320249557495	-0.3560725748538971	-2.834474802017212	1.7685668468475342	-2.801494598388672	-4.849071979522705	-1.9154847860336304	-2.716094970703125	-0.9117717742919922	-2.0203564167022705	5.83831262588501	-1.774577498435974	-3.9804089069366455	-4.561668872833252	1.1978694200515747	0.9279748797416688	6.461190223693848	-5.6460041999816895	-1.4129838943481443	5.496538162231445	-0.3962157070636749	-0.8676429390907288	0.21959626674652102	-2.7211503982543945	6.15367317199707	-4.258092403411865	0.9363131523132324	0.1386709213256836	-1.385602355003357	2.4528536796569824
275375	fow6u7uj	-1.8998962640762331	-4.8450026512146	-1.119955062866211	5.735373497009277	4.0188331604003915	-0.9058641791343688	-2.989593505859375	3.5480105876922607	-4.005534648895264	2.948383331298828	3.3700709342956543	1.913275957107544	-0.9327489733695984	-2.995763063430786	0.1542035937309265	-4.632713794708252	-2.781113147735596	3.9233732223510738	-0.07984232902526855	-0.5802457332611084	0.9263486862182616	3.5323290824890137	-1.7039451599121094	-6.1115074157714835	1.4782779216766355	-3.3545446395874023	-0.6498660445213318	-1.3664233684539795	2.7944345474243164	1.5391415357589722	-2.9486577510833736	-4.5355377197265625	-0.2592831254005432	3.2898180484771733	1.6200090646743774	-9.582123756408693	1.4880590438842771	3.8327794075012207	-1.3772873878479004	-3.1785621643066406	0.826198160648346	-2.6274662017822266	6.809330940246582	-0.8348398804664612	1.6979999542236328	-0.3930054306983948	-3.8738739490509033	4.575499534606934
276628	dhj5oebs	-5.828872203826903	-5.402886867523193	-1.0343468189239502	5.877045631408691	2.1501097679138184	-2.671143054962158	-1.6972081661224363	5.627861499786377	-0.9610731601715088	3.1736850738525386	7.365550994873048	2.0197055339813232	0.3025747537612915	-6.125124931335449	1.3743208646774292	-3.9959566593170166	-4.316617012023927	1.5030639171600342	3.9277973175048833	-0.3887620568275452	2.1222579479217534	5.903960704803468	2.255340337753296	-4.131820201873778	-2.203535556793213	-0.9346508979797364	-0.006932675838470459	-0.3405384123325348	0.7219157218933105	1.7935646772384644	-6.120922088623048	-5.671296119689941	-0.7555626630783081	-0.4540914297103882	2.6927292346954346	-4.925868511199951	1.2352180480957031	1.621380090713501	-4.671240329742432	-0.10757902264595033	2.7538795471191406	-3.66851258277893	5.98413610458374	-2.2306230068206787	1.7667627334594729	0.8277750015258789	-2.9059123992919917	3.146106719970703
276922	zuf19lex	-0.3385302424430847	-6.123353958129883	-3.9964690208435063	4.5160722732543945	1.5041341781616209	-2.013827085494995	-2.6105637550354004	2.2958452701568604	-3.5305376052856445	2.220050573348999	6.771116256713867	-0.05110623687505722	-1.4237518310546875	-5.709461212158202	-0.018654391169548038	-4.308081150054932	-5.289936065673828	3.4382715225219727	0.1489999294281006	-1.6374465227127075	0.13592612743377686	3.783572673797608	-2.6145620346069336	-3.864258289337158	-0.6286292672157288	-2.5906140804290767	-0.544369637966156	-1.258448600769043	3.501255750656128	0.4543468952178955	-2.704735279083252	-5.30930757522583	-1.2335258722305298	1.6299777030944824	3.748954296112061	-7.241536617279053	-1.3678784370422363	2.2588441371917725	-0.02662432193756104	-0.7256322503089905	0.5482164621353149	-2.428985834121704	6.1935081481933585	-1.0054360628128052	4.9567832946777335	2.3778481483459477	-0.7461785078048706	2.507842302322388
277928	mfmbr0ds	-2.201284646987915	-5.339308738708496	-3.991215467453003	3.941550731658936	1.740480661392212	-2.4853901863098145	-2.5919880867004395	5.284886837005615	-2.6199004650115967	3.502339601516724	5.920247554779053	1.4563561677932741	-1.9007649421691892	-2.2598800659179688	0.9450366497039796	-1.612613081932068	-2.8661234378814697	2.633927822113037	-0.09453851729631424	-1.11798095703125	-0.769207239151001	5.719013214111327	-1.9259333610534668	-5.994011402130128	-0.3664531707763672	-2.4812946319580083	0.10855074971914293	-1.2130188941955566	4.79315710067749	1.8000441789627075	-3.6708948612213135	-4.792482852935791	2.165659189224243	3.371387481689453	3.53662633895874	-8.006024360656737	0.20634418725967407	4.59011173248291	-0.647464394569397	-3.0986104011535645	1.6217366456985474	-3.893162965774536	5.770547866821289	-3.339804410934448	2.9846200942993164	1.5798405408859253	-2.9998807907104488	4.4992780685424805
278494	qq2pd0bk	-5.398052215576172	-6.382966995239258	-0.8345035314559937	7.432512283325195	1.186270236968994	-4.195564270019531	-2.953693389892578	3.072615385055542	1.0527485609054563	1.523434281349182	3.3798494338989262	0.6964928507804871	-1.6880894899368286	-2.766352653503418	-2.879676818847656	-1.5231438875198364	-2.9719715118408203	3.506088733673096	-2.6090188026428223	-0.9892532229423524	-1.43605375289917	3.1424684524536133	-3.2028191089630127	-3.901905059814453	-2.022419214248657	-1.006427526473999	-0.18478190898895264	-3.185042381286621	3.928826093673706	0.10072211921215056	-4.292914867401123	-5.318282604217528	-0.09935687482357024	2.334104299545288	5.986160755157472	-3.6634597778320312	0.4714710116386414	3.628364801406861	-1.430675983428955	-0.13130852580070496	2.431692123413086	-3.58015251159668	5.279170513153076	-3.4316191673278813	-0.6442751884460449	0.5834972858428955	0.2711609899997711	4.434544563293457
279352	5bla0p6c	-0.7993471622467041	-6.2890472412109375	-3.8979158401489262	8.695121765136719	2.2125530242919917	-5.534597396850586	0.5452480316162109	2.392275333404541	1.3251911401748655	-0.19517353177070615	3.951736927032471	-2.118227481842041	-2.1015493869781494	-2.5735433101654053	-0.8211811184883118	-3.1954641342163086	-3.52591609954834	4.96342134475708	1.14172625541687	0.7715104818344116	-3.3921108245849614	2.330873727798462	-1.7315633296966553	-2.932194232940674	0.9998824596405028	-1.416211485862732	1.9960122108459477	-1.48732590675354	1.8857069015502932	-3.1944258213043213	-3.2563464641571045	-0.6596578359603882	-0.4565099775791168	-0.20571526885032654	6.8020668029785165	-3.5932350158691406	-3.072595834732056	4.703694343566895	-2.6130235195159908	0.3722730875015259	2.9543046951293945	-3.899012565612793	4.403680324554443	-4.030384540557861	-0.44234076142311096	-3.3376250267028813	-2.0048151016235347	0.27214354276657104
281138	fftsy8jt	-6.180706024169923	-6.33011531829834	-1.8768477439880369	5.418684005737305	3.172931671142578	-1.723785161972046	1.0327863693237305	2.905548572540283	-0.4001039564609528	0.915776550769806	4.930508613586426	0.4577815532684326	0.09102547913789748	-4.312207221984863	1.7480943202972412	-4.767169952392578	-2.065940618515014	3.134507179260254	2.4103574752807617	-1.372743844985962	-0.6804212927818298	3.10500431060791	-0.4018612504005432	-3.052745819091797	0.21958452463150024	-2.4320521354675293	2.1294388771057133	-1.3372827768325806	4.296834945678712	-0.8109806776046753	-4.989968776702881	-4.16930627822876	0.4669890403747559	-1.7032970190048218	3.790348052978516	-5.888228893280028	-1.0053561925888062	3.082039833068848	-4.781958103179932	-1.302099347114563	4.004350185394287	-3.1394410133361816	4.598227024078369	-0.9997466802597046	2.694433689117432	-0.5564818382263184	-2.4310407638549805	2.219759225845337
282291	qecpd42x	-4.2807345390319815	-8.720188140869139	-1.393604755401611	5.362469673156738	0.765288233757019	-2.6723573207855225	-1.962700366973877	3.8375864028930655	0.1993563622236252	1.8009977340698242	5.700398921966553	-0.7294597625732422	1.6107239723205566	-3.4948410987854004	-0.03232868015766144	-4.616082668304443	-2.4781789779663086	4.006739139556885	1.9575463533401491	-0.8978227972984314	1.427583932876587	3.539423942565918	0.13434046506881714	-3.867981433868408	-1.3029571771621704	-0.08629617094993591	0.284853994846344	1.8477911949157717	3.78633451461792	2.7324376106262207	-5.6356544494628915	-4.469230651855469	-1.38490891456604	1.1996595859527588	4.275172710418701	-4.7013206481933585	-2.6231167316436768	5.117940902709961	-5.751076698303223	2.314669132232666	3.3260977268218994	-2.645617961883545	5.281135082244873	-1.9492992162704468	0.2952544093132019	1.6319923400878906	-2.6195659637451167	1.0091176033020022
282620	92ofdzs1	0.12213892489671707	-7.547889232635497	-4.141401290893556	5.824156761169434	0.7053115963935852	-3.8973209857940674	-1.8902896642684937	3.081681728363037	-3.4884257316589355	-0.4061501026153565	7.985960960388184	-1.108659744262695	-0.6928080320358276	-6.37223482131958	2.1455044746398926	-1.4346917867660522	-3.940764904022217	3.6561684608459473	0.027511537075042725	-0.9261544346809388	1.0969705581665041	1.0407941341400146	-0.9590389728546144	-5.28651762008667	-2.315577745437622	-3.394852638244629	2.7925925254821777	0.9225748777389526	4.764930725097656	2.7183048725128174	-5.851484775543213	-2.811275005340576	0.9828730225563048	1.7897570133209229	7.040299415588379	-5.64227294921875	0.6168714165687561	1.0808110237121582	-2.8962411880493164	0.3157344162464142	2.409191370010376	-2.7767996788024902	2.875551700592041	-3.3185524940490723	4.419971466064453	-2.32006311416626	-0.4760733246803284	2.431765079498291
284986	3fl3h2jk	-0.2822311222553253	-6.787026405334473	-0.407260000705719	6.313053607940674	3.0344359874725337	-2.2810544967651367	0.4675229787826538	2.015399217605591	-1.9344255924224851	1.080815315246582	5.584610939025879	-1.0246829986572266	-1.2962967157363892	-3.595482349395752	-2.9224038124084477	-5.710314750671388	-1.2664912939071655	6.317687511444093	0.0005671232938766481	-0.8269940018653871	-1.4001530408859253	3.286182403564453	-1.8018474578857424	-3.1072657108306885	0.2484521567821503	-2.5137839317321777	-0.10830461978912354	-0.3201555609703064	1.660186767578125	3.3496804237365723	-2.574450254440308	-4.212043285369873	0.14983148872852325	1.159372329711914	5.82664966583252	-8.622593879699707	-0.7483266592025757	5.062955379486084	0.8157610893249512	-1.5796990394592283	3.45751953125	-4.056389808654785	5.491889476776123	-2.631649971008301	2.490699291229248	0.8947521448135376	-2.3273189067840576	2.7410130500793457
287142	tuxczdfi	-1.7983438968658447	-6.80622148513794	-0.6489394903182983	5.875430583953857	2.0563607215881348	-3.423966407775879	0.6932798027992249	6.159547805786133	2.1523280143737797	3.5348114967346187	7.892009735107423	1.6186444759368896	1.5266221761703491	-2.391669511795044	1.2142536640167236	-4.026997089385986	-0.9363642930984496	4.014712333679198	0.903656244277954	-3.074622392654419	-1.9520788192749023	3.0785021781921387	-2.826920509338379	-5.021292686462402	0.8253661394119263	-0.7109403014183044	2.9953179359436035	1.6518529653549194	6.144210815429688	-4.387722969055177	-3.0764269828796387	-3.151149272918701	-3.3790388107299805	-1.792219877243042	5.836334228515625	-5.38648796081543	-2.697881937026977	4.940553665161133	-4.661104202270508	0.4880746006965637	1.8285489082336424	-2.6578640937805176	2.5315091609954834	-1.069016695022583	-0.5430372953414917	2.2902345657348637	-0.9099127054214478	3.241796493530273
288140	kgm88lgp	-1.5554866790771484	-1.9856369495391848	-3.72032642364502	5.792097091674805	0.6056674122810364	-1.948286056518555	-3.7226183414459233	4.2501487731933585	-3.7172358036041264	3.3613767623901367	2.4004647731781006	1.6404861211776731	-1.9079748392105105	-4.896277904510498	0.11225993931293488	-3.2969770431518555	-3.954640865325928	5.2453203201293945	-0.9598640203475952	-0.25468146800994873	-0.6752372980117798	4.613229274749756	1.6457992792129517	-5.24962043762207	0.4751507937908173	-3.1658287048339844	-0.18436241149902344	-2.79561710357666	4.421469688415527	0.6240732669830322	-4.978363990783691	-4.022765636444092	1.2786870002746582	3.647196054458618	1.6644256114959717	-7.092965126037598	2.61357045173645	3.757193326950073	-4.12630033493042	-2.035986423492432	4.520530700683594	-3.545576572418213	3.376833438873291	-3.398380279541016	1.6397017240524292	4.197081565856934	-2.2180445194244385	6.498403549194336
290262	dg1qq0pg	-2.5566272735595703	-6.558885097503662	1.833996057510376	8.697830200195312	1.7540068626403809	-3.8908812999725337	-0.2706177532672882	0.7790806293487549	-1.5039337873458862	3.7445697784423833	3.7308406829833984	-0.8963506817817688	-1.9037922620773315	-2.313424587249756	-1.6844136714935305	-6.252164840698242	-2.0862078666687007	3.3315107822418213	0.9205613136291504	0.8321636319160461	-1.7656600475311282	1.1536606550216677	-0.2973647713661194	-3.9122648239135738	-1.5719304084777832	-1.9521582126617432	-0.366136372089386	0.11385074257850647	5.287132263183594	1.3205753564834597	-5.822037220001222	-4.117098331451416	-0.7903811931610107	0.4891219735145569	3.776199102401733	-5.868404865264893	-0.7821897268295288	4.30999755859375	-0.18473851680755612	0.9772078394889832	0.9907367825508118	-3.9867563247680655	6.053156852722168	-3.0063226222991943	-2.6075329780578613	-1.1687073707580566	-3.14810562133789	1.0723445415496826
290263	ok5wnk34	-2.697645664215088	-6.815310955047607	1.3542102575302124	8.082573890686035	1.6486105918884275	-3.585146188735962	-1.1345555782318115	1.3473272323608398	-1.0759830474853516	3.070734024047852	3.351979732513428	-1.0172345638275146	-1.3426101207733154	-2.846372365951538	-1.5496912002563477	-5.835445880889893	-2.983863353729248	3.784091234207153	1.069066286087036	1.0516976118087769	-1.3734784126281738	1.2289553880691528	0.18093013763427732	-4.063204765319823	-1.6163504123687744	-1.848315477371216	-1.2107892036437988	-0.4380913972854614	5.247293472290039	2.181699275970459	-6.053226947784424	-3.6415636539459233	-0.11433795094490053	0.599035918712616	3.9985156059265137	-5.692027568817139	-0.1131705716252327	4.7991299629211435	-1.0451683998107908	0.7204925417900085	0.6887074708938599	-3.0994560718536377	6.6809120178222665	-2.899544477462769	-1.607532978057861	-1.3869798183441162	-3.0366530418396	0.810190737247467
290581	ik8icy08	-2.1548204421997066	-6.616524696350098	-1.4342143535614014	6.4690914154052725	1.2527790069580078	-1.560319900512695	-0.9946120977401732	3.6381511688232417	-1.0898728370666504	2.1435132026672363	5.853086471557617	0.025976896286010742	-3.2883112430572514	-5.8131980895996085	-1.339210033416748	-2.463646411895752	-4.1855950355529785	3.4244542121887207	-0.6930965781211853	-0.017907142639160156	-1.4626907110214231	1.9338164329528809	0.02448553591966629	-3.252732276916504	2.111419439315796	0.05016615241765976	1.162203073501587	-3.8071370124816895	2.780277729034424	0.4307079315185547	-4.856253623962402	-4.9089694023132315	-0.3423817753791809	-0.7193645238876343	3.117687225341797	-6.570961952209473	-2.276905298233032	3.214735507965088	-5.379417419433594	-1.4292203187942505	1.7856340408325195	-4.229079246520996	4.527508735656738	-1.5663290023803709	1.536327838897705	2.5127546787261963	-2.2950975894927983	1.0687119960784912
290871	fs10yppa	-1.352713942527771	-7.098221302032472	-0.18838970363140106	6.424156188964844	1.7307820320129397	-2.8558378219604488	-1.8153784275054927	3.198335886001587	-0.9662191867828368	-1.0253406763076782	4.808588027954102	-3.167376041412353	-0.3696106672286987	-2.980717182159424	-1.5923964977264404	-7.30567455291748	-3.30692195892334	3.1578614711761475	-1.0423831939697266	-0.2426797151565552	-0.07927539944648743	1.5418848991394043	-2.62366247177124	-3.550902843475342	-1.1168018579483032	-1.3888593912124634	-0.9723792076110841	-1.6262515783309937	4.731256008148193	0.9036428928375244	-1.880709648132324	-3.766230583190918	-0.44543126225471497	-2.358671903610229	4.04256534576416	-5.5440545082092285	-1.7258857488632202	7.966425895690918	-2.725356101989746	4.259447574615479	3.0447263717651367	-4.323088645935059	9.332401275634766	-1.015450954437256	2.451817035675049	0.5050109624862671	1.5397701263427734	0.6475024223327637
291448	viq8rt5c	-2.0220818519592285	-4.502194404602051	-3.225928783416748	6.725698471069336	2.5414857864379883	-5.029195785522461	0.4323248267173767	1.9148311614990237	-0.9977966547012328	2.7360548973083496	5.212727069854736	-2.2926878929138184	-0.7350826263427734	-2.6018168926239014	-0.37055858969688416	-4.1621131896972665	0.19297629594802854	1.6785190105438232	2.636167287826538	1.2956507205963137	-1.1496751308441162	-0.5696979761123657	-1.533987045288086	-4.650632381439209	0.569665253162384	-1.122105836868286	-0.33249643445014954	-1.4436295032501218	3.3072471618652344	-1.5012973546981812	-6.237295627593994	-1.4886157512664795	-0.2582288086414337	-1.3773678541183472	5.49578332901001	-5.690775394439697	-0.06278514862060547	2.3193047046661377	-2.9196510314941406	-0.4430292844772339	2.9591243267059326	-3.633555889129639	4.191695690155028	-5.2964301109313965	1.3492180109024048	-1.60081684589386	-2.5751547813415527	2.7567131519317627
291492	y6s553k3	-2.7519681453704834	-6.940217971801758	-1.2424707412719729	5.9643425941467285	1.3599880933761597	-1.6738708019256592	-0.5653219223022461	3.3241219520568848	0.5266380310058594	3.846907138824463	4.58991813659668	0.01519399881362915	-0.551661491394043	-6.9895076751708975	-1.3782373666763306	-5.682911396026611	-0.7817935943603516	3.1926798820495605	2.6342363357543945	-0.765670895576477	0.3894592225551605	4.1706719398498535	0.2103843092918396	-4.4608192443847665	1.957700252532959	-0.6850043535232544	-1.8328312635421755	-0.7987079620361328	4.047382831573486	4.981744766235352	-8.430044174194336	-5.00917911529541	1.9175050258636477	2.058052062988281	3.6595287322998047	-5.127779960632324	1.2082229852676392	2.2977280616760254	-4.44212818145752	-0.7258283495903015	4.9649996757507315	-2.0118775367736816	5.0655174255371085	-2.089806318283081	0.31838586926460266	1.0422146320343018	-2.812039375305176	3.538316488265991
292092	uezh6tm6	-4.776091575622559	-8.967008590698242	-3.366516590118408	5.705289363861084	-0.6539042592048645	-4.901731491088867	1.776618242263794	2.467918157577514	0.14111557602882385	0.2371216118335724	4.93418550491333	0.618341326713562	3.185787916183472	-3.2038583755493164	1.0793397426605225	-4.2416300773620605	-3.709287166595459	0.7255144119262695	1.0625555515289309	0.005090553313493729	-0.8420298099517822	2.206854343414306	-1.584383249282837	-1.591525673866272	-0.1505456566810608	-2.717137336730957	3.9419879913330083	-2.0092806816101074	6.804900169372559	1.2522251605987549	-5.840436458587647	-3.3764123916625977	-0.0914594829082489	1.3227598667144775	3.4620549678802486	-4.230042457580566	-1.38287615776062	3.464684009552002	-4.815286159515381	-0.811005175113678	-0.6774831414222717	-3.843493223190308	5.371607780456543	-2.4178621768951416	2.282680988311768	-0.14187024533748627	-0.4931229054927826	3.785588026046753
292106	260rratv	-1.1032088994979858	-8.467427253723145	-3.382666110992432	4.1104021072387695	1.8011326789855957	-1.156699538230896	-0.5400135517120361	2.0089278221130367	-0.6328448057174683	2.148733139038086	5.198030948638916	0.14407867193222046	-2.489353656768799	-2.306576728820801	-0.5909733772277832	-5.53508996963501	-3.3748104572296143	5.036081790924072	0.2392981350421905	-2.1615519523620605	-0.6906403303146362	4.693270206451416	-2.057793140411377	-4.082078456878662	0.3773232698440552	-1.924437403678894	-0.8523994684219359	-1.168118596076965	4.2840614318847665	-0.17201268672943115	-5.3385658264160165	-4.41571044921875	-0.07830923795700072	0.9727863073349	2.800746440887451	-4.0504422187805185	-1.6814516782760618	2.4932589530944824	-2.0107498168945312	1.5045216083526611	2.6142559051513667	-4.89070987701416	7.252256870269775	-0.04285481572151184	1.390392184257507	0.489982008934021	-2.32302474975586	0.7935348749160767
294678	slhhnf7g	-1.3481303453445437	-5.216139793395996	-0.6737176179885864	9.260885238647461	3.9303088188171382	-1.528852462768555	-3.7385447025299072	4.0040931701660165	-2.031221628189087	2.7831573486328125	4.396514892578125	0.6716867685317993	-4.234158992767334	-4.6053147315979	1.366170883178711	-4.83665657043457	-4.919220447540283	3.239699125289917	1.1790868043899536	-0.34819450974464417	-0.4852787852287293	1.9662760496139529	0.6462340354919434	-5.634921550750732	0.4017137289047241	-2.1804118156433105	-1.2567003965377808	-2.85810661315918	3.7221252918243413	0.8290094137191772	-6.5922484397888175	-6.198453903198242	1.5920183658599854	0.848181426525116	2.027730226516724	-10.287474632263184	0.7253540754318237	5.06588077545166	-0.6012352705001831	-0.17179125547409058	0.9738202095031738	-4.4161376953125	5.403625965118408	-3.8937227725982666	1.2251323461532593	1.1779319047927856	-1.485668063163757	2.223385572433472
295160	64hup7ta	-1.101022481918335	-7.103525161743164	-2.4023187160491943	7.772616386413574	3.55387544631958	-5.495092391967773	-2.636439085006714	2.705011367797852	-0.1654498130083084	1.0993760824203491	5.421445846557617	-1.8595106601715088	-1.4556992053985596	-2.510188341140747	0.022391676902771	-4.503790855407715	-0.42022156715393066	5.300932884216309	0.4755502641201019	3.709925651550293	-1.0686333179473877	1.829985737800598	-0.3099397122859955	-4.6670494079589835	-0.1282975673675537	-1.2654287815093994	0.7405516505241394	-0.8580136895179749	2.7399773597717285	1.4862854480743408	-4.0458598136901855	-0.17843475937843326	1.1427607536315918	-0.2513715624809265	7.39656925201416	-4.7067832946777335	0.5505852699279785	4.382963180541991	-3.2153353691101074	1.4959349632263184	1.8348207473754885	-5.710039138793945	4.300604820251465	-3.870121955871582	-1.913755178451538	-1.7703301906585691	-1.870801329612732	1.8548296689987185
295834	7xyubod2	-1.7498480081558228	-5.023314476013184	-2.501336574554444	6.281407833099365	1.8606729507446291	-3.101407766342163	-2.253561019897461	4.272410392761231	-2.60855770111084	1.9453552961349487	7.314600944519043	0.030061721801757806	-0.9380435347557068	-4.1198511123657235	0.8698282837867737	-3.6653931140899663	-2.8316879272460938	3.9115090370178223	2.1859941482543945	-0.4819873571395874	-0.2311049699783325	4.3498501777648935	0.1501442790031433	-2.958566904067993	0.2860950529575348	-3.0300135612487797	0.3283185660839081	-1.6515662670135498	5.2286105155944815	2.8014636039733887	-6.074226379394531	-2.271331310272217	-0.44107940793037415	2.2592849731445312	5.468480110168457	-7.431092739105225	-1.3150657415390017	3.8105683326721187	-2.9150075912475586	-0.12240755558013915	3.6520493030548096	-3.083430051803589	4.394502639770509	-6.16283130645752	2.3957529067993164	0.2630792558193207	-0.9927525520324708	4.783387184143066
296295	wy1gcrya	-3.934402465820313	-6.343006134033202	-2.431992053985596	8.878718376159668	2.2822823524475098	-6.603652477264403	-2.0096285343170166	4.03290605545044	-1.1887969970703125	-1.0725902318954468	3.3966264724731445	-2.2528226375579834	-0.6819281578063965	-4.628567695617676	-1.6316940784454346	-3.1909165382385254	-3.943583011627197	6.489335536956787	0.308074951171875	1.8698893785476685	-4.227458953857422	2.962399959564209	0.16528815031051636	-3.960378885269165	-0.6265528202056885	-1.7110551595687866	0.9621464610099792	-3.3145031929016118	3.508270740509033	0.9449448585510254	-5.2123374938964835	-0.4903438091278076	3.45569372177124	-0.8375008106231691	5.165679931640625	-8.201899528503418	-1.1256837844848633	5.57873010635376	-2.5074925422668457	1.7913446426391602	2.4197535514831543	-2.2342450618743896	5.964463233947754	-5.22084379196167	2.2259984016418457	0.8012211322784424	0.5492773652076721	2.3237144947052
297153	x9g9o7pw	-0.3266187608242035	-4.284085750579834	-5.394091606140137	7.466476440429687	1.1455292701721191	-2.0268509387969966	-2.627333164215088	2.214132308959961	-2.162797212600708	2.1804962158203125	4.4071311950683585	-0.4685357511043549	-2.0977034568786617	-6.6922664642333975	-0.5013294219970703	-1.5391262769699097	-3.8775479793548575	4.534322738647461	1.1801246404647827	-0.2161768078804016	1.4078943729400637	2.4352903366088867	-0.30712735652923584	-5.53282356262207	-4.159728050231934	-4.57097053527832	1.7540338039398191	-1.6425131559371948	2.4450693130493164	0.381329208612442	-4.8321685791015625	-5.620986461639403	-1.5112967491149902	-0.1781529188156128	3.982771396636963	-5.139005661010742	0.11583417654037476	3.3087799549102783	-1.3199938535690308	-0.9395381808280944	2.7554774284362797	-5.891557216644287	3.5273327827453613	-3.813285827636719	1.732884645462036	1.4472174644470217	-3.2112030982971187	2.651286363601685
297567	f37lkd0q	-1.466807842254639	-6.8225812911987305	-2.865792989730835	7.1126766204833975	1.5351485013961792	-0.08517086505889893	-2.614196538925171	3.8363795280456543	-2.5589146614074707	2.467326402664185	4.1124539375305185	1.102757692337036	-0.4976255297660828	-5.065576076507568	-2.3015098571777344	-2.3553123474121094	-3.437241077423096	3.110403299331665	1.0619195699691772	-0.08288764953613281	-0.5912935137748718	4.642667770385742	-1.5944194793701172	-4.035353183746338	-0.2237095832824707	-2.316813707351685	-0.365449607372284	-1.8038527965545652	3.923005819320679	4.629723072052002	-3.924156665802002	-3.8496947288513184	-0.21920046210289	3.2912781238555913	5.498682022094727	-6.251918315887451	1.3338749408721924	4.562641143798828	-4.1395463943481445	-1.6351900100708008	2.7088987827301025	-3.8989291191101074	7.2508440017700195	-3.221376895904541	1.5562610626220703	-0.30276912450790405	-2.336200714111328	5.440027713775635
298585	pbp1wne1	-1.4813144207000732	-7.859813213348389	-1.1435707807540894	6.398062705993652	0.9311090111732484	-2.354882001876831	-2.3239803314208984	2.5955872535705566	-1.6012128591537476	3.0651450157165527	5.453651905059815	-0.5053866505622864	-1.911243200302124	-2.6925950050354004	0.6180934906005859	-3.743483543395996	-4.2436184883117685	3.3861775398254395	1.3795547485351562	0.6301944255828857	-2.0711238384246826	1.6700618267059326	-0.5261706709861755	-3.0359587669372563	-1.6549745798110962	0.37582311034202576	-1.5230920314788818	-2.421219825744629	4.921995162963867	0.907068967819214	-4.429802417755127	-3.6363468170166016	0.6174416542053223	2.196535587310791	6.119486331939697	-5.11754846572876	-2.95980167388916	3.7824766635894775	-2.155833005905152	2.031859397888184	1.8052022457122805	-3.8974590301513667	3.2322664260864262	-3.5435063838958736	0.6730433702468872	0.7066217064857483	-3.050251007080078	3.0873560905456543
301118	azkrfiib	-1.952909469604492	-6.142925262451173	-2.704596519470215	3.1584482192993164	-1.7904841899871826	-1.217050313949585	-3.488230466842652	4.667417526245117	-0.3332860767841339	2.1733856201171875	6.203659057617188	-1.214360237121582	-0.3693673610687256	-3.484450340270996	-0.5449199676513672	-3.1840894222259517	-3.7597577571868896	3.711015701293945	0.7975690364837646	-1.4260514974594116	-1.9558888673782349	3.5266048908233643	-0.3851734101772308	-3.3638527393341064	-1.4821147918701172	-1.4857125282287598	-0.6088326573371887	0.1858947575092316	3.9352114200592037	0.9612665176391602	-4.560283660888672	-3.3818106651306152	0.5859014987945557	2.1715738773345947	4.25217866897583	-5.4710187911987305	-0.7014297246932983	6.685051918029785	-6.43906307220459	0.6989063024520874	2.0111947059631348	-3.203700304031372	4.593643665313722	-4.315208911895752	2.9265289306640625	0.7287849187850952	-0.541115403175354	3.357795238494873
301342	2oka28t2	1.1939254999160769	-6.079812526702881	-0.9412690997123718	6.999701499938965	2.203696727752685	-1.47759747505188	-2.7130157947540283	3.793744564056397	-2.814154148101806	3.969949960708618	5.265753746032715	-0.4834111034870148	-2.9117703437805176	-5.545396327972412	1.0055384635925293	-3.451023578643799	-6.051830768585205	4.094259262084962	0.1890734434127808	-0.34568071365356445	0.025393098592758182	0.42083296179771423	-1.9563496112823489	-3.625849723815918	-0.3910759091377258	-2.1503143310546875	0.2173900008201599	-2.588468074798584	4.321852684020996	-0.002259194850921631	-3.4091503620147705	-4.891860961914063	-0.6787094473838806	2.563668727874756	5.461620330810547	-8.148177146911621	0.027790188789367683	4.3947930335998535	1.2472448348999023	0.6537091732025146	-0.5911231637001038	-5.698369026184082	6.117534637451173	-3.9502391815185542	1.360213041305542	-0.3178659081459045	-1.3462607860565186	1.8754221200942995
301823	oy94bpus	-2.942046642303467	-4.637741088867188	1.7566661834716797	6.872672080993652	4.236133098602295	-4.789810180664063	-0.14010024070739746	3.0547900199890137	0.034902475774288184	3.7813396453857417	3.186254501342773	-4.434011936187744	-2.869940757751465	-4.361647129058838	-0.21737664937973025	-5.450599193572998	-2.2423384189605717	0.18133968114852905	0.4996774792671204	1.05167555809021	0.18259307742118835	-1.1300663948059082	-1.1324427127838137	-3.7604713439941406	0.4123421311378479	-2.4391398429870605	-1.3121663331985474	-1.7702684402465818	2.126795053482056	2.412729501724243	-2.600806713104248	-4.810011863708496	1.5178956985473633	-1.3450584411621094	5.4569358825683585	-6.345989227294923	0.5381933450698853	3.8025856018066406	-2.213706970214844	1.4963912963867188	4.381640911102295	-6.054106712341309	3.9395651817321777	-3.1443555355072017	2.0798885822296143	2.987755298614502	-3.470472812652588	1.235949993133545
303752	5nzh6mjm	-2.2914142608642583	-4.8996853828430185	0.8560359477996826	7.262242317199707	2.392756223678589	-5.277153968811035	-2.517136335372925	1.2391904592514038	-0.8850871324539185	3.0171091556549072	4.793863773345947	-0.8225460052490234	-1.3868943452835083	-2.675856113433838	-0.7790406942367554	-5.147980213165283	-3.444098472595215	4.457826614379883	0.26713672280311584	1.3993303775787354	-3.551502227783203	1.4087183475494385	-0.446197897195816	-4.128782272338866	0.2289783954620361	-1.1785848140716553	-0.9595568180084229	-2.016460418701172	5.250087261199951	-1.1564499139785769	-2.0027968883514404	-3.3461477756500244	2.0273725986480717	0.39868098497390747	4.165800094604491	-6.009610176086426	-0.5996261239051819	4.624272346496582	-3.7715456485748287	-0.2629221081733704	0.2267172932624817	-4.448585510253906	5.114069938659668	-3.024744749069214	1.0156583786010742	0.3564367890357971	-1.4808712005615234	1.8355388641357424
307326	806uota9	-0.25093770027160645	-6.7918758392333975	-3.383744239807129	6.010549068450928	4.325388908386231	-1.6758108139038086	0.1285976618528366	4.89329195022583	0.6903554201126099	3.7581844329833984	5.288322448730469	-1.3076789379119873	1.3006293773651123	-2.7920243740081787	-0.5419459342956543	-3.376655101776123	-4.433544635772705	2.884458303451538	0.8283371925354004	-1.220238208770752	-1.510728120803833	2.209946155548096	-1.821249723434448	-5.238256454467773	-0.1901197135448456	-1.9381265640258791	-0.5984238982200623	-0.6147284507751465	5.237768650054932	1.6929645538330078	-4.992425918579102	-4.4193687438964835	-0.979223370552063	1.9443778991699217	6.735881805419923	-3.989745616912842	-0.3711921274662018	7.717129230499268	-4.618966579437256	0.3948825001716614	2.267140865325928	-5.650728702545166	3.3876664638519287	-4.008373260498047	1.7837373018264768	0.5626686215400696	-3.124995231628418	4.0216064453125
308365	x6jmp8sl	-5.009991645812988	-5.419611930847168	-3.1872236728668213	5.311659812927246	1.8196525573730469	-1.2727351188659668	-2.1366474628448486	5.359932899475098	0.7673614025115967	2.5710680484771733	6.064414024353027	-0.8493064045906067	0.7408004999160767	-4.314101219177246	0.6375343799591064	-4.00606632232666	-3.369129180908203	3.837135791778565	1.7020325660705566	0.5639417767524719	0.20118296146392825	6.155118465423584	-0.6917750835418701	-1.3182227611541748	-1.0232414007186892	-0.8984397649765015	0.2420918941497803	-1.230461597442627	2.1786146163940434	2.9480199813842773	-4.834427833557129	-3.5571308135986333	1.4460383653640747	0.4644213318824768	4.965887546539307	-6.0646605491638175	0.5240625143051147	3.0984039306640625	-5.474339008331299	-2.9619526863098145	1.6201753616333008	-2.1133284568786617	5.3987956047058105	-2.8576238155364986	4.136715888977052	1.0323529243469238	-2.6488683223724365	3.809797525405884
309704	8xxe4mnf	-3.6759107112884517	-7.6731858253479	-1.7730565071105957	7.1207823753356925	0.6433546543121338	-1.4022966623306274	-2.849330186843872	2.80354118347168	-0.9993391036987304	4.113263130187988	5.410897731781006	0.9540475010871888	-0.6047447323799133	-4.3565216064453125	-2.9451715946197514	-5.289250373840332	-1.369644284248352	1.0408259630203247	-0.03438088297843933	-0.19016747176647186	-2.239339828491211	2.879429817199707	1.8444604873657229	-4.01122522354126	-0.14082881808280945	-1.2623928785324097	-0.23788535594940186	-1.882550835609436	5.214040756225586	4.2248826026916495	-5.039510250091553	-3.3763353824615483	1.2008357048034668	-0.8534975051879883	3.229744911193848	-6.704521179199219	2.5006582736968994	5.507807731628418	-3.18023419380188	0.653954267501831	1.9305202960968015	-3.092017412185669	7.286970138549805	-2.3509042263031006	2.4721965789794917	1.0119757652282717	-3.069643259048462	2.0721676349639893
309931	n0e33q4w	-1.1410428285598757	-4.894128322601318	-1.0256333351135254	9.423532485961914	4.098102569580078	-5.217127799987793	-1.147134780883789	2.92673921585083	-0.8418485522270203	0.9539446830749512	4.768118858337402	0.7360758781433105	-3.076152801513672	-3.0899980068206787	1.9732863903045652	-5.8798041343688965	-3.32728123664856	4.719801902770996	-0.7681021690368652	1.3263283967971802	-0.07602731883525847	2.0148513317108154	-0.6031867265701294	-2.6149322986602783	-0.06643371284008026	-3.19973373413086	1.0939297676086426	-1.9879250526428225	5.500356197357178	1.4105026721954346	-5.241433143615723	-5.2146873474121085	2.135845184326172	1.0641229152679443	3.5389280319213867	-9.172679901123047	0.4850559234619141	2.628880023956299	-1.699536681175232	-0.4336223602294922	2.397972822189331	-3.907826662063599	4.968256950378418	-3.4691708087921143	0.21915733814239505	-0.3463510572910309	-1.438438057899475	3.430121898651123
310767	dt6pr669	-1.8846447467803955	-7.103121757507324	-3.1121296882629395	7.626017570495605	0.6775555610656738	-3.86650276184082	-2.4494590759277344	3.0284607410430913	-1.0586488246917725	0.9346283674240112	6.198636054992676	-2.385383129119873	-3.1623106002807617	-1.889668583869934	-0.6517683267593384	-0.7029359340667725	-3.952510356903076	3.355545997619629	3.3073334693908687	-0.3323764204978943	-5.212064266204834	-0.3524060249328613	-1.0596323013305664	-5.649744510650635	-1.1937901973724363	-0.4398511350154877	1.6513018608093262	0.3290891647338867	3.538376808166504	-0.6750147938728333	-4.365522861480713	-2.1561136245727544	1.0284096002578735	0.9447951316833496	5.98228645324707	-5.823634147644043	-0.8682778477668762	8.205469131469728	-3.812469005584717	3.159254789352417	2.3792781829833984	-5.311067581176758	4.7921791076660165	-6.267022132873535	0.6655187010765076	-1.6661256551742554	-2.7154929637908936	1.1239653825759888
312445	yp4xq0bd	-1.521128535270691	-5.5683932304382315	-0.5638955235481262	6.520185470581055	1.78947114944458	-6.745614528656006	-4.064128398895264	2.1326651573181152	-1.3002521991729736	1.7568784952163696	6.076737403869629	-2.74196457862854	-0.8829081654548645	-2.692481517791748	-0.7791892886161804	-0.19633410871028897	-3.328765153884888	4.462167739868164	3.3448498249053955	2.6787638664245605	-4.523319721221924	-1.5094051361083984	0.11543761193752287	-4.534318923950195	-1.822195291519165	-2.3744802474975586	1.509490728378296	-2.8630571365356445	2.5548231601715092	1.5309062004089355	-2.790395736694336	-2.5480997562408447	3.100654125213623	-1.1912143230438232	3.290334224700928	-3.9889559745788574	1.9913808107376096	5.865077018737793	-4.2800378799438485	1.464863657951355	2.9860243797302246	-4.5953755378723145	5.562659740447998	-5.200800895690918	1.684450626373291	1.5314849615097046	-1.2243523597717283	2.0515389442443848
312474	u0j1atdh	-3.1339206695556636	-7.746420860290527	-0.2444785833358765	4.996264457702637	2.582529067993164	-3.1384778022766118	-1.0204510688781738	3.504319667816162	-0.10848324745893477	2.3731179237365723	7.6010680198669425	1.0214686393737793	-3.19046401977539	-4.4999351501464835	-0.5441539287567139	-4.508531093597412	-3.6543703079223633	4.404001712799072	-0.2692578434944153	-2.566179752349853	-2.287217140197754	3.594104766845703	-0.690496027469635	-4.025725841522217	1.7674016952514648	0.2266755104064941	-1.8131762742996216	0.11196690797805786	3.125432252883911	2.97041654586792	-5.0476040840148935	-3.454885244369507	1.6365028619766235	1.7999727725982666	3.641350507736206	-7.8832359313964835	-0.7925333976745605	4.503905296325684	-6.3916263580322275	-0.2365817725658417	3.666072130203247	-2.698655605316162	4.92860221862793	-5.28126335144043	0.035560548305511475	1.9992730617523196	-3.4345953464508057	5.241777420043945
312946	uwtw1ojx	-1.3986732959747314	-5.9519524574279785	-1.6827212572097778	9.388927459716797	2.380917549133301	-3.6106078624725337	-2.1263327598571777	4.1653966903686515	-4.138955593109132	-0.5374979972839355	3.686333656311035	-0.2940109074115753	-3.38171911239624	-4.204117774963379	-0.03974699974060058	-6.6417155265808105	-2.578341007232666	2.3906567096710205	0.376289963722229	0.4934313297271729	-0.9170831441879272	-0.3768365681171417	-2.023169040679932	-6.616864204406737	0.2634662985801697	-1.5954639911651611	-1.9277909994125368	-1.9218702316284182	2.877394914627075	0.8815854787826538	-3.8851528167724614	-3.4469122886657715	0.6104475259780884	0.2606721818447113	5.994823932647705	-8.623431205749513	1.593488693237305	4.51400089263916	-0.8615285158157349	-2.0898113250732417	0.6996322274208069	-5.468696594238281	5.9809632301330575	-3.4318981170654297	-0.40308910608291626	-0.7320240139961243	-4.1083054542541495	1.5338857173919678
313077	ugpzmwz6	-3.910125255584717	-6.054245471954347	-1.142350435256958	5.550339221954347	1.2484265565872192	-0.6280182003974915	-1.9147520065307615	2.486441135406494	0.5792286992073059	1.6205660104751587	7.117650032043457	1.0240674018859863	-0.18059676885604856	-5.797170639038086	0.31693673133850103	-3.4799191951751713	-2.5379695892333984	4.386573791503906	1.6371442079544067	-0.559143602848053	-2.1046433448791504	4.854114532470703	-0.4047868549823761	-1.1216130256652832	0.2096518725156784	-1.8591145277023315	0.7845629453659058	-2.6041970252990723	1.4618041515350342	-0.6988251209259033	-4.288070201873778	-3.0447897911071777	0.4179463982582092	2.138084173202514	3.0385091304779053	-2.7462947368621826	-4.1574225425720215	1.7352598905563354	-4.3375325202941895	-1.116447687149048	2.847723484039306	-4.031023979187012	2.4512779712677	-1.3817036151885986	3.8154082298278813	0.2740874290466309	-1.7839970588684082	4.39959716796875
315456	ucrq8sh8	-1.4361009597778318	-6.078178405761719	-1.9701356887817385	7.529285430908202	0.8946661353111267	-3.66502857208252	-1.490876317024231	2.34305191040039	-2.9234657287597656	2.101682424545288	6.69411563873291	-0.4829587042331696	-0.9254550337791444	-4.263337135314941	0.6655242443084717	-4.565325736999512	-5.315354347229004	5.602787971496582	0.2859504222869873	-0.9545342922210692	-1.6245980262756348	3.5372474193573	0.6353738903999329	-3.265324592590332	-0.21479368209838867	-2.1686060428619385	1.8827815055847168	-0.008920341730117798	4.7171711921691895	0.3324655294418335	-6.523349285125732	-5.348094463348389	-1.0851086378097534	0.9408720135688782	4.082691669464111	-6.7004899978637695	-2.3408203125	4.2144107818603525	-4.3420701026916495	-0.6035757660865784	2.2541828155517583	-5.210629463195801	4.337467670440674	-3.4146637916564937	2.3064539432525635	-0.055352121591567986	-1.6710717678070068	1.1006898880004885
315663	qhtu0eyb	0.3353012800216675	-6.140748500823975	0.9942134022712708	6.728882789611816	4.720927238464356	0.5892527103424072	-1.993738412857056	3.948340892791748	1.3763121366500854	1.13677978515625	5.93058967590332	-0.5371463894844055	-2.0962510108947754	-3.838479042053223	-0.12066307663917543	-3.650505542755127	-2.543445110321045	2.212878465652466	0.18614661693573	0.3090556263923645	-0.559387743473053	2.827131986618042	-1.3772053718566897	-3.970363140106201	-1.010603666305542	-1.6792349815368652	0.2312124669551849	-0.7390064597129822	4.8531928062438965	4.5735740661621085	-4.159131050109863	-4.5049967765808105	1.64142107963562	0.5929725170135498	3.9072649478912354	-9.686835289001463	2.5933926105499268	4.143993854522705	-3.269097328186035	-0.4376972019672394	1.740041732788086	-2.9785051345825195	4.701766014099121	-2.511799097061157	-0.72429358959198	0.17529520392417908	-1.3552215099334717	2.1365110874176025
316156	n43w3jtw	-3.0337920188903813	-8.30005931854248	-2.471808910369873	5.865786075592041	2.2731194496154785	-2.9529128074646	-2.7577121257781982	2.077919244766236	-1.73256516456604	3.1558268070220947	5.988795280456543	1.4560503959655762	-2.2589168548583984	-4.864858627319336	1.3081268072128296	-3.5780434608459477	-4.094950199127196	2.662526130676269	-0.6499258875846863	-2.387531280517578	-1.3243560791015625	3.6212553977966313	-0.8727937340736389	-3.4385831356048584	3.3585171699523926	-1.8785514831542969	0.6743729114532471	-1.7488553524017334	4.373657703399658	0.3917119801044464	-3.8731076717376713	-3.8093509674072266	0.014351025223731996	1.556678056716919	2.846524715423584	-7.479036331176758	0.560097336769104	2.9499912261962886	-2.8881537914276123	-1.630212903022766	1.8010859489440918	-3.123439311981201	4.651413917541504	-0.8953386545181274	2.975022315979004	2.217236280441284	-1.3519277572631836	2.360863208770752
316195	ibed5tuo	-1.4825718402862549	-5.2884860038757315	-0.04680249094963074	9.542886734008787	5.007331371307373	-1.0857959985733032	-3.149101734161377	3.220957040786743	-1.229358196258545	1.73561692237854	3.6873717308044434	-1.6892619132995603	-2.216436624526977	-5.177397727966309	-0.10848277062177658	-2.2813596725463867	-0.6865322589874268	2.481730699539185	1.4773378372192385	1.0459333658218384	-1.0671459436416626	1.4253102540969849	0.22202903032302854	-4.584295749664307	1.2427446842193604	-0.4291165769100189	-0.2739419937133789	-3.621914148330689	1.7618098258972168	1.3666887283325195	-2.885526180267334	-2.7326812744140625	1.007574200630188	0.7663977742195129	5.068387031555176	-6.659249305725098	-0.7925512790679932	3.73497462272644	-2.068114280700684	0.5267511010169983	3.585906982421875	-5.779463768005371	4.7969818115234375	-2.3763792514801025	0.4322745203971863	-1.0710408687591553	-2.9894924163818364	1.5793066024780271
318333	q0s8ljwg	-1.292521595954895	-5.487920761108398	-2.170106649398804	7.914215087890625	0.4712886810302734	-5.8257365226745605	-2.3412160873413086	3.3257198333740234	-2.665500402450561	-0.8285962343215942	5.344034671783447	-0.5350714921951294	-2.280155658721924	-3.665361404418945	0.700355589389801	-4.0535922050476065	-2.5384938716888428	4.693675994873047	-0.20955386757850647	0.9343973994255066	-2.1332814693450928	3.1411232948303223	-0.1298617720603943	-3.785923004150391	-0.557379424571991	-4.630425453186035	0.6184512376785278	-2.4025301933288574	4.806182384490967	-0.28319263458251953	-4.073515892028809	-3.761317729949951	-0.38420331478118896	0.3505645990371704	5.0161166191101065	-4.795390129089356	-0.9140417575836182	5.19389009475708	-0.7794261574745178	-2.606708526611328	2.009354829788208	-2.6262784004211426	5.695730209350586	-3.97284460067749	2.846396446228028	-1.918179392814636	-3.1434473991394043	1.7441349029541016
319833	rkm6c8z6	-3.99638032913208	-7.557522773742676	-2.9208364486694336	5.218850135803223	0.23777611553668976	-1.687858819961548	-1.727993726730347	2.4540600776672363	-1.3671176433563232	1.4904789924621582	6.283185005187987	1.0383682250976562	1.252927303314209	-2.4694724082946777	-0.19255080819129944	-3.207480430603028	-1.1651993989944458	1.4372360706329346	2.1627836227416988	-0.6867363452911377	-4.609233856201172	2.147634029388428	-1.2817878723144531	-4.2516212463378915	1.9265061616897583	1.8506851196289065	2.266197204589844	-2.0253057479858403	3.5660159587860107	0.6472157835960388	-5.862379550933838	-2.9437248706817627	-0.12316974997520448	0.5268187522888184	3.15921688079834	-5.125679969787598	-0.015205085277557371	3.9897847175598153	-2.1360807418823238	-0.37513500452041626	4.954849720001222	-5.7077741622924805	5.283355236053467	-2.0180919170379643	1.3696081638336182	-1.4157564640045166	-3.3759980201721187	2.1552927494049072
320362	22r7l9tt	0.026387210935354236	-4.156500816345215	-0.9405395984649658	6.59608268737793	3.0200116634368896	-0.6619228720664978	-0.5867538452148438	2.9359519481658936	-2.0854291915893555	2.316166877746582	4.404684066772461	0.2702859938144684	-0.18819734454154968	-4.908409595489502	0.07212215662002562	-4.360150337219238	-1.3196728229522705	3.032653331756592	0.5926768183708191	-1.3345252275466921	-0.4848209619522095	2.371742248535156	0.1344335377216339	-6.020052433013916	0.2778310179710388	-3.104032039642334	-0.4794471263885498	-0.8020433187484741	3.4405574798583984	0.7933288216590881	-4.490880966186523	-3.6184394359588623	-1.8830647468566892	-0.48337960243225103	4.3695693016052255	-5.5021095275878915	-1.107034683227539	2.3612427711486816	-2.4807088375091557	-1.4224405288696291	3.319901943206787	-3.0952417850494385	4.8159217834472665	-2.2555160522460938	0.7488834857940674	1.4124963283538818	-0.6991309523582458	2.3707985877990723
322098	mfsk9td4	-3.15711522102356	-7.648224830627441	-1.3525738716125488	4.019547462463379	-0.3059471547603607	-3.4845728874206543	-0.0456131249666214	4.804533958435059	-1.7957087755203247	0.8492742776870728	4.278785228729248	0.13933438062667847	-2.6912667751312256	-4.940046787261963	-0.8508929014205933	-2.2696328163146973	-6.6406755447387695	5.334105014801025	-0.01089397072792053	-0.5047672986984253	-1.0587893724441528	3.723836660385132	-0.6135740280151367	-2.579166889190674	0.6747461557388306	-0.8488543033599854	0.5856762528419495	-0.31832313537597656	6.1307244300842285	0.7060837745666504	-4.659811973571777	-4.615481376647949	2.79400372505188	2.3849411010742188	4.618335247039795	-6.779412269592285	-2.801659107208252	2.347585916519165	-2.7325880527496342	-1.0245208740234375	2.145277738571167	-0.3684532642364502	7.258915424346924	-4.7048306465148935	2.185140609741211	-1.654201865196228	-2.7701094150543213	5.246299743652344
322201	k5n0pur0	-0.937606692314148	-5.499053478240967	-0.5355197191238403	10.070006370544434	2.9152636528015137	-3.699099779129028	-0.18093690276145932	1.0009876489639282	-2.7614190578460693	2.0060491561889653	5.076641082763672	-0.15691432356834412	-1.3790054321289062	-4.785531520843506	0.4855652749538422	-3.672743797302246	-3.006774425506592	3.802931785583496	0.6895675659179688	-2.4087862968444824	-1.132612943649292	0.5892699360847473	-1.4034240245819092	-4.866050720214844	0.07796871662139893	-1.0768206119537354	0.1586286425590515	-1.971650242805481	3.87264084815979	-0.7698424458503723	-3.070716142654419	-3.644555568695069	-0.17521768808364868	4.8507490158081055	1.8677468299865725	-6.603274345397949	-1.0828454494476318	2.385526180267334	-2.6251451969146733	-0.3263378143310547	1.4800949096679688	-1.8600723743438718	8.489156723022461	-5.047544002532959	0.6997865438461304	-0.3233778774738312	-3.986435890197754	2.6681041717529297
322823	xvv2le79	-1.0674581527709959	-6.8120765686035165	-2.204887866973877	8.255514144897461	-0.20127438008785248	-3.4605600833892822	-1.780625581741333	2.5788249969482417	-1.0446165800094604	0.26113453507423395	4.6615333557128915	0.39948421716690063	-1.500180721282959	-1.9016339778900144	-2.5609054565429688	-6.0848774909973145	-3.478151559829712	4.3620519638061515	-1.0138027667999268	-0.10093820095062256	0.4899930953979492	4.0090346336364755	-1.4507596492767334	-1.7388243675231934	0.02296009659767151	-1.048548936843872	-2.393585443496704	0.30961185693740845	3.749712467193604	2.9227781295776367	-2.5384597778320312	-2.881829738616944	2.724024772644043	-1.6963205337524414	3.1093592643737797	-8.450305938720701	-0.8996390104293823	4.154132843017578	-2.9514074325561523	0.638387143611908	2.2799830436706543	-4.110156536102295	5.595999240875244	-2.649195432662964	2.01273775100708	1.664804220199585	1.3740342855453491	2.899023532867432
322884	jy8q1sv8	-3.2592897415161133	-6.348937511444093	-0.4028918743133545	5.846537590026856	2.5221853256225586	-3.904863595962525	-2.5646822452545166	4.019981384277344	-0.8066553473472595	1.1904351711273191	4.440629959106445	1.8426737785339355	-0.6439669132232666	-3.296043157577514	3.8754687309265137	-5.35301685333252	-3.503790855407715	2.7765934467315674	2.669811487197876	-4.2367753982543945	1.8030868768692017	3.590367078781128	-1.2412240505218506	-3.1979460716247563	-0.9187448620796204	-0.8600744009017944	1.1247971057891846	-0.4934187829494476	5.021714687347412	0.952208936214447	-6.250035762786865	-4.85394287109375	-0.2320009469985962	2.27932357788086	5.033660888671875	-4.471997261047363	-1.667755126953125	3.455012798309326	-2.667694091796875	-0.1863023042678833	3.62282657623291	-2.9416756629943848	5.803480625152588	-1.736178278923035	1.7671797275543213	-1.3049478530883791	-4.163100242614746	4.035634517669679
323224	sxwaqqdm	-2.711866855621338	-5.3692355155944815	-2.4618208408355717	6.845570087432861	1.6785776615142822	-3.936923742294312	-0.6676021218299866	5.633198261260986	-3.1357364654541016	0.11178570985794067	4.697071075439453	-0.16087454557418826	-1.566781759262085	-4.109898567199707	-1.6212706565856934	-2.1938209533691406	-1.018429160118103	1.4043796062469482	2.6229851245880127	-1.0848977565765379	-2.1925318241119385	0.4422762393951416	-0.9770151972770692	-6.449345111846924	0.5006247162818909	-0.5375655889511108	0.4803597927093506	-3.7280390262603764	3.675950527191162	-1.2312581539154053	-3.119866847991944	-2.6584246158599854	0.4920170307159424	-0.7893911600112915	2.548290252685547	-8.453444480895996	-0.06065231561660767	4.861377716064453	-2.562173366546631	0.07054106891155243	1.9497976303100584	-2.810978889465332	4.409304141998291	-3.530266523361206	0.1149904727935791	-0.8892576694488525	-2.0466532707214355	1.2101277112960815
324503	7ix92gsq	-0.4123382568359375	-6.5968852043151855	0.007420241832733154	5.950813293457031	5.123129367828369	-5.7464661598205575	-1.7550723552703855	2.574246406555176	1.071406364440918	2.9451043605804443	4.789328575134277	-4.2949609756469735	-2.572171688079834	-3.420156240463257	-0.31828588247299194	-3.304541826248169	-1.2315436601638794	1.811016321182251	3.003502368927002	0.84354567527771	-0.8016633987426758	1.7848258018493652	-1.3460485935211182	-4.396186351776123	-1.5026935338974	-3.2596232891082764	-0.16696450114250186	-0.16746070981025696	3.6990985870361333	1.6016477346420288	-4.132016181945802	-3.274806261062622	2.225612163543701	0.5216137170791626	3.6660997867584233	-4.6563262939453125	2.9681501388549805	3.886707782745361	-1.787830829620361	-0.4439708590507507	1.046782612800598	-2.943049669265747	2.631354331970215	-0.2473844885826111	-0.5314842462539673	0.3097327351570129	0.8327544927597046	1.8691792488098145
326902	rqa7qz9o	-2.176464796066284	-6.73492431640625	-0.9344198703765868	5.164593696594238	2.340672016143799	-1.8584110736846924	-3.4328615665435787	3.368077516555786	-3.789649963378906	1.0401016473770142	4.262044429779054	-0.5003201365470886	-0.7952814102172852	-2.890103578567505	0.5113329291343689	-3.8286540508270255	-3.293919086456299	4.61204719543457	-0.23923830687999725	-1.5362050533294678	1.0336185693740845	3.6078906059265137	-0.7722449302673341	-4.647255897521973	-0.8610359430313109	-1.8250423669815063	0.0067961812019348145	-1.6753450632095337	1.7512764930725098	0.5404418110847473	-4.380805969238281	-3.756018877029419	0.3718067705631256	2.0844759941101074	2.68912935256958	-8.643280982971191	-0.6326373815536499	4.756894111633301	-3.063618898391724	-2.029085874557495	2.0980854034423833	-2.6694259643554688	4.257202625274658	-1.7675583362579346	2.0217633247375493	0.7455257177352905	-2.5863711833953857	5.551948070526123
327037	wunfrt1v	0.6817846298217773	-6.663461685180664	-0.9956107139587402	8.461761474609375	2.531310796737671	-1.7851483821868896	-2.604010820388794	1.601784110069275	-2.6112539768218994	1.369552493095398	5.249270439147949	0.8239487409591675	-3.5835654735565186	-4.376587867736816	1.032764911651611	-4.606771469116211	-3.3025832176208496	3.973756313323975	1.9164689779281616	0.285870373249054	0.43268683552742	1.3284320831298828	2.251505136489868	-4.375305652618408	0.5698009729385376	-2.5010385513305664	0.5530890226364136	-0.3866992890834808	3.5860626697540283	2.909799337387085	-4.919630527496338	-2.1927590370178223	-0.4174402952194214	0.5778954029083252	4.081762790679932	-8.312301635742188	-0.3538593649864197	5.269163131713867	-1.180349349975586	1.3824758529663086	2.3210561275482178	-0.7356410622596741	4.71136999130249	-4.2465124130249015	1.27326238155365	0.7721375823020935	-3.850944995880127	3.551417350769043
328215	siubyba5	-3.3470036983489986	-9.132065773010254	-0.7502204775810242	4.226255416870116	-2.14690375328064	-2.125765323638916	-2.4913959503173833	5.98907470703125	1.067574143409729	1.7757226228713991	5.394518852233887	-0.6465342044830322	2.3495032787323	-3.3393034934997563	-1.1315934658050537	-4.929943561553955	-3.79833459854126	3.5427205562591557	1.8389127254486084	-2.364643812179565	0.20382198691368106	5.473422050476074	-4.748957633972168	-2.346496820449829	-1.472298502922058	-1.3094135522842407	1.433892011642456	-0.9755722284317015	5.7587995529174805	1.8533165454864504	-5.672005653381348	-4.863818645477295	-1.8028156757354736	-0.899711012840271	3.700066089630127	-4.249934196472168	-0.8283635377883911	6.25045108795166	-4.65684175491333	2.7823386192321777	1.8875288963317869	-4.819146156311035	4.023922920227052	-2.1775012016296387	1.1242740154266355	0.5605226159095764	-0.07142594456672667	2.225215435028076
328227	cwzjw9pm	-1.2626934051513672	-5.850049018859862	-3.217498302459717	6.55185079574585	1.024683713912964	-1.5503214597702026	-1.9476974010467532	3.5602915287017822	1.0527362823486328	2.2272424697875977	4.409095764160156	-1.548134684562683	-1.5558502674102783	-1.809578895568848	-0.7092279195785522	-4.4859046936035165	-2.828500509262085	0.6832547783851624	2.129108667373657	0.8822067379951477	-3.7766361236572266	-0.11365479230880735	1.854137897491455	-2.1784684658050537	-0.012527197599411009	0.5074087977409363	0.16624103486537933	1.0120974779129028	3.8555698394775386	0.2491394281387329	-1.8157048225402832	-3.6607151031494136	-0.7810364961624146	-3.0257339477539062	5.619421005249023	-3.6385712623596187	0.1709204614162445	8.105249404907228	-5.435330867767334	0.7185355424880981	3.4544963836669917	-4.953789710998535	5.579030990600586	-1.7543799877166748	1.6411551237106323	-0.1208920031785965	-2.3137049674987797	-1.817406415939331
329105	wsbqit55	-2.435840368270874	-6.090281963348389	0.3427088260650635	6.556014060974121	5.013976097106934	-2.5404224395751958	-1.803234577178955	1.5001981258392334	0.3965013325214386	0.004924811888486147	4.782413959503174	-1.3329849243164062	-0.5262484550476074	-4.2683730125427255	-1.5213875770568848	-0.9078116416931152	-2.2806177139282227	6.195565223693848	-0.5634987354278564	2.69494104385376	-0.5856710076332092	1.801605463027954	-1.4556349515914917	-2.8509087562561035	-0.6867395043373108	-0.5842408537864685	-2.333446502685547	-3.287442445755005	2.021777629852295	2.409920692443848	-4.499427318572998	-1.592089056968689	2.414334297180176	0.2159289121627808	3.51077651977539	-5.388635158538818	0.5946668386459351	6.687634944915772	-2.8528289794921875	2.9350066184997563	4.719735145568848	-4.627089977264403	4.549989223480225	-3.6699936389923096	3.677881240844727	0.11359822750091553	-1.5919185876846311	2.404507637023926
329938	yz6za6az	0.07433877885341644	-6.641801357269287	-2.6265132427215576	7.7018375396728525	1.8087708950042725	-3.669189453125	-0.9447262287139891	0.3710193037986755	0.5635406970977783	1.9283405542373655	5.847593784332275	-2.299280166625977	-1.554478883743286	-4.5668463706970215	-0.6455114483833313	-2.9601709842681885	-3.2386748790740967	5.265443325042725	0.23888111114501956	-1.0284501314163208	-1.6312294006347656	3.716219425201416	-1.85405695438385	-4.2986178398132315	-1.3584984540939329	-2.41356897354126	-2.005680084228516	0.9381985068321228	3.660710096359253	1.6606059074401855	-3.630368709564209	-3.9105865955352783	-0.8082204461097717	-0.491988331079483	6.418159008026122	-5.119150638580322	-0.7651825547218323	4.45046329498291	-2.1860029697418213	1.3322936296463013	1.7920947074890137	-3.903950691223145	5.346795082092285	-1.4771298170089722	0.2686425447463989	-0.30937016010284424	-0.4157233238220215	2.339289903640747
330160	i378juhz	-1.5522245168685913	-8.415718078613281	-1.4129245281219482	5.174284934997559	1.7848596572875977	-1.9503535032272337	-3.5111603736877437	4.161788940429688	-0.41979634761810297	1.2250715494155884	4.0598158836364755	1.150915265083313	-0.20866039395332334	-5.40219783782959	1.5515189170837402	-2.221034526824951	-5.181795597076416	3.0415563583374023	1.2136712074279783	-2.9530563354492188	-1.351353883743286	4.214358329772948	-2.254331350326538	-4.842503070831299	0.9100013971328736	-1.4859886169433594	2.235072612762451	-0.16612450778484344	5.002737522125244	-0.03993040323257446	-4.707864284515381	-3.4896554946899414	-1.5938473939895632	3.3438055515289307	4.3224735260009775	-8.21742057800293	1.2035642862319946	2.0831093788146973	-2.190366506576538	-1.595113754272461	1.3840850591659546	-2.6643967628479004	4.681634902954102	-3.469566345214844	3.030151844024658	-1.3921263217926023	-1.0054417848587036	4.925573348999023
330289	n99x8lsb	-1.9186686277389529	-8.156930923461914	-0.9139158725738524	5.570539951324463	0.6147738099098206	-2.7009708881378174	-3.4517197608947754	4.513127326965332	1.2812514305114746	2.719543933868408	5.521119117736816	-0.3050766587257385	0.4546099901199341	-4.0306806564331055	1.2487095594406128	-3.2413039207458496	-3.390130519866944	2.6305596828460693	0.5717630386352539	-1.5712622404098509	-1.3787658214569092	3.2239692211151123	-2.029003858566284	-3.231998920440674	0.5397467613220215	-0.8885933160781859	-0.18721891939640045	-2.3593053817749023	4.865299701690674	0.7469877004623413	-4.06296443939209	-3.1942150592803955	-1.730008840560913	3.7253499031066895	5.638117790222168	-2.6824278831481934	-1.5358222723007202	4.0828890800476065	-2.7655348777771	0.19903790950775144	3.717681169509888	-2.290907859802246	5.004720211029053	-3.223687171936035	2.5907227993011475	-0.20083782076835632	-0.8150275349617004	2.7683680057525635
330335	q37m9mpp	-3.8115389347076416	-5.960330009460449	0.8826251029968262	4.820213317871094	3.2232155799865723	-0.5810586214065552	-0.8043719530105591	3.2771151065826416	-1.5168929100036619	1.1417635679244995	4.726419448852539	1.0524492263793943	1.9737796783447263	-5.561506271362305	-1.3210759162902832	-4.487548828125	-1.447263479232788	3.6142809391021733	1.4747867584228516	-3.110313892364502	0.5811793804168701	3.88291072845459	0.08982749283313751	-3.984508991241455	1.9786185026168823	-1.6727526187896729	1.8464250564575195	-1.2962263822555542	2.9615082740783687	2.587564468383789	-4.301414489746094	-4.2570762634277335	-1.272237777709961	0.5956893563270569	3.769507169723511	-3.853946685791016	-0.5672125816345215	1.1291601657867432	-6.5059356689453125	0.2373000383377075	1.1880528926849363	-4.7248406410217285	3.539823293685913	-2.0921173095703125	1.4669275283813477	0.4812324941158295	-2.507777690887451	1.2364603281021118
331303	pqhyvquu	-1.8848817348480225	-8.855460166931152	0.30496203899383545	6.948594570159912	1.9897265434265137	-4.73983907699585	-0.923246204853058	2.287201166152954	0.5474133491516113	0.4339367151260376	6.082978248596191	-0.35739821195602417	-0.9778032302856444	-5.955414772033691	1.1164915561676023	-4.076310157775879	-3.6853044033050537	3.2419400215148926	1.4592227935791016	0.7319790124893188	-2.813372135162353	1.0805617570877075	-2.599162578582764	-4.8493380546569815	-1.4285609722137451	-2.0011138916015625	-1.3762414455413818	-0.4917592406272888	3.8726847171783447	-0.8079494833946228	-5.863523006439209	-4.432398796081543	-1.5807150602340698	-0.1282002031803131	4.794506072998047	-5.654749870300293	-2.8828227519989014	2.4018187522888184	-2.0512022972106934	0.3217216730117798	1.553283929824829	-3.1095600128173833	5.273185729980469	-3.797526836395264	0.6276331543922424	2.4686436653137207	-2.6042869091033936	2.8551421165466313
331479	i552ebl3	0.9714236855506896	-5.65622615814209	-0.8125518560409546	7.1961669921875	2.307692050933838	-5.9335389137268075	-1.4167184829711914	3.392906904220581	-2.7222156524658203	0.693324089050293	3.5948178768157963	-0.7546728849411011	-2.6357839107513428	-4.614450931549072	0.4583791196346283	-0.22150388360023496	-3.3201110363006587	6.345939159393311	0.9404202699661256	-0.11369407176971436	-2.472429752349853	1.8038502931594849	0.941539227962494	-5.147912502288818	-0.6191068887710571	-0.8370506763458252	-0.5035965442657471	-0.5018140077590942	2.741994380950928	2.353130340576172	-4.224864959716797	-2.437082529067993	1.9427706003189087	1.2264063358306885	4.637397289276123	-6.318145751953125	0.6203152537345886	4.215877056121826	-1.0714777708053589	1.8191227912902832	1.7124296426773071	-1.6482536792755127	2.9877409934997563	-5.840350151062013	-0.6795716881752014	1.166333794593811	-4.200879096984863	4.92820930480957
332107	k729jrat	-2.2216827869415283	-6.155510902404785	-5.031861782073975	4.5295023918151855	2.374105453491211	-1.6345407962799072	-1.0166897773742676	4.1095190048217765	-2.4577975273132324	0.20887690782547	5.26315450668335	0.9254164695739746	0.1744951158761978	-4.834383487701416	0.9643282890319824	-4.666905403137207	-3.277096509933472	3.339683055877685	1.887219309806824	-0.8426034450531006	-0.6400668621063232	5.299385070800781	-1.2971794605255127	-4.38023853302002	0.9703819751739502	-2.4984993934631348	0.8656538128852844	-1.1814825534820557	4.568368911743164	0.6064726710319519	-5.258013725280762	-2.7736952304840092	-1.6618908643722534	1.75181245803833	4.539501667022705	-5.577765464782715	-1.628836154937744	0.705938994884491	-1.889937281608581	-0.7917408943176271	3.5414113998413086	-1.8509750366210935	5.349631309509277	-2.03976845741272	3.7705872058868413	0.17665818333625793	-1.4494112730026243	2.6364526748657227
335896	0crc6mgx	-2.306705474853516	-7.203063488006593	-0.7194823026657104	9.13368320465088	3.2170345783233643	-4.7415194511413565	-0.2973812520503998	1.8505433797836304	0.16298449039459229	2.7925119400024414	5.445483684539795	-0.8526421785354614	-2.399068832397461	-3.7194998264312735	-0.2415877878665924	-2.695526123046875	-1.524819016456604	4.076124191284181	2.4733362197875977	0.9928439259529114	-1.1842975616455078	0.29107511043548584	-1.84544575214386	-4.568657875061035	1.0334558486938477	-1.2279534339904783	-0.8321388363838196	-2.5550026893615723	3.6085033416748047	-1.1308761835098269	-3.6408596038818364	-2.271510601043701	0.17963296175003052	-0.11526459455490112	4.41362190246582	-4.120367527008057	-0.1749725490808487	3.8876311779022217	-3.06137752532959	1.9905016422271729	1.0380948781967163	-3.858596086502075	3.6534602642059326	-3.4106898307800293	-0.9454237222671508	-1.3902746438980105	-2.981628894805908	-1.2092716693878174
336273	zw509d6x	-3.985539674758911	-6.956101417541504	-1.4219290018081665	6.095643043518066	-0.06524944305419922	-1.6697168350219729	-0.8691310286521912	2.580264091491699	0.023455634713172916	1.3594368696212769	3.4452121257781982	0.5842922329902649	-0.3975833356380463	-5.545827865600586	-2.24910831451416	-3.1585597991943364	-5.450445175170898	2.4457757472991943	0.1887256056070328	-2.0930619239807133	0.0021022558212280273	0.8309637308120728	0.44706371426582336	-4.859117031097412	0.03759843483567238	-3.12514591217041	2.127846002578736	0.2818948924541473	3.0513699054718018	-0.7138450145721436	-3.2101163864135738	-3.8276348114013667	-2.581463575363159	0.27178579568862915	4.898054122924805	-5.187333106994629	0.23290838301181796	1.3678648471832275	-3.8175182342529297	1.0842355489730835	0.2162555754184723	-4.833396911621094	5.334534645080566	-3.5324254035949707	-2.093231201171875	-0.23051583766937256	-3.0636174678802486	0.4231113195419312
340283	xl1sq4ov	-3.630897045135498	-6.902359962463379	-1.6354055404663086	5.19095516204834	2.7450101375579834	-2.243980884552002	-1.9957931041717532	3.241010904312134	-1.6860744953155518	1.0018901824951172	6.589134216308594	0.9093077182769777	0.5420939326286316	-3.66886043548584	0.7715764045715332	-4.0309791564941415	-3.6712124347686768	4.677763938903809	1.8585742712020876	-1.8572024106979368	-2.4261293411254883	4.056695461273193	-0.9025241136550904	-1.4370678663253784	-0.1190180480480194	-0.6939723491668701	1.4724875688552856	-0.16267186403274536	3.335587739944458	0.6692004203796387	-4.76715612411499	-2.633946180343628	-1.3773874044418335	-1.0224486589431765	5.662203788757324	-5.415068626403809	-2.646714687347412	2.5324606895446777	-5.52892017364502	0.5441013574600221	4.463823318481445	-2.2499027252197266	3.5091943740844727	-2.8128883838653564	1.1364457607269287	-0.2919924557209015	-2.247361183166504	2.1832242012023926
342955	63wedmnl	-3.952449560165405	-5.466698169708252	-0.8353335857391357	3.8289415836334233	1.6492438316345217	-0.98376727104187	-3.968588590621948	4.509225368499756	-0.2950660884380341	3.289860725402832	5.68332052230835	-0.7998193502426147	0.8309358358383179	-5.580133438110352	-1.1457576751708984	-3.2690320014953613	-4.4785189628601065	4.968504428863525	-0.5863902568817139	-0.8062487244606018	1.0274742841720579	4.492651462554932	-0.4415450692176819	-2.5662341117858887	-0.3058081567287445	0.07942372560501099	-3.036583662033081	-0.8994784355163574	4.497988700866699	3.6734366416931152	-5.337157249450684	-5.547647476196289	0.4936293363571167	1.4340803623199463	4.659892082214356	-5.672350883483888	-0.4650219082832336	3.9003114700317374	-7.0250749588012695	1.0952091217041016	2.75294041633606	-4.324934482574463	6.8292784690856925	-1.2307851314544678	3.4859561920166016	2.6793668270111084	-0.3984528183937073	2.749439477920532
343985	mf570o04	-3.8073790073394775	-8.458280563354492	-0.2003871947526932	7.3825626373291025	2.581084012985229	-5.053297996520996	-0.4944493174552918	2.0547621250152592	1.793892741203308	0.7003763914108276	5.5076637268066415	-0.8282254338264465	1.9732532501220703	-0.996767282485962	0.4346299171447754	-1.2852472066879272	-2.2876343727111816	2.9942777156829834	2.186178207397461	-1.0493336915969849	-2.7028636932373047	0.30079424381256104	-3.134493350982666	-2.944725751876831	-3.0105345249176025	0.7919473648071289	2.3492000102996826	0.17595407366752625	2.35954213142395	0.2645714282989502	-2.725274085998535	-2.7566044330596924	0.667330265045166	-4.7901153564453125	7.234840393066406	-2.7892515659332275	-1.5001983642578125	6.864563941955566	-4.731971740722656	1.2258062362670898	0.6771215200424194	-5.463127136230469	6.338099479675293	-3.3320512771606445	1.884052872657776	-0.15332886576652527	-1.1778004169464111	-0.08414599299430847
345329	nlfxuola	-4.3098087310791025	-4.960507392883301	-1.2759814262390137	7.03127908706665	2.2306361198425293	-3.496299266815185	-3.1738076210021973	3.4678955078125	-0.504692018032074	3.665038347244263	5.532474994659424	1.2110717296600342	-0.7951376438140869	-0.8894029855728149	-1.8261777162551882	-2.3459606170654297	-1.889172077178955	4.4433555603027335	2.563339948654175	0.8713043928146362	-3.842210531234741	1.6361832618713381	-1.936617851257324	-4.982779026031494	0.9626243710517884	-0.7523115277290344	0.6250609159469604	1.358696222305298	5.16384220123291	1.5452724695205688	-4.08162784576416	-3.5936279296875	0.8582293391227722	1.0988551378250122	3.5860280990600586	-7.632694721221924	-0.30559349060058594	6.7861881256103525	-3.4594738483428955	1.760159611701965	1.621452569961548	-2.514963388442993	2.4551730155944824	-4.203640937805177	0.7945808172225952	-1.6208833456039429	-0.08361446857452393	2.37194299697876
348049	yu952x5g	-3.0342683792114262	-6.036642074584961	0.736064612865448	6.943750858306885	2.328926086425781	-1.6981186866760254	-1.8767243623733518	6.053036689758301	-1.1633663177490234	2.6651179790496826	6.4080657958984375	1.8600685596466064	-0.3847924768924713	-5.678297996520996	-0.6585147976875305	-3.8316679000854488	-2.8336896896362305	2.6706163883209233	1.963480830192566	1.651660680770874	-0.028234481811523438	3.1181232929229736	0.7000203132629395	-4.743638038635254	-1.0368167161941528	-1.520038604736328	-1.9413818120956419	-0.4393656253814697	3.4060654640197754	2.312887668609619	-5.552239418029785	-3.9697105884552	-0.21896080672740936	-0.5232557654380798	3.4023654460906982	-6.320988655090332	0.001810416579246521	2.4140501022338867	-5.601502418518066	-0.8222147822380066	2.5212225914001465	-3.5425498485565186	5.159894943237305	-3.125422954559326	0.8849227428436279	0.2647898197174072	-3.2517192363739014	2.386651039123535
351094	njp36qet	-2.4051313400268555	-4.556752681732178	-2.451434135437012	5.997016429901122	2.9594974517822266	1.4124795198440552	-1.3620030879974363	5.416828632354736	-0.9384463429450988	3.9262909889221187	4.895619869232178	-1.5751748085021973	0.8378903269767761	-5.487504959106445	0.8426949381828308	-4.0849695205688485	-4.219717502593993	1.894437789916992	1.1507741212844849	-2.3505709171295166	-0.319479763507843	5.3045692443847665	-1.8293993473052976	-2.608828544616699	-1.503156661987305	-2.6611645221710205	-1.401138424873352	-1.6690304279327393	4.738709449768066	1.2362242937088013	-3.760005474090576	-5.1622581481933585	-0.08222964406013489	1.373323917388916	4.786972999572754	-3.0891778469085693	-1.7270302772521973	3.277373552322388	-3.2023277282714844	-2.176521778106689	3.0400736331939697	-2.3308820724487305	4.686070442199707	-0.6069613099098206	6.0026512145996085	1.3489298820495603	-0.6420772075653076	3.705235004425049
351727	2xfujkn8	-1.5271413326263428	-5.191469669342041	-1.1048640012741089	7.944255828857423	3.4427077770233154	-2.1041741371154785	-0.5969412326812744	4.387827396392821	-1.4759607315063477	0.3888484835624695	6.164368629455566	1.5529546737670898	-0.9987232685089112	-5.772369861602782	1.6409871578216553	-2.7465274333953857	-4.242730140686035	2.317716121673584	-0.3751382231712341	-0.8917551636695862	-2.02005934715271	1.2894492149353027	-0.8858978152275085	-5.199171543121338	-0.9291710853576659	-1.4277392625808716	2.576121091842652	0.07043446600437164	3.8324069976806636	1.5023131370544434	-3.196705818176269	-3.824088096618652	-1.317533254623413	-1.9943709373474119	5.21232271194458	-6.989903450012207	0.9633331298828124	3.633338451385498	-3.522845268249512	0.4205923676490784	0.6728942394256592	-3.241519927978516	2.9677107334136963	-4.7350006103515625	-0.8453041315078735	-1.022506833076477	-2.5170865058898926	0.3287876844406128
351814	qpfvu1zl	-2.224311828613281	-8.733019828796388	-0.281084418296814	8.113788604736326	3.039344310760498	-3.360691547393799	-1.4923055171966553	2.6186070442199707	-1.388635516166687	0.017725169658660892	4.01934289932251	0.2851746678352356	-2.7306222915649414	-2.9806807041168213	1.7105408906936646	-4.474472999572754	-3.1235685348510738	3.2389891147613525	-0.19513152539730072	-2.5419070720672607	-0.15355587005615234	0.9075340032577516	-0.07234540581703186	-1.8219501972198489	-0.5984671711921692	-2.409229278564453	1.2152773141860962	-0.9088095426559448	6.648427963256836	2.7868943214416504	-7.75187873840332	-4.439980506896973	0.4069868326187134	1.8945691585540767	4.958531379699707	-6.483367919921875	-1.1797349452972412	4.937203884124756	-2.649822473526001	1.6557964086532593	2.517311811447144	-3.491506814956665	6.525069236755371	-3.906672954559326	1.7358131408691406	-1.247541427612305	-1.1783335208892822	2.964318990707397
352165	rsooogjz	-1.5997694730758667	-7.363443851470947	-3.3681986331939697	5.208271503448486	3.430208921432495	-0.12486004829406737	-3.0276355743408203	1.6656215190887451	-1.7379950284957886	2.0020945072174072	7.441606521606445	-1.9103772640228271	-2.467302799224853	-3.206233501434326	-0.6880368590354919	-3.1538071632385254	-3.1543848514556885	4.91485071182251	0.22098661959171292	-3.0590171813964844	-1.9090816974639893	4.774175643920898	-3.091570854187012	-3.460599184036255	-0.6018878221511841	-1.8138678073883057	-3.0073566436767583	-1.2704839706420898	3.5210893154144287	3.1719574928283687	-3.1224114894866943	-4.405628204345703	1.7957963943481443	1.678362488746643	5.7890567779541025	-5.4261474609375	-1.8294692039489744	5.195872783660889	-3.87203311920166	-1.2273586988449097	3.740764379501343	-2.7882561683654785	5.784678936004639	-2.051552057266236	5.673741817474365	0.904982089996338	-0.9633044004440308	4.123765945434569
353283	7nfhv6j5	0.12449470162391665	-6.646408081054688	-2.4801104068756104	6.654068946838379	2.9221553802490234	-4.621180534362793	-0.8893657326698303	3.253568410873413	-2.812913417816162	2.117361068725586	6.422926902770996	0.793594241142273	0.40691208839416493	-2.737849712371826	-0.3000002503395081	-3.710912704467773	-4.916726112365723	4.1139349937438965	-1.5694997310638428	-2.254699230194092	-0.7215647101402283	1.0840760469436646	-1.5984385013580322	-3.7397890090942383	1.0915852785110474	-0.850689172744751	1.0753046274185178	-1.484545350074768	5.015866756439209	0.9369255304336548	-3.3200147151947017	-5.452000617980957	-0.5883917212486267	0.4134242236614227	5.017589569091797	-7.481335639953612	0.4100487530231476	7.334639549255371	-2.374298334121704	0.2737017869949341	-0.3025304675102234	-3.590387344360352	8.08326244354248	-2.5821685791015625	2.6112053394317627	0.6379227042198181	-2.1080772876739498	2.5790791511535645
353785	r2nvmjor	0.13549190759658813	-4.663101673126222	-0.9866539835929872	8.859387397766113	1.7312393188476562	-4.068218231201172	-0.5772941708564758	0.3975556492805481	2.287808895111084	1.3883402347564695	5.29733419418335	-0.6676412224769592	-0.009178400039672852	-2.8429377079010014	-1.34174907207489	-3.4519438743591313	-3.508819103240967	4.523289203643799	-1.3933624029159546	2.396102905273437	-0.2755252718925476	-0.6900629997253418	-1.9036262035369875	-4.233609199523927	-0.98030424118042	-1.2081441879272459	-0.8472424745559692	0.429925262928009	5.465171813964844	1.499948263168335	-5.770132064819336	-1.901562213897705	2.4891133308410645	1.1500589847564695	3.836382389068604	-6.870926856994629	-2.1046805381774902	3.794872283935547	-3.1509156227111816	0.1712019294500351	1.8166879415512085	-3.494917869567871	2.3062238693237305	-2.465869188308716	2.809677124023437	-2.1764917373657227	-0.7837553024291992	3.9339759349823
355028	sk22mjxg	-1.803953766822815	-6.07084321975708	-1.7379422187805176	7.209061145782472	0.6568387746810913	-4.416838645935059	-0.6581549644470215	1.307105302810669	-2.97076153755188	-0.4685688018798828	7.795548439025879	1.0247392654418943	-2.1608612537384038	-5.383310794830322	-0.10911095142364502	-5.316699028015137	-0.685965895652771	3.2847139835357666	-2.0474741458892822	-2.231919288635254	-0.5918413996696472	1.2386821508407593	0.5790525078773499	-6.320516586303711	-0.8410915732383728	-3.008680820465088	3.9808096885681152	0.13751037418842316	4.89911699295044	1.088641881942749	-2.776979923248291	-3.7155706882476807	-1.1699934005737305	-0.5527607798576355	5.073674201965332	-7.018137454986572	0.4222528636455536	2.3394980430603027	-1.7796863317489624	-0.3022598326206207	-0.4270678162574768	-0.9358973503112792	5.180525779724121	-3.7312624454498287	0.043379873037338264	-2.181920528411865	0.30951622128486633	1.871693015098572
355100	5gra9ukt	-0.35158395767211914	-4.322484016418457	-0.6842512488365173	8.867595672607422	3.5111937522888184	-2.1577372550964355	-2.090315580368042	3.980839729309082	-1.5076395273208618	1.8106207847595213	6.696633338928223	1.7625234127044678	-2.22914457321167	-5.302634716033936	1.217155933380127	-5.640117645263673	-2.589564085006714	5.614936351776123	-0.2540930807590485	-0.21605184674263	-1.7609329223632812	1.920360326766968	-0.6805958151817322	-5.269644737243652	1.6586389541625977	-2.85636568069458	-0.2545035779476166	-1.3468239307403564	5.327453136444092	2.773149013519287	-4.0268821716308585	-2.8678345680236816	-1.0358815193176272	0.31635528802871704	4.253321647644043	-6.204718589782715	-0.1788499504327774	4.866393089294434	-0.6030459403991699	-0.5161442160606384	1.1794414520263672	-3.6473174095153813	5.2124671936035165	-3.8914704322814937	2.301468133926392	-1.4228376150131226	-0.03110383450984955	1.5685155391693115
355198	mpl4w3a0	-3.5205178260803223	-3.360759735107422	-1.716393232345581	5.323198318481445	3.349170923233032	2.5530383586883545	-2.0134923458099365	5.172219753265381	-0.21063002943992612	4.203202724456787	3.7625491619110103	-0.6140362620353699	-1.5208381414413452	-6.891073226928711	-0.4678894877433777	-4.707598209381104	-4.130936145782472	4.696581840515137	4.305409908294679	-0.4018981456756592	2.5568056106567383	6.777012348175049	3.166426658630371	-5.4546775817871085	-1.2608615159988403	-1.3454182147979736	-2.418818712234497	-1.857344508171081	-0.07275788486003876	5.111713886260986	-5.83796501159668	-4.647173404693604	0.4395904541015625	1.470370531082153	3.19191575050354	-5.054862976074219	1.5994603633880615	0.1906525790691376	-4.176635265350342	-1.563804030418396	4.44110918045044	-1.2858850955963137	4.167389392852783	-0.0747426450252533	3.5699362754821777	0.6120433807373047	-2.723336696624756	3.6203126907348633
355811	r1j4rhmx	-3.782525539398194	-3.88627815246582	-0.9037283658981324	7.717391014099121	3.0704798698425293	-0.27876943349838257	-2.169195413589477	1.6973276138305664	-0.96489155292511	3.1340961456298833	6.642089366912843	0.5602699518203735	-0.5076719522476196	-5.789333820343018	0.9640187621116638	-3.712465524673462	-1.1290512084960938	2.937197208404541	1.0194258689880369	-0.9164859652519226	-1.7725062370300293	4.194819450378418	-1.5873141288757324	-5.273775100708008	0.07365965843200684	-1.685803771018982	0.18283739686012268	-1.3391966819763184	5.2760887145996085	1.0082650184631348	-4.181964874267578	-3.7941617965698238	1.155146241188049	1.112256646156311	3.1791698932647705	-8.052919387817383	2.1135897636413574	3.6030354499816895	-2.438982486724853	-4.599261283874512	3.1963491439819336	-2.416137456893921	4.345810413360597	-2.4271225929260254	1.1234920024871826	-3.70319414138794	-2.114365100860596	4.241939067840576
360335	vqw2xt8b	-3.365708827972412	-7.137637138366699	0.301567018032074	9.13601779937744	0.33824869990348816	-3.2806518077850337	-0.38168829679489136	5.912905693054199	-0.9775983095169068	0.33647221326828003	4.538654327392578	1.99134373664856	-1.4029887914657593	-4.917420387268066	-1.63502299785614	-2.823164701461792	-3.581746816635132	1.4368351697921753	2.0329837799072266	-1.430163025856018	-3.261049747467041	0.98205304145813	-0.2979066371917725	-3.6995153427124015	-1.6222727298736572	0.4836214780807495	2.3957018852233887	0.7772091627120972	3.3181047439575195	1.519298434257507	-4.086954593658446	-4.525575160980225	-2.282199621200561	1.1490390300750732	6.325661659240723	-6.223540306091309	0.8163830041885376	4.935702323913574	-3.3130130767822266	-0.8088728189468384	-2.2867419719696045	-1.5256314277648926	4.4496188163757315	-6.817446708679199	-2.4991297721862797	-2.9497287273406982	-2.2536709308624268	4.59298038482666
360898	dgx47b4t	-2.369083881378174	-6.964333534240723	-3.685945749282837	5.422642707824707	-0.12803411483764648	-4.330033779144287	-0.8428657650947571	1.697863221168518	0.5205950736999512	0.7521020174026489	5.2182960510253915	-0.4280466139316559	2.314502716064453	-2.6099109649658203	-0.4477062821388245	-2.9065988063812256	-0.7532461285591125	2.5410494804382324	1.750732183456421	-1.4228991270065308	-2.1752290725708012	3.068129062652588	-1.3360908031463623	-3.1722445487976074	-0.5311200022697449	-1.4064035415649414	3.408714771270752	-1.7060039043426514	3.340174913406372	-0.711006760597229	-4.248703479766847	-4.415413856506348	0.2287784814834595	-1.9150457382202148	5.417688369750977	-6.0423011779785165	-1.2838001251220703	2.6052181720733643	-4.395167350769043	-2.585123300552368	2.916714906692505	-4.170553207397462	2.4388370513916016	-3.569618225097656	3.3991427421569824	-0.7535455226898193	-1.9646246433258057	2.0117781162261963
363895	0hrxkacd	-0.7020887136459351	-6.544998645782472	-1.6560609340667725	8.19979190826416	2.8223891258239746	-2.8427772521972656	-0.4679242968559265	2.666098594665528	-2.1969537734985347	0.02520701289176941	5.9601006507873535	-2.2293620109558105	-1.7433257102966309	-3.8415312767028813	-1.2762885093688965	-2.898871421813965	-3.439491510391236	5.0611772537231445	-0.14483578503131864	1.039625883102417	-1.2340654134750366	2.1561737060546875	-1.6950278282165527	-4.212921619415283	-1.0706206560134888	-1.3697102069854736	-0.2036859840154648	-0.0016248226165771484	4.1634788513183585	0.4565036296844482	-2.963193655014038	-3.0515568256378174	-0.09480834007263184	-0.5475921034812927	6.550656318664551	-7.903136253356934	-0.6904731392860413	5.691054821014403	-2.1846094131469727	-0.7297599315643309	1.4445277452468872	-2.431536674499512	4.952686309814453	-4.674742221832275	1.2472023963928225	-1.957158327102661	-1.076243877410889	1.4488286972045898
364698	el23lw0u	-1.058711051940918	-8.345654487609862	-1.8065359592437744	4.7559547424316415	-0.1923915147781372	-6.44288969039917	-3.473541259765625	2.0842266082763667	0.6173970103263855	3.917099475860596	6.814208984375	-0.943416714668274	-0.21286329627037048	-2.82608413696289	0.2047483921051025	-2.2300939559936523	-3.47074294090271	4.4456443786621085	0.9658474922180176	-0.8452343344688416	-1.7776163816452026	3.413276672363281	-1.1806533336639404	-2.6571600437164307	-1.0530180931091309	-0.7166518568992615	-0.3582732975482941	-0.03334036469459534	5.791114330291747	1.334877610206604	-6.629048824310303	-2.7660503387451167	0.6471794843673706	1.0134165287017822	6.223630428314209	-4.262474060058594	-2.9191997051239014	4.685789108276367	-3.947009563446045	0.3719596564769745	2.7593259811401367	-5.364212989807129	4.39752197265625	-3.3432295322418213	1.34570050239563	-0.2332521080970764	-1.7160201072692869	2.604937791824341
368669	otgw7yyx	-0.9779857993125916	-8.103289604187013	-2.011025905609131	8.753637313842772	1.393104076385498	-2.249999761581421	-2.221148729324341	1.0935906171798706	-3.8866500854492183	0.09833058714866638	3.3927934169769287	-3.422680377960205	-3.3354246616363525	-3.9516968727111816	-1.7206457853317259	-3.0391993522644043	-3.7152924537658687	2.4205331802368164	1.8116899728775024	0.16283172369003296	-2.7545089721679688	-0.3386063277721405	-0.8800148963928223	-3.084634065628052	-1.0021227598190308	-1.21388578414917	-0.9555364847183228	-1.838678479194641	5.9094581604003915	-0.6559376716613771	-3.1248435974121094	-4.614589214324951	0.3177932500839233	-0.8511354327201843	5.596153259277344	-8.300553321838379	1.312347173690796	5.338662147521973	-5.089846134185791	1.539782166481018	2.1871483325958248	-3.0081589221954346	7.13322639465332	-1.5173776149749756	1.0194041728973389	-0.22744619846343994	-2.741865873336792	2.8125486373901367
369583	1i5rv3wy	0.16748076677322388	-6.7559967041015625	-1.0545929670333862	8.725051879882812	5.24985408782959	-3.764990329742432	-1.5634605884552002	1.784590482711792	-0.909900963306427	0.5509820580482483	5.945718765258789	2.481995105743408	-1.1213068962097168	-2.919588565826416	3.206753253936768	-3.0469541549682617	-2.8945460319519043	2.7628283500671387	1.4374949932098389	-1.118492603302002	-3.24060320854187	2.1731233596801762	-2.9223923683166504	-4.830391883850098	0.739949643611908	-1.8189959526062007	1.9507598876953125	-1.594491958618164	3.0550751686096187	-2.8972980976104736	-0.9772790670394896	-2.8512554168701167	-1.2949024438858032	0.6938602924346924	3.7697463035583496	-6.892353534698486	-0.6081656813621521	6.020752429962157	-2.420745611190796	1.1990597248077393	0.4808958470821381	-5.800943851470947	3.038898468017578	-2.298377990722656	-0.4704141616821289	-0.4994789361953736	-1.79144024848938	1.1325563192367554
369787	i39k5d8b	-0.3045192360877991	-7.349392890930176	-1.1941205263137815	6.7319746017456055	3.2329680919647217	-4.086162090301514	-2.9449977874755864	1.409502625465393	-1.3436263799667358	0.061566948890686035	7.00221061706543	-1.4863710403442385	-2.2599689960479736	-2.640153169631958	-0.7110048532485962	-3.077799797058105	-1.39574933052063	5.600026607513428	0.3280373215675354	-0.592963457107544	-1.3583203554153442	3.8742716312408447	-0.6931157112121582	-4.611503601074219	-1.5722362995147705	-2.821208953857422	1.7555217742919922	0.9166712760925292	5.067187786102295	0.20877063274383545	-3.9664092063903813	-4.079437255859375	1.730094313621521	-0.10890258848667143	6.996735572814941	-5.8744258880615225	0.7521042823791504	5.2827186584472665	-2.1460814476013184	1.2033311128616333	1.082890272140503	-1.8779783248901367	2.6243343353271484	-4.470181941986084	1.0548800230026243	-1.4666800498962402	-1.2706587314605713	2.0262439250946045
370298	osmkvy7g	-3.3676202297210693	-6.2679505348205575	-2.7183938026428223	4.216461181640625	1.965762734413147	-0.42848092317581177	-1.661446452140808	6.892447471618652	0.7718351483345032	2.1055750846862797	3.1312987804412837	0.6957257986068726	1.8362189531326292	-5.327247619628906	-0.6121571660041809	-4.2352399826049805	-3.092093706130981	3.101973056793213	1.598857045173645	-0.4070326685905457	1.7651113271713257	5.724817752838135	-0.7575474977493286	-4.529252052307129	2.400970220565796	-1.120921015739441	-1.054104924201965	-1.2040280103683472	3.8111150264739986	1.6407285928726196	-5.5404863357543945	-3.6571197509765625	0.07387290894985199	2.7299704551696777	6.678834915161133	-4.9262003898620605	-0.7184471487998962	1.2919542789459229	-3.5443429946899414	-0.1206568330526352	3.784318208694458	-2.6395981311798096	6.739954948425293	-0.9311081171035768	1.0417537689208984	0.3166298866271973	-2.5858514308929443	2.80732798576355
372104	ilvhycqs	-3.243580818176269	-4.471075057983398	-1.5128159523010254	4.898050308227539	1.86316192150116	-0.41230449080467213	-2.0930161476135254	3.5555434226989746	-0.25453490018844604	2.6824121475219727	4.991627216339111	0.6455971598625183	1.9020699262619016	-4.979277610778809	-1.5223562717437744	-4.0030517578125	-2.0764455795288086	2.2692646980285645	2.425431251525879	-2.1588373184204097	-0.4575198292732239	5.169382572174072	0.22179865837097168	-4.14229154586792	1.7361334562301636	-3.3969385623931885	2.399806261062622	-1.6195697784423828	2.3302037715911865	0.06892800331115723	-3.7056994438171382	-2.833866596221924	-1.6530964374542236	-2.2677550315856934	2.961167097091675	-7.160646915435791	-0.7928780317306519	0.7833726406097412	-4.604944229125977	-0.4513075947761536	4.097510814666748	-2.809384346008301	5.3585853576660165	-1.118935227394104	1.4332491159439087	-0.3768828511238098	1.1562902927398682	2.3509294986724854
373810	plhrjoyj	-1.701637864112854	-4.825946807861328	-0.5905997157096863	7.084849834442139	1.811256527900696	-2.6727235317230225	-0.3978672623634337	3.8736472129821777	-1.360344409942627	1.472952365875244	3.1195855140686035	0.5013395547866821	-0.3616763353347778	-6.4682488441467285	-0.6535296440124512	-4.508204936981201	-2.6932506561279297	2.453171730041504	2.2869601249694824	-0.9444173574447632	0.6806676387786865	1.5085753202438354	-1.5672671794891355	-4.26096248626709	-0.08314387500286102	-1.4675803184509275	1.9732823371887207	-2.926227569580078	2.903877258300781	1.6543099880218506	-3.7499396800994873	-5.259016990661621	-1.4745105504989624	0.787896454334259	5.682880878448486	-5.990196228027344	-1.3118841648101809	4.482072830200195	-2.29166579246521	1.2129076719284058	1.8565610647201536	-2.092245101928711	5.306962013244629	-2.49692177772522	1.1325784921646118	-1.624687433242798	-1.7797502279281616	2.474247694015503
373978	apl6azqs	-2.5660314559936523	-7.113646030426025	-0.200631245970726	6.7527098655700675	-0.3645845055580139	-5.726919174194336	-1.4188681840896606	2.613774061203003	0.4975415468215942	-0.37756985425949097	5.756252765655518	-0.47293967008590704	-0.6746945977210999	-2.214621067047119	0.3091461658477783	0.1378873735666275	-5.631454944610597	2.8672487735748287	0.05827908962965012	-1.2591450214385986	-2.495494842529297	0.1390388011932373	-2.7002947330474854	-3.647630214691162	-2.0579895973205566	0.7646487951278687	3.1270437240600586	-0.4332495331764221	5.077147483825684	0.15543848276138306	-4.53814697265625	-2.710422277450561	0.20486918091773987	-1.7955505847930908	7.060853958129883	-4.462908744812012	-1.9245210886001587	8.073970794677733	-3.871537685394287	1.5841987133026123	-0.37584996223449707	-4.741814613342285	4.334521293640137	-2.734351634979248	2.5961923599243164	-1.8841861486434937	-3.8841300010681152	-0.4520101547241211
374844	ejcglcrw	-1.4754638671875	-5.147656440734863	-0.8530833721160889	7.937967300415039	2.0009081363677983	-3.1161317825317383	-1.6835654973983765	2.838786125183105	-1.5218443870544434	-0.5603216886520386	5.063677310943604	0.5773372650146484	-2.613145112991333	-5.837455749511719	-1.1366596221923828	-4.286736488342285	-0.4493284821510315	4.15716028213501	1.6292778253555298	1.3907848596572876	-2.480337858200073	1.2555633783340454	0.05207616090774536	-2.598495960235596	-0.8107128143310547	-2.5748581886291504	0.3190860748291016	-2.4759631156921387	3.7128205299377437	2.5719752311706543	-1.8387463092803955	-3.9123008251190186	0.9393907785415648	0.7554868459701538	4.550525188446045	-5.701557159423827	2.291594982147217	1.8195728063583372	-0.5244530439376831	0.774842381477356	1.7127989530563354	-4.835922718048097	8.005316734313965	-4.750062465667725	3.769153833389282	0.9078714847564696	-0.9293944835662842	1.4449845552444458
376477	2ho2itbq	-0.6586437225341797	-5.911015033721924	-0.5738285183906555	6.578640937805176	4.168569087982179	-2.763576030731201	-3.2219741344451904	5.536259651184082	-2.819216251373291	3.9621639251708975	5.161545753479004	0.3509902358055115	-0.17642581462860107	-5.711040496826173	-0.2211495041847229	-3.20948338508606	-1.4462441205978394	2.78012752532959	0.8716025352478027	-1.2625128030776978	-0.002087414264678955	3.064455270767212	-0.06449025869369507	-5.156583786010742	1.101521134376526	-1.7674074172973633	-2.315892219543457	-1.7653236389160156	1.0324635505676272	1.7703999280929563	-3.122565746307373	-3.5283565521240234	0.5813384056091309	1.3764667510986328	4.3543243408203125	-7.152346134185791	2.963261604309082	4.733214855194092	-4.546972751617432	-2.517240047454834	4.37204647064209	-2.2164082527160645	5.210000514984131	-2.351067304611206	-0.1834721565246582	-0.8593800067901611	-2.9876692295074463	3.213578939437866
376538	7t8j2n3q	-3.12259578704834	-8.213588714599611	-3.2066245079040527	3.4780139923095703	0.73540860414505	-3.5034947395324707	-0.9740097522735596	2.0845594406127934	-0.4870140254497528	1.0404571294784546	5.541771411895752	-4.682969570159912	-0.40035513043403625	-2.4767613410949707	1.0473656654357908	-4.819308280944824	-3.0913202762603764	5.666659355163574	-1.075115442276001	-2.0858020782470703	0.8589975237846375	6.0032310485839835	-0.4115940034389496	-1.0580878257751465	1.2232860326766968	-1.8290662765502932	-0.12213489413261415	-1.563578963279724	4.416499137878418	0.6038562655448914	-3.900622844696045	-3.4246828556060787	-1.2087626457214355	1.2327682971954346	5.618279933929443	-2.6132683753967285	-2.9797282218933105	2.570589542388916	-5.733522415161133	-0.1275201439857483	4.387519359588623	-1.8050776720047	4.704765796661377	0.6564268469810486	1.6212882995605469	0.18785980343818665	1.961371660232544	2.8361270427703857
376539	cb6ntm84	-3.3099761009216313	-8.776039123535156	-2.6416711807250977	4.100825786590576	1.4668550491333008	-4.744043350219727	-1.6201847791671753	2.1699366569519043	0.014244914054870604	0.8034783601760864	6.450103759765625	-5.224288940429688	-0.4965494275093079	-2.288502693176269	0.6769834756851196	-4.5905537605285645	-3.4900264739990234	5.599012851715088	-1.2008203268051147	-2.658621311187744	0.3048809468746185	5.921813488006593	0.03260287642478943	-1.526441216468811	1.1650471687316897	-2.1620678901672363	-0.2368534207344055	-1.3021297454833984	4.691161155700684	1.030532956123352	-3.8899447917938232	-4.273512840270996	-1.3075282573699951	1.3909156322479248	6.312959671020508	-1.8716778755187988	-3.225926399230957	2.865828037261963	-5.776716232299805	-0.4832364320755005	4.631283760070801	-1.7836349010467532	5.7029056549072275	0.6644471883773804	1.5483629703521729	0.5421733856201172	1.100414752960205	3.304234981536865
377234	3g7aqnli	-3.43707013130188	-7.723399639129639	-2.062119722366333	6.497244834899902	0.5289170145988464	-5.154385566711426	-2.501758337020874	1.8825984001159668	-0.11977675557136536	0.2967158257961273	4.998882293701172	-2.8498961925506587	-1.2437777519226074	-1.8840707540512085	-0.19735455513000488	-3.750603199005127	-3.7485413551330566	3.1216249465942383	1.2260029315948486	-0.6917506456375122	-4.11974048614502	0.26173412799835205	-1.6177953481674194	-3.044398069381714	-1.1702953577041626	-0.08464175462722777	1.5097507238388062	-1.263957381248474	3.7180237770080566	1.7988027334213257	-3.054151058197021	-5.325201988220215	0.6917118430137634	-2.27139949798584	6.719690799713135	-4.171976089477538	-0.7803548574447632	9.335501670837402	-4.032035827636719	1.498639464378357	1.6377928256988523	-3.643751382827759	5.57716703414917	-1.1678484678268433	2.0236549377441406	-3.137951374053955	-2.9136028289794917	0.8060485124588013
379204	enn8itmo	-0.7092286944389343	-7.08623743057251	-2.230855941772461	7.003008842468263	2.0385069847106934	-5.4855690002441415	-2.29144024848938	4.889328002929688	-2.498020887374878	1.569387435913086	6.454902648925781	-2.0693616867065434	-3.693507671356201	-5.262226581573486	-1.4177899360656738	-3.489468097686768	-7.314406394958496	5.947792530059815	0.09328846633434296	0.8915504217147827	-2.2409610748291016	3.1168322563171387	-0.3043944835662842	-5.293454170227051	-0.8220916986465454	-1.072909235954285	-0.5044911503791809	-0.27638787031173706	4.302828788757323	2.4666638374328613	-3.949256896972656	-3.3710579872131348	1.006505846977234	3.603233814239502	4.920257091522217	-9.403392791748047	-2.0692763328552246	4.966550827026367	-2.615744113922119	-0.1894657611846924	2.288012742996216	-0.3752384781837464	4.955254554748535	-5.370971202850342	0.7041308879852295	0.7100145816802979	-1.6877177953720093	2.369454860687256
384497	kjbigprr	1.6440937519073486	-3.8958685398101807	-4.404900550842285	8.783998489379883	2.0826311111450195	-4.078824996948241	-0.25333550572395325	2.515360116958618	-1.8722183704376218	1.574359655380249	5.5093183517456055	-1.39120352268219	-1.9315015077590945	-5.806159496307372	-0.8098592162132263	-3.32034683227539	-1.6114633083343506	4.354737281799316	0.6598618626594543	0.6021420359611511	-0.9960535764694214	1.6005799770355225	-1.8107895851135252	-6.265380859375	-1.1078729629516602	-1.6098637580871582	3.1132192611694336	-0.3236933946609497	2.7638981342315674	-0.5199710130691528	-3.4054536819458012	-2.709115982055664	-1.8428337574005127	0.6001075506210327	4.849346160888672	-6.2063045501708975	-0.5343509316444397	1.9902124404907229	-3.322965145111084	2.0159242153167725	0.7561025619506836	-2.963320255279541	4.831169605255127	-2.8465864658355717	1.6932942867279053	-1.6931748390197754	-0.9602288603782654	1.145371913909912
386072	9hyqbf9c	0.8823357224464417	-2.9726653099060063	-1.5577038526535034	8.515913963317871	0.9584150910377502	-2.7818799018859863	-2.752197742462158	2.990652322769165	-2.813243865966797	1.444637656211853	6.605471611022949	-2.459118604660034	-2.515232563018799	-4.39431095123291	1.0158475637435913	-6.230515480041504	-1.0274534225463867	-2.273444175720215	-1.2241144180297852	-0.06328800320625305	-1.5368479490280151	0.30956679582595825	-0.1090151071548462	-5.450506687164307	0.2480965256690979	-2.518066883087158	4.383843421936035	-1.1231974363327026	4.837198734283447	1.5082573890686035	-2.828779697418213	-7.12660026550293	-0.8909908533096313	-1.369323492050171	4.1958351135253915	-8.520101547241211	3.172312021255493	5.64715576171875	-3.2025442123413086	0.6498464345932007	-0.43543684482574463	-5.321011543273926	5.4601922035217285	-1.0857110023498535	-0.4506687223911285	0.29371026158332825	-1.839424967765808	0.2912644147872925
386779	2qd82tbo	-1.822808027267456	-7.349032402038574	-2.143187999725342	6.063432693481445	0.733600378036499	-5.460859298706055	-0.2743891775608063	0.9056788682937622	-2.401986837387085	-0.5328968167304993	3.501637935638428	0.5683004260063171	-1.8936026096343996	-2.6067450046539307	0.8011240959167479	-3.7057814598083496	-2.901201009750366	4.924604415893555	1.4021172523498535	-0.7361875772476196	-2.9111123085021973	4.26943302154541	-0.667971670627594	-4.402149200439453	-0.8010152578353882	-2.958683013916016	1.104777693748474	-1.0380141735076904	6.058464527130128	0.5083401203155518	-4.8029375076293945	-3.5278105735778813	0.8750474452972412	-0.3289886713027954	3.8366379737854	-8.133827209472656	-0.562310516834259	4.92072057723999	-0.2602805495262146	-0.479585587978363	2.3108234405517583	-3.650558471679688	5.454400539398193	-3.66929030418396	-1.8380531072616575	-1.2112553119659424	-1.2289509773254397	3.8713860511779785
387090	o5mpqetz	0.35668933391571045	-4.541993618011475	-0.4894232749938965	8.530430793762207	-0.3635071516036987	-1.943398714065552	-2.322840690612793	0.8622062206268309	-3.371978759765625	-0.5129799842834473	5.137190818786621	0.023277580738067627	-0.8321782350540161	-5.516992568969727	0.666187047958374	-4.1976356506347665	-3.5824074745178223	3.56272029876709	-1.2571704387664795	-1.36250901222229	-2.625232219696045	2.1683790683746342	0.060457780957221985	-4.9120774269104	-2.30648136138916	-3.5735347270965576	2.25083065032959	-0.13227534294128418	6.2527947425842285	-0.7094899415969849	-3.602256298065185	-3.1337475776672363	0.13620878756046295	-1.977867126464844	5.1105241775512695	-6.445354461669923	-0.20564904808998108	4.310669898986816	-0.6708164811134338	-1.4194915294647217	1.1595726013183594	-0.4866043329238892	6.3140482902526855	-5.2310447692871085	0.10274362564086914	-1.1194231510162354	-0.3930454254150391	2.3685662746429443
387893	rhghip2n	-3.0446653366088867	-5.343207836151123	0.7439340353012085	10.317652702331543	3.437731504440308	-2.218500852584839	-0.6586030721664429	3.361334085464477	-0.1702532321214676	2.4009230136871342	4.437604904174805	-0.4589506983757019	1.0796360969543457	-3.785430908203125	0.8481586575508118	-7.606760025024414	-3.8463172912597656	2.0023436546325684	-1.0328212976455688	1.4342135190963743	0.8458822965621948	2.273470401763916	-2.446642637252808	-4.469596862792969	0.7162790298461914	0.4705980718135834	-0.022706478834152218	-2.495086908340454	4.008018493652344	-0.18791070580482486	-4.129255771636963	-5.721637725830077	-0.008086055517196655	0.8689813613891602	3.730068683624268	-9.002647399902344	-0.2399006485939026	2.9750394821166988	-4.2922468185424805	-0.9592949151992798	2.5363233089447017	-2.5677406787872314	6.548957824707031	-2.579589366912842	2.3392693996429443	-3.2906465530395512	-1.956390619277954	3.4609391689300537
388127	n2tin1jm	-3.4089369773864746	-6.451215744018555	-2.4300432205200195	6.419797420501709	2.9010698795318604	-3.2921087741851807	0.6060723066329956	1.9555323123931885	-0.34064537286758423	1.0114779472351074	4.7669291496276855	-0.06368304789066315	-0.08928313851356506	-4.6290926933288565	2.289225578308105	-6.0460448265075675	-2.66541051864624	3.522160291671753	0.5697134137153625	-0.7274229526519775	1.272949457168579	3.5294890403747563	-2.993416309356689	-2.1347951889038086	0.2843661904335022	-1.9310448169708248	0.9578315019607544	-2.7420945167541504	2.992766857147217	0.8784282207489014	-6.959468364715576	-3.88692307472229	-0.6723407506942749	-0.0688258707523346	2.6703438758850098	-4.1370463371276855	-0.7519087195396423	3.1269750595092773	-1.6942942142486572	0.20264795422554016	3.377945899963379	-3.0876245498657227	4.984668254852295	-1.3358408212661743	2.5084686279296875	-1.905917406082153	-1.7732305526733398	1.449978590011597
388268	c7q4fp0r	-0.19712871313095093	-4.374616622924806	-2.9768521785736084	8.351452827453612	3.4792938232421875	-3.566668510437012	-2.0380847454071045	4.485973358154297	-1.195180058479309	3.8515830039978023	4.246047019958496	1.8564213514328003	0.21597543358802795	-3.5961453914642334	0.6085989475250244	-3.138513326644897	-2.898891925811768	2.263355255126953	-0.7850028276443481	-0.8845510482788086	-1.2182490825653076	2.691328525543213	-2.9340944290161133	-5.146340370178223	1.530300855636597	-2.0965502262115483	-0.3120284974575043	-4.539384841918945	2.378340721130371	-1.196810960769653	-4.452574729919434	-4.215499877929688	1.9608099460601809	1.5661933422088623	2.698314666748047	-9.085637092590332	4.727019786834717	3.6742172241210938	0.6787118911743164	-1.5796713829040527	2.7782225608825684	-3.7512726783752437	3.8205156326293945	-1.3328285217285156	2.502984046936035	-0.1246027946472168	-2.457444667816162	4.902235984802246
388424	3c3aflgy	-0.08205094933509828	-4.30804967880249	-1.864694595336914	6.1894402503967285	3.684718370437622	-3.349164724349976	-2.2695071697235107	2.011564016342163	-2.1368517875671387	4.963876724243164	4.798795223236084	0.2823682725429535	0.0037173032760620117	-5.218752384185791	0.9153060317039491	-3.791070699691773	-2.9239180088043213	4.279489040374757	-0.12019485235214232	-1.2934374809265137	0.2157028615474701	4.099036693572998	-1.8402343988418581	-3.367649555206299	-0.2656984627246857	-3.1263346672058105	0.18167006969451904	-1.943453311920166	4.634613513946533	0.7103706598281859	-3.543259382247925	-2.9958901405334477	-0.6752802133560181	3.3874316215515137	4.581306457519531	-6.545973300933838	0.11209210753440857	2.490391969680786	-0.2837987542152405	-1.012333631515503	1.756988763809204	-3.2500286102294917	3.758115291595459	-3.4083652496337886	0.4897418022155762	-0.9611021280288696	-3.411390542984009	4.63945198059082
388526	g7ztz1dd	-0.6567428112030029	-5.381609916687012	0.5085740089416504	6.859617233276367	2.437375068664551	-0.2959744930267334	-1.428485870361328	1.7789876461029053	-2.582261323928833	3.1050338745117188	2.442822933197021	1.62762451171875	-3.6016628742218018	-4.248882293701172	-0.4802132546901703	-4.196790695190431	-1.8496758937835691	1.234373927116394	-0.5165113806724548	-2.439338207244873	-1.7508951425552368	1.9368858337402344	1.0547013282775881	-3.8382301330566406	-1.5822114944458008	-1.8675220012664795	-0.8298029899597168	-3.599310398101806	3.7643418312072754	0.678935706615448	-5.9283952713012695	-6.640414237976074	0.7678577899932861	1.9348810911178589	1.395483136177063	-9.24561882019043	0.4322049617767334	3.173962116241455	-0.4857688248157501	-1.9889554977416992	4.0122694969177255	-3.6495943069458012	7.134173393249513	-2.45231032371521	0.5265520215034485	1.8411511182785036	-2.80294132232666	4.189091682434082
389056	dnnh31uv	-0.6262996792793274	-4.456948280334473	0.07741309702396393	7.0478267669677725	1.6687545776367188	-4.073627948760986	-2.393770456314087	4.497883796691895	-1.4584170579910278	2.7877891063690186	7.53202486038208	1.7210266590118408	0.008966490626335144	-4.777609348297119	1.9095292091369631	-3.3361606597900386	-3.352769374847412	4.428911209106445	-2.0749943256378174	-0.005922853946685791	-1.6223852634429932	1.6887164115905762	-1.0989830493927002	-4.492741584777832	0.8164979815483093	-3.001303434371948	2.444424152374268	-2.2678422927856445	4.643781661987305	-0.5617269277572632	-3.652419328689575	-2.3264789581298833	-0.6470655202865601	-1.3393326997756958	5.3260698318481445	-6.717667579650879	1.0665774345397951	4.149506568908691	-0.243554562330246	0.16657787561416626	1.6073782444000244	-4.56882381439209	5.851407527923584	-4.3313989639282235	0.5084009170532227	-0.05141615867614746	-0.35594674944877625	2.282708168029785
390303	xo7q51sm	-3.499469995498657	-6.410964012145996	-3.13059663772583	5.79520320892334	3.02640438079834	-4.628235816955566	-4.094104290008545	1.2251591682434082	-0.5564931631088257	4.389285087585448	3.509587526321411	0.5669762492179871	1.5140730142593384	-3.2713403701782227	1.1365782022476196	-3.61929988861084	-2.239899158477783	4.1999359130859375	1.9668587446212769	-1.132954716682434	-3.0087614059448238	4.854890823364258	-0.9577718377113342	-3.7357082366943364	-0.5076653361320496	-2.564805507659912	0.2000264972448349	-0.30509111285209656	4.0414161682128915	0.9914159178733826	-5.748217582702638	-3.5808336734771733	0.9583860635757446	3.475111246109009	5.6464900970458975	-6.224457740783691	-0.5590406656265259	3.382676601409912	-3.2532749176025386	-0.753159761428833	2.325871706008911	-3.5727596282958984	5.330329418182373	-2.4227190017700195	2.277336835861206	-1.1140460968017578	-1.291158676147461	4.807164669036865
391129	p62uo30r	-1.1573224067687988	-5.253334999084473	-2.838974714279175	6.607308387756348	1.0926752090454102	-1.2343127727508545	-0.8574584722518921	5.878670692443848	-0.5651845335960388	3.5220890045166016	4.903461933135986	-2.372246265411377	0.6068938970565796	-6.187057971954347	0.619095504283905	-3.9874889850616455	-1.9886187314987185	4.963203430175781	1.6342202425003052	-2.3269293308258057	1.1760011911392212	3.310521125793457	-0.8290708065032959	-5.6892457008361825	-0.37860944867134094	-1.8859611749649048	-0.1962115913629532	-0.08094573020935059	3.848076581954956	2.431704044342041	-4.913918972015381	-2.974189043045044	-0.6076153516769409	-0.3353937268257141	5.7886595726013175	-3.333370923995972	-2.2463674545288086	2.9778106212615967	-5.210395336151123	-1.042062520980835	3.9828367233276367	-4.716757774353027	4.251753807067871	-1.3246712684631348	2.746365547180176	1.026614546775818	-2.6715772151947017	4.2689528465271005
392097	wg85u7pd	-2.1102128028869633	-6.096115589141847	-1.9859402179718015	6.5954647064208975	0.4882541298866272	-5.013362407684326	-1.082250714302063	2.367569923400879	0.16337628662586212	-1.1213449239730835	6.463383674621582	0.06371098756790161	-2.6671152114868164	-2.231844186782837	-3.2649211883544917	-5.49066162109375	-1.1975340843200684	2.803859233856201	0.589801549911499	-0.8951747417449951	-0.8157397508621216	0.7011758089065552	-1.2871464490890503	-3.485448837280273	-0.36571237444877625	-0.8019368052482605	-0.2317157089710236	-1.7900922298431396	4.230978012084962	0.15703845024108887	-3.148447275161743	-3.4614741802215576	-0.8881585597991943	-3.2161788940429688	5.591955184936523	-8.150349617004395	0.6207690238952637	5.62754487991333	-2.4615368843078613	2.789113044738769	1.903082609176636	-4.886411190032959	4.810339450836182	-4.700502395629883	0.7956429719924927	0.4878855347633362	0.060308709740638726	0.06195270270109176
392171	6teemjwe	-0.9515149593353271	-4.399892807006836	-1.271589756011963	6.8950138092041025	3.0447473526000977	-1.6445828676223757	-3.8055946826934814	4.126607894897462	-2.165441036224365	2.84824800491333	7.09587287902832	0.5095630884170532	-2.598971366882324	-6.02823543548584	0.2935832738876343	-3.559941053390503	-3.5094778537750244	4.98453950881958	0.6563746929168701	2.1147596836090092	-0.8955757021903992	4.49462890625	0.1797511875629425	-3.2649037837982178	-2.172966718673706	-2.792543888092041	-2.423529863357544	-3.4612245559692383	4.537173271179199	3.7422382831573486	-5.469508647918701	-3.8648324012756343	1.3127832412719729	1.8764278888702397	5.1125216484069815	-6.995984077453612	-1.037851095199585	2.9630739688873287	-2.6853785514831543	-1.0000467300415041	2.7571430206298833	-2.7998533248901367	5.0764031410217285	-4.739353656768799	2.735359907150269	4.099513530731201	-2.2035813331604004	5.248663425445557
392185	n75u9qk2	-0.2051256895065308	-7.368288040161133	-2.4198572635650635	7.06572151184082	1.4008616209030151	-4.777589321136475	-1.0901801586151123	2.4741458892822266	-1.400001049041748	0.8644334077835083	4.062124252319337	-0.6616506576538086	-0.1101752519607544	-3.0955209732055664	1.5776505470275881	-4.115122318267821	-5.367061138153076	4.932386875152588	-0.9377164244651794	-2.5679898262023926	-2.436840534210205	2.424083709716797	-3.222898006439209	-3.3206329345703125	-0.18397018313407895	-1.9986007213592532	0.4521948099136353	0.3602031171321869	6.395258903503418	-1.2831168174743652	-4.4421796798706055	-2.928955554962158	-1.0022995471954346	1.4411109685897827	6.583574295043945	-4.121317863464356	-2.5420477390289307	4.022845268249512	-2.6666455268859863	1.327330470085144	1.7433117628097534	-3.124298095703125	5.685452938079834	-0.019891396164894104	2.8505542278289795	-2.3437700271606445	0.4305650293827057	1.6689674854278564
392432	zvahluv3	-2.765512228012085	-7.115140438079834	-2.5397746562957764	5.715228080749513	0.3751882910728455	-1.7109535932540894	-0.8887032270431519	3.4177913665771484	-0.521665096282959	1.9929744005203247	5.858047962188722	-1.514202117919922	0.6250937581062317	-2.63293981552124	-0.5153265595436096	-4.536669731140137	-5.103825569152832	1.9471968412399288	0.7593876719474792	-1.495720148086548	-1.5309959650039673	4.988571166992188	-1.5621111392974854	-2.869278907775879	-1.6829288005828855	-1.6277060508728027	0.7220884561538696	0.8076459169387817	4.012606620788573	2.4573469161987305	-5.4690842628479	-6.27965259552002	1.3580634593963623	2.324081897735596	4.930578231811523	-4.427484512329102	-0.34048569202423096	7.668585777282715	-2.299194574356079	-0.012298315763473509	1.862754821777344	-3.889742374420166	6.546560287475586	-2.1546468734741206	4.026352882385254	-0.050807058811187744	-1.2396926879882812	2.4082369804382324
393021	kkczcz3n	-1.691699743270874	-6.859646797180176	0.06578320264816284	5.02021598815918	2.5857691764831543	-1.8430688381195068	-0.4817413091659546	3.323204517364502	-1.9024391174316408	2.1325573921203613	6.416260242462157	-0.11231865733861923	-0.8558123111724854	-5.492588520050049	0.9560362696647644	-4.2769036293029785	-3.5676898956298833	3.27034330368042	-0.06663799285888672	-2.1758255958557133	-1.3806898593902588	3.2675566673278813	-0.952001452445984	-5.721487045288086	1.033000946044922	-1.4227988719940186	1.391997218132019	-0.7755367755889893	3.3940601348876958	-1.1007018089294434	-4.160799980163573	-3.4342684745788574	-1.4730706214904783	2.0127527713775635	3.916352033615112	-6.999508857727051	-1.9874871969223025	4.773244857788086	-4.437604904174805	0.3720577359199524	3.032315969467163	-4.390398979187012	6.16990852355957	-1.6232837438583374	2.852402925491333	-1.1377677917480469	-4.612086772918701	3.6268296241760254
393551	vgm3ml37	-1.7949886322021484	-5.626449108123778	-2.582605123519897	5.190046787261963	0.6915923953056335	-2.733701229095459	-1.5647982358932495	3.930058717727661	-0.16862547397613525	2.482945680618286	7.592113494873048	-1.0279698371887207	0.18260885775089264	-3.6598269939422607	-0.5409570336341858	-3.0160982608795166	-3.127410411834717	3.691630125045776	1.4950761795043943	-1.2845127582550049	-3.478874683380127	2.3598501682281494	-2.3548429012298584	-4.002314567565918	-2.352562427520752	-2.555664539337158	1.8553868532180784	-1.79269278049469	5.990904808044434	1.997875928878784	-5.568138122558594	-4.844310760498047	0.17414209246635434	0.8837143182754517	5.77979850769043	-5.0094075202941895	-1.908486604690552	4.72451114654541	-0.5700411796569824	-0.8153058290481567	2.273407220840454	-6.6869239807128915	4.182896137237549	-4.256080627441406	3.3554039001464844	0.5978792309761047	-1.461106538772583	1.7648324966430664
394026	uk77vf6t	-2.351201057434082	-7.385524272918701	0.3750737011432648	8.09516429901123	4.541776180267334	-3.4376277923583984	-0.8799589276313782	3.997502565383911	-2.744222640991211	0.8025814294815063	4.865283012390137	1.5080316066741943	-3.9579882621765137	-2.341562271118164	-1.0227499008178709	-4.629457950592041	-0.7627308368682861	3.777730464935303	-0.7545185089111328	-1.2687232494354248	-1.245962142944336	3.4585864543914795	-0.15394459664821625	-2.471502780914306	0.614517867565155	-1.1399619579315186	0.8744386434555054	-0.5944573283195496	1.8233921527862549	3.89631724357605	-5.538002014160156	-3.3902454376220703	0.2387819886207581	2.1391763687133794	5.005298137664795	-6.826738834381104	0.9238505959510804	5.476966857910156	-2.3863465785980225	1.4561333656311035	2.6956584453582764	-3.624702692031861	5.24725341796875	-5.264752388000488	-0.2503677904605865	-0.4207538068294525	0.6710641384124756	3.1876494884490967
394120	2siv0jbk	-0.5080658793449402	-6.951407432556152	-1.6944903135299685	7.45881175994873	2.4846794605255127	-2.2913227081298833	-0.6413461565971375	4.639238357543945	-2.376502990722656	2.5501980781555176	6.092306613922119	0.9718220829963684	-0.9629574418067932	-5.681410312652588	0.06791773438453674	-3.753934383392334	-5.502171516418457	5.934231758117676	1.8736100196838381	0.4464663863182068	0.002572119235992432	2.576844453811645	-1.377271294593811	-3.507655143737793	-1.2539503574371338	-1.7083218097686768	0.138616144657135	-1.9848350286483765	4.159600257873535	0.22653454542160034	-4.0669212341308585	-2.9630823135375977	-0.14816738665103912	0.7702043056488037	3.0833632946014404	-8.57282543182373	-0.9890071153640748	3.5967397689819336	-1.4487111568450928	-0.13100066781044006	0.9562692642211914	-4.500964641571045	4.297607898712158	-4.048530578613281	2.511892795562744	-0.8129948377609253	-3.7116217613220215	2.90551233291626
395603	ggnb7dbs	-0.9773865938186646	-5.6276588439941415	0.6222453713417053	9.001298904418945	4.548184871673584	-2.0135297775268555	-0.4341848194599152	2.29013991355896	-3.053288698196411	1.6918840408325195	5.975323677062987	-1.0670156478881836	-2.3649060726165767	-5.650948524475098	-0.4372741281986237	-5.690807342529298	-1.1434109210968018	4.60324764251709	-0.21291229128837585	-0.3896986842155457	0.559592068195343	3.6671199798583984	-1.6564642190933228	-2.271108627319336	0.040458261966705315	-1.7993314266204834	-3.922263860702514	-3.034024715423584	2.381439685821533	4.7187089920043945	-5.816830158233643	-0.8657818436622621	0.0164860300719738	0.9738838672637941	4.308271408081056	-7.78150749206543	0.22149693965911865	5.613569736480713	-2.482541084289551	0.5683706998825073	3.1495358943939213	-2.403808832168579	4.061119079589844	-3.2823078632354736	2.0622291564941406	-0.5053854584693909	-1.455863118171692	4.690532684326172
396502	c2pa10wi	0.6888806223869324	-4.945745468139648	-2.0064959526062007	6.3067970275878915	3.714499711990357	-1.9992287158966064	-2.449713468551636	3.4727792739868164	-1.7921547889709473	1.1747246980667114	4.856276988983153	-2.3564603328704834	-2.509744882583618	-1.83161735534668	-2.6835405826568604	-3.972768068313599	-1.4436770677566528	5.047181606292725	1.5523141622543335	-0.04994797706604004	0.27034202218055725	2.308587074279785	-2.689669609069824	-6.006800174713135	1.078638195991516	-2.829319477081299	-2.58552885055542	-0.015504956245422363	2.443667411804199	1.0802310705184937	-3.097614288330078	-5.307344436645508	0.22720181941986084	0.9898172616958618	5.653644561767577	-8.964113235473633	0.5348462462425232	3.2970783710479736	-1.1908996105194092	1.9380843639373782	2.565802574157715	-5.698319435119629	4.901913642883301	-1.9384896755218504	2.2237839698791504	1.4328906536102295	-2.0959761142730717	-0.958877980709076
396615	ggn6cacz	-1.8436622619628904	-8.011370658874513	-3.5763347148895264	6.806483268737793	4.168871402740479	-3.6858181953430176	-1.0215160846710205	1.2831810712814329	-0.2150797992944717	1.8084235191345213	2.1793105602264404	-3.2108254432678223	-1.8453311920166016	-2.206589460372925	-0.964645266532898	-4.6991047859191895	-1.1728169918060305	2.7655925750732417	2.0097417831420903	-1.2414470911026	-1.9769986867904663	1.0700443983078003	-3.2699949741363525	-2.7599472999572754	-0.62728351354599	-0.7751979827880859	0.15687385201454165	-1.8884032964706419	4.594858646392822	-1.53275465965271	-3.005048990249634	-2.775497913360596	1.847809076309204	1.8136682510375977	4.645028114318848	-3.73026704788208	1.8162312507629397	4.729024410247803	-1.596593141555786	0.8183311223983765	3.985987424850464	0.06009089201688767	4.701276779174805	-1.6359962224960327	0.5010834336280823	-3.406988859176636	-3.4584424495697017	1.515637755393982
396928	vyjiwcrn	-1.8297357559204104	-5.4575629234313965	-2.8260862827301025	6.938303470611572	0.3137374520301819	-5.283317565917969	-0.7403740882873535	2.085646390914917	-2.2440922260284424	2.313774585723877	6.254476070404053	0.3473625183105469	0.5548661947250366	-7.061879634857178	-1.823052167892456	-2.0203542709350586	-4.809443473815918	1.867645621299744	-1.0303930044174194	0.773513913154602	-2.04220986366272	1.0937339067459106	-1.0939788818359375	-4.920083999633789	-0.10790973901748656	-1.17151939868927	-0.11524638533592226	-0.8635709285736084	3.479792356491089	-2.9455931186676025	-3.407618999481201	-2.5263023376464844	-0.21101248264312744	-0.2867898643016815	6.114082336425781	-4.677654266357422	-1.9768579006195068	1.2645621299743652	-2.1519417762756348	0.4742191433906555	-1.173901081085205	-4.0921292304992685	3.6972060203552246	-4.040315628051759	1.9251556396484373	1.936072587966919	-1.431302547454834	3.613819122314453
397755	ny7hq4qs	-5.16025447845459	-8.573430061340332	0.6072304248809814	6.5020694732666025	1.9928094148635864	-0.4340387284755707	1.4613250494003296	1.1585081815719604	-1.5599201917648315	-0.9657215476036072	6.720436096191406	-0.042583733797073364	0.5652373433113098	-3.0340592861175537	3.440305233001709	-7.327342510223389	-1.827593207359314	2.861056089401245	0.6580744981765747	-3.8658940792083736	-1.2520272731781006	2.039071083068848	-1.2699629068374634	-1.4717969894409182	0.5314556956291199	-1.6817268133163452	1.6172497272491455	-2.524497985839844	1.697796106338501	-0.1090538501739502	-6.799783706665039	-6.4437994956970215	-2.138652801513672	-0.4972369074821472	3.0546364784240723	-4.627486705780028	-2.736884117126465	2.6873648166656494	-5.543638706207275	0.1862272024154663	5.6878113746643075	-3.042667388916016	5.767657279968263	-4.722923755645752	1.2809327840805054	-2.457989454269409	-2.9589076042175293	2.419128656387329
398317	yc867mpw	0.7098742723464966	-6.394477844238281	-0.61417555809021	6.136929512023926	2.1278636455535893	-3.3485078811645512	-0.5357493162155151	3.392207145690918	-1.6678311824798584	1.3002309799194336	5.5680131912231445	0.3208373486995697	-1.725874662399292	-7.555554389953612	1.6705166101455688	-2.120119333267212	-4.2276220321655265	2.4656729698181152	0.9997795820236206	-1.277423620223999	-0.5915989875793457	2.163271427154541	-1.9328063726425169	-4.702484607696533	-1.5866854190826416	-3.816261768341065	2.5032427310943604	-0.842886745929718	4.931255340576172	-2.773412704467773	-5.8176937103271475	-4.7816433906555185	-2.5688371658325195	-1.0507405996322632	5.057385444641113	-4.163147926330566	0.3543981909751892	2.4996318817138667	-0.4904554188251496	0.621121346950531	-0.6882671713829039	-5.272721767425537	2.534545421600342	-3.838869571685791	-0.8334032893180847	0.25567394495010376	0.12341487407684325	0.6804117560386658
398318	9wijbrog	-0.15108850598335266	-7.260330677032472	-0.6165447235107422	6.006144046783447	1.8270831108093264	-4.0032958984375	-1.0807112455368042	2.8665690422058105	-1.479344606399536	0.420353889465332	6.391415596008301	0.42484205961227417	-1.7733039855957031	-7.470480918884277	1.2512706518173218	-2.361057996749878	-4.45070743560791	2.919229745864868	0.3189147114753723	-1.5131934881210327	-0.8639893531799316	2.19131851196289	-2.64583420753479	-4.152059078216554	-1.3159383535385132	-3.5604093074798584	2.510239362716675	-0.8767598867416382	4.865911483764648	-2.9249958992004395	-5.506413459777832	-4.4130635261535645	-3.103684663772583	-0.659109354019165	5.545783996582031	-4.587667942047119	-0.2640213966369629	3.3544309139251713	-0.8148985505104065	1.5838561058044434	-0.36299970746040333	-5.573771953582764	3.1847243309021	-3.0336039066314697	-0.5178459286689758	-0.3476802706718445	0.41421163082122797	-0.24716250598430636
400466	spm2zhtd	-0.7833081483840942	-6.463226795196532	-3.581717729568481	4.2808141708374015	0.6063502430915833	-2.4218461513519287	-3.4801688194274902	1.8562573194503784	-2.5638556480407715	2.346322536468506	3.645241022109986	-0.2968927323818207	-0.0315575897693634	-3.8728766441345215	1.25794517993927	-2.0040225982666016	-3.173680305480957	2.8617954254150386	1.1896780729293823	-1.7776873111724854	-0.24996912479400635	5.871459007263184	-1.9366964101791384	-4.1605963706970215	1.5761442184448242	-3.6112596988677983	0.9661584496498108	-1.5311267375946045	3.9975495338439937	0.8730974197387695	-3.0610241889953613	-4.8151679039001465	-0.551283061504364	1.1015291213989258	5.2827186584472665	-6.898301124572754	-3.1599888801574707	4.071691036224365	-2.0373995304107666	-3.048301696777344	2.9035403728485107	-1.9430589675903318	5.486715316772461	-1.2033531665802002	1.7910534143447876	0.3882610201835632	-0.1355189085006714	3.190976619720459
400609	zuj7q1m5	-2.6039397716522217	-4.340893745422363	1.87050461769104	6.398320198059082	3.0796899795532227	-3.0662403106689453	-3.586512327194214	1.090959548950195	-4.0310001373291025	3.2958688735961914	6.45007848739624	2.1099388599395748	-3.52010440826416	-5.245683670043945	1.3823447227478027	-5.220162391662598	-1.5328667163848877	3.854233264923096	0.26167088747024536	-1.3545063734054563	-0.3496212363243103	2.576655149459839	-0.8310633301734924	-3.02611780166626	1.2294836044311523	-2.47552752494812	-0.07463276386260986	-2.9356398582458496	4.163314342498778	1.9313759803771973	-4.767662048339844	-3.8478729724884033	0.7267893552780151	3.248354196548462	1.3566339015960691	-10.02792739868164	-1.4279239177703855	4.701024055480957	-3.3435852527618413	0.11866533756256105	3.055838823318481	-3.1849396228790283	6.140703201293945	-4.485211372375488	1.2245490550994873	2.8420286178588867	-3.1054902076721187	6.167501449584961
402522	s56ib4ot	-3.183177947998047	-7.639242649078369	-4.373274326324463	6.787271499633789	0.5497435331344604	-4.4740638732910165	-1.3339970111846924	0.7482210397720337	-0.8501399755477905	0.12290570139884947	4.414141178131104	0.4501302242279053	1.8384870290756223	-5.109045028686523	2.820394277572632	-5.9946022033691415	-0.07406076788902283	0.6633192896842957	-0.7398720979690552	-2.2150797843933105	-2.4665679931640625	5.676255226135254	0.2294938415288925	-4.34967851638794	0.631327748298645	-2.8649964332580566	4.37282133102417	-0.8320229649543762	5.234395503997803	-0.4395266175270081	-4.859098434448242	-3.7563457489013667	-0.4580912590026856	-0.3652344048023224	6.358683109283447	-5.371722221374512	-0.9812126755714417	3.3669981956481934	-1.3482667207717896	-3.128584623336792	3.472197294235229	-2.591014862060547	5.147802352905273	-2.623015880584717	3.1175193786621094	-0.5178623795509338	-1.4355798959732056	4.526712894439697
402888	62quc0fk	-1.7812923192977903	-6.4799866676330575	-0.4537397027015686	6.043441295623778	1.457567572593689	-3.906461477279663	0.6938982009887695	4.474298477172852	-1.1126834154129028	-0.551242470741272	5.39046573638916	1.143708348274231	0.5953642725944519	-4.072856426239014	1.1891673803329468	-6.286171913146973	-1.2664263248443604	1.6605045795440674	0.2360217124223709	-1.1072065830230713	-0.2237587869167328	0.4663118422031402	0.2582988739013672	-2.446336269378662	0.5534180998802185	-1.4223206043243408	0.3378999531269073	-1.251081466674805	5.023645877838135	-0.1836719512939453	-4.340446949005127	-3.252907514572144	-2.1237049102783203	-0.5007068514823914	6.058078289031982	-5.6674580574035645	-2.0814805030822754	1.3887747526168823	-5.655372142791747	0.7147719860076904	2.4545574188232417	-3.594465970993042	5.944378852844237	-6.482226371765138	0.3073606789112091	-1.595307469367981	-3.840241670608521	3.0167605876922607
403082	y8wdnm1r	-0.20980915427207947	-7.343770980834961	-0.5132133960723877	7.917651176452638	3.963647365570069	-3.70264196395874	1.200842261314392	3.428635358810425	-3.016645908355713	1.4092262983322144	5.47435998916626	1.1177420616149902	-2.4986681938171387	-6.081764221191406	1.1305627822875977	-4.674567222595215	-4.118610858917236	6.373570919036865	-1.954617977142334	-1.4554486274719238	-0.6438387036323547	2.6917145252227783	-1.5382547378540041	-1.946466565132141	0.16195663809776306	-1.0074577331542969	0.5118457078933716	-1.4191851615905762	4.3653955459594735	0.7899900078773499	-5.64119815826416	-4.027416229248047	-2.130146741867065	0.0006105005741119385	5.745880603790282	-6.9253883361816415	-2.43410587310791	4.234443664550781	-0.8210119009017944	2.280059337615967	1.91326105594635	-3.4143970012664795	5.325970649719238	-5.124812602996826	0.02221336960792541	-0.7897773981094359	0.09658989310264587	3.405447244644165
403716	zeiogm96	0.18082696199417114	-3.4938755035400386	0.0897112786769867	8.092634201049805	5.69468879699707	-2.0289576053619385	-0.26848286390304565	4.099100112915038	-1.4265451431274414	3.670118570327759	5.695090770721436	1.9530181884765625	-2.42678165435791	-4.363860130310059	1.0437352657318115	-6.508744239807129	-3.695544004440308	2.8341329097747803	-0.5148150324821472	-1.142450928688049	-0.06714040040969849	2.107818841934204	-0.08735084533691406	-3.6440861225128174	0.8841454386711121	-3.2751717567443848	-2.2980096340179443	-5.13737678527832	0.3259088397026062	-2.513904094696045	-2.0819478034973145	-3.920148134231568	0.8919368982315063	1.1680024862289429	1.8826677799224851	-8.813915252685547	2.2052602767944336	2.209924936294556	-1.3414974212646484	-0.3135906457901001	0.5998407602310181	-4.947892189025879	4.680315971374512	-2.47126579284668	3.116362810134888	0.6539125442504883	-4.434608459472656	5.944869041442871
404463	v71tbpp5	-2.1815500259399414	-7.098100662231445	0.4841841757297516	7.004989147186278	1.996451735496521	-2.625185251235962	-1.22169828414917	1.4426876306533811	-1.3870450258255005	0.7226431369781494	6.712176322937013	-0.6585211157798767	1.472588300704956	-2.59762978553772	0.6784826517105103	-5.672724723815918	-4.114511966705321	2.0122768878936768	-0.4862068593502045	-1.3574198484420776	-1.0662014484405518	2.5886850357055664	-4.042310714721681	-3.7424583435058594	-0.6862048506736755	-1.194063425064087	1.2764334678649902	-0.09514229744672777	6.969450950622559	-0.14732128381729126	-2.9383437633514404	-4.933037281036377	-1.0851688385009766	0.939555823802948	5.595475673675537	-4.8836164474487305	-1.7571802139282229	5.148684024810791	-3.235243797302246	0.739124596118927	0.7037355899810791	-5.298371315002441	5.642231464385986	-4.146400451660156	2.0059847831726074	-1.3016818761825562	-0.5780739784240723	2.608701467514038
404511	qr3cp5zj	-1.0882353782653809	-5.780495643615723	-0.4135018587112427	9.5215482711792	3.0303347110748287	-2.726528644561768	-1.0342028141021729	0.4966118931770325	-1.0732057094573977	0.2380067259073257	5.105742454528809	-2.1464612483978267	-5.302688121795653	-4.501309871673584	0.668156623840332	-4.264656066894531	-0.19916272163391116	3.4602224826812744	1.0631699562072754	2.416585922241211	-2.5482630729675293	1.5667145252227783	-1.0220247507095337	-4.3506598472595215	-3.634365797042847	-2.96843695640564	-0.9800032377243042	-0.4495657086372376	5.559245586395264	0.8557454347610474	-6.181318283081055	-4.914764881134033	1.6505643129348757	-0.3849717378616333	6.926218032836914	-6.725496292114258	-0.747348427772522	1.7849674224853516	-0.8650873899459839	0.8574458956718445	1.3133554458618164	-1.147760272026062	5.83212423324585	-4.820680618286133	-0.14420193433761594	-1.7248795032501218	0.8590907454490662	1.1384639739990234
404732	f9z4tra1	-3.5306093692779537	-6.953310489654541	-1.813789963722229	8.065070152282715	2.52148175239563	-4.833961486816406	-1.8610920906066892	3.0008997917175293	-0.454596996307373	1.973031997680664	5.58064079284668	-2.5810775756835938	-3.6780099868774414	-1.5904504060745241	-1.0699194669723509	-3.541953086853028	-2.6740381717681885	1.918329834938049	0.7535836100578308	1.738497018814087	-2.887489318847656	-0.0017834901809692387	-1.3355547189712524	-3.815329790115357	-2.98919415473938	-0.6972373723983765	-0.496292769908905	-1.1323169469833374	3.666459321975708	-0.2551870048046112	-3.7996110916137695	-5.119546890258789	0.8837453126907349	0.2944936156272888	4.606985092163086	-5.4925217628479	-1.366227626800537	6.0484466552734375	-2.8379387855529785	1.0533512830734253	1.79164719581604	-6.008059501647949	6.596914291381836	-3.1062433719635014	-0.001233994960784912	-0.24205178022384646	-3.1732969284057617	-0.5248845815658569
408205	ablp64gz	-3.83138370513916	-7.177025318145753	-1.837543249130249	5.074425220489502	3.814965724945069	-3.024775266647339	1.462759494781494	3.5218706130981445	-0.8739941120147705	0.7667334079742432	5.553966522216797	1.945915699005127	0.4826982915401459	-3.6893486976623535	2.7503044605255127	-4.367809772491455	-2.117931604385376	1.3570501804351809	0.5067834854125977	-2.0149705410003658	-0.8300230503082275	1.7334208488464355	-0.8427700996398926	-4.766224384307861	1.2216331958770752	-0.8360732793807983	4.52224588394165	-0.25507479906082153	4.894163131713867	-1.9506808519363403	-3.1850039958953857	-4.864455223083496	-2.9604804515838623	-0.9888811707496644	4.75008487701416	-5.228128433227539	-2.8652589321136475	2.8070027828216557	-6.408608436584473	0.216250404715538	0.005806207656860352	-2.6209180355072017	4.113257884979248	-3.0157063007354736	0.5086119174957275	-1.1880534887313845	-2.708531141281128	-0.7190200686454773
408264	cjnrp5g0	-4.116281509399413	-9.086812973022461	-1.7433488368988037	8.395318984985353	3.3565711975097656	-3.023753881454468	-3.057979106903076	2.7678258419036865	0.9643989205360411	0.31574976444244385	5.299019813537598	-6.325107097625732	-1.4958903789520264	-2.025057554244995	-1.9000675678253172	-3.0873279571533203	-3.6013524532318115	1.0551383495330808	3.747731924057007	-1.8318016529083248	-0.8915261030197144	0.9694725275039672	-4.1150407791137695	-3.5249967575073238	-2.269747018814087	-0.3993009030818939	-0.5861473679542542	-0.617688000202179	3.887758731842041	0.7166376113891602	-2.9377498626708984	-4.687982559204102	0.20008613169193268	-0.8171748518943787	6.530538558959961	-5.54029655456543	-2.398711442947388	8.388753890991211	-4.570870876312256	3.251286506652832	3.421752452850342	-3.8954143524169917	6.525731086730957	-1.0875498056411743	2.0740647315979004	-1.318136215209961	0.7405248284339905	2.648418426513672
409341	fwahs3er	-0.31923025846481323	-8.615750312805176	-0.5954900979995728	8.008650779724121	3.890544414520264	-2.483992099761963	-3.1551847457885738	2.428966999053955	-2.6827917098999023	1.9346879720687864	5.609619617462158	-0.7318909168243408	-1.8111832141876218	-1.8382811546325684	0.16839131712913513	-3.4980180263519287	-3.729872465133667	4.222336769104004	0.5047667026519775	-0.3075670003890991	-2.5898854732513428	0.9966260194778442	-0.22686490416526794	-5.364262580871582	2.8196916580200195	0.12179623544216155	1.1370439529418943	-2.108227252960205	3.905263662338257	0.5098350048065186	-4.344423294067384	-2.5912528038024902	1.543117880821228	2.015876054763794	4.1710381507873535	-7.770474910736084	-2.879328966140747	4.810039520263672	-4.2510247230529785	-0.5844907760620117	2.927679538726806	-2.6060423851013184	5.208224296569824	-4.608061790466309	-0.4466774761676788	-2.444429874420166	-2.0288071632385254	2.323082685470581
410739	xy0gx63m	-3.084143877029419	-8.71507740020752	-1.644951343536377	7.426769256591798	2.6784682273864746	-4.781040668487549	-1.5937550067901611	1.242379665374756	-1.2378478050231934	1.1595940589904783	5.526628494262695	-0.5709648728370667	-0.1763940155506134	-5.828932285308838	0.25009411573410034	-3.0478894710540767	-3.540493488311768	4.289194107055663	1.656969666481018	-1.6538238525390625	-1.25972318649292	2.6625869274139404	-2.796182870864868	-5.7414183616638175	-1.3283798694610596	-2.58571195602417	1.2275761365890503	-1.0010850429534912	4.289325714111328	0.08177119493484497	-3.872408390045166	-6.094920158386231	-0.03455053269863129	3.6853551864624015	6.694379806518555	-5.090075969696045	-0.1786331981420517	3.3035967350006104	-1.315673828125	0.4107206165790558	0.1876046657562256	-4.197895050048828	5.231618881225586	-4.878291606903076	0.3950423300266266	-0.6333977580070496	-2.5691204071044917	5.406523704528809
411606	a0dx3wcv	-2.521995306015014	-7.112759590148926	-1.1352145671844482	8.26627254486084	2.344500064849853	-2.2185821533203125	2.4508144855499268	3.5646462440490723	-0.010913431644439696	1.0406285524368286	4.878300189971924	-0.9811615347862244	0.37386801838874817	-4.1673622131347665	2.27164363861084	-4.389263153076172	-4.409780025482178	2.244843006134033	4.0167016983032235	-4.95133638381958	-0.7214484214782715	3.408383846282959	-2.173550128936768	-4.506430149078369	0.11126646399497986	-1.6297571659088137	3.91510820388794	0.6873135566711426	4.4266390800476065	-1.9389492273330688	-3.6177010536193848	-4.040436744689941	-2.781524419784546	-0.5126422643661499	3.3110511302948	-3.79960560798645	-1.7336241006851196	3.4087493419647217	-3.5721821784973145	1.0677542686462402	2.254525899887085	-2.1022717952728267	4.850890159606934	-1.8482122421264648	3.0447938442230225	-3.6213126182556152	-0.6892591714859009	1.9461065530776975
411735	1px890ro	-1.402409911155701	-5.7280120849609375	2.55873703956604	8.723129272460938	3.7830264568328857	-3.1265995502471924	-1.6082028150558472	2.584539890289306	-2.6374797821044917	-0.10791578888893127	6.562069416046143	2.102947235107422	-1.5234110355377195	-4.187921047210693	-0.08548972010612488	-7.813188552856445	0.710671603679657	2.386349678039551	0.7898426055908203	-3.118353843688965	0.8427915573120117	4.066171646118163	-1.0152947902679443	-3.4526455402374268	-0.07306915521621704	-1.9817273616790767	-0.033515334129333496	-2.7386937141418457	2.0737755298614498	3.346322774887085	-2.663811683654785	-3.4253320693969727	-3.8804948329925537	-0.16859377920627594	6.016605854034424	-5.680620670318604	0.8804367184638977	3.2582416534423833	-4.55458402633667	-1.3002755641937256	0.9385548830032348	-4.691038131713867	7.213473320007324	-6.910276889801025	0.958319365978241	0.25672316551208496	-1.2492377758026123	2.4016106128692627
413143	hrttqhro	0.9309596419334412	-7.698817729949951	-1.1088886260986328	7.133937358856201	3.583888053894043	-2.156822919845581	-2.3952648639678955	2.451695680618286	-0.87766432762146	1.195938229560852	7.052379608154298	0.383533388376236	-1.2191860675811768	-5.555095672607422	-2.1512157917022705	-2.965783834457397	-5.673574447631836	4.743310928344727	-0.14225223660469055	0.20908546447753906	-0.8685996532440186	2.0829644203186035	-1.7769441604614258	-2.0356650352478027	-2.4062728881835938	-1.6439758539199831	-2.805359363555908	-1.0366626977920532	5.1549344062805185	0.8471381664276123	-3.924159049987793	-3.624483585357666	1.8161842823028564	2.1789629459381104	5.439321517944336	-4.745340824127197	-0.6246122121810913	3.440673351287842	1.1226423978805542	0.7311632633209229	2.8152902126312256	-4.965503692626953	3.215625762939453	-2.786734104156494	2.2241203784942627	1.0481810569763184	-2.680896759033203	3.2155857086181636
413767	rxis2c5a	-2.7501676082611084	-5.3470306396484375	0.6861358284950256	5.883946895599365	1.9953434467315676	-2.460763454437256	-3.184859037399292	4.482422828674316	-1.565194606781006	5.338770866394043	5.8465328216552725	-0.12294846773147584	-1.2418354749679563	-6.2373008728027335	2.771233558654785	-3.699448585510254	-2.8244640827178955	5.752070903778076	1.853943347930908	0.009362101554870605	1.8715440034866333	4.227182388305663	-1.2418469190597534	-3.738646984100342	-0.5709469318389893	-2.362021446228028	-0.5784525275230408	-1.0513715744018557	4.984095573425293	2.7042994499206543	-4.117268562316895	-4.963342666625977	1.798034906387329	3.8491387367248535	4.960803031921387	-6.4140052795410165	-1.3141946792602541	2.6404614448547363	-1.4674636125564575	-1.4968010187149048	3.166236400604248	-2.42602276802063	2.966823101043701	-4.611217021942139	0.6263437867164612	-0.3740624189376831	-3.0155913829803467	6.095975875854492
415070	96dybaa2	-2.11391830444336	-8.002309799194336	-0.869354248046875	4.887871742248535	2.117799997329712	-2.368967056274414	-3.2407901287078857	0.9942848682403564	-2.324216365814209	0.7562762498855591	4.756293296813965	-3.255659818649292	-1.5206459760665894	-4.4974541664123535	-3.38538122177124	-4.737823009490967	-5.493360996246338	6.0170087814331055	-0.7651093006134033	0.10786204040050508	0.14843598008155826	4.3774662017822275	-1.6830511093139648	-3.7681484222412114	0.4753221869468689	-2.7468798160552983	-4.5073113441467285	-0.34379929304122925	4.051313877105713	0.17828363180160522	-5.353416442871094	-4.569029331207275	3.6488382816314697	2.712569236755371	5.48568058013916	-5.193190574645996	-2.356283903121948	2.789616107940674	-1.9127179384231567	1.0187044143676758	3.973563671112061	-3.600342273712158	3.611437320709229	0.1146727204322815	1.3916912078857422	0.465907096862793	-1.3325306177139282	2.5326738357543945
416171	ghpwrlga	-1.6769005060195925	-3.9272670745849614	-2.0062687397003174	5.622803688049316	3.1169800758361816	-3.059238910675049	-1.2717351913452148	4.02827787399292	-1.2015848159790041	1.9887168407440183	4.715966701507568	1.9488279819488523	0.8946415185928345	-5.456368923187256	-0.8693358302116394	-4.390692234039307	-2.234661340713501	2.1985440254211426	1.4979610443115234	-1.2721328735351562	-0.7982034087181091	3.0528712272644043	-0.8317900896072388	-3.4146823883056636	2.0432054996490483	-3.830094337463379	0.8974928259849548	-2.388611078262329	4.485058784484863	0.6820536255836487	-4.9979424476623535	-2.350222587585449	-1.179220199584961	2.994558572769165	4.568035125732422	-5.47706413269043	0.09464561939239502	3.737116813659668	-1.8960785865783687	-2.025677442550659	4.545008659362793	-3.188340663909912	4.117717266082764	-4.057099342346191	1.4246821403503418	-1.8270779848098757	-2.653451442718506	2.675847291946411
417004	58gcekbd	0.8497406840324402	-3.3582839965820312	-2.4629769325256348	5.116948127746582	4.3351783752441415	-1.9559997320175169	-0.4445627629756928	6.319292068481445	-0.7472948431968689	2.523782253265381	4.730112075805664	-1.3731224536895752	-3.4491808414459233	-4.76816463470459	0.9903995394706726	-3.054750919342041	-4.287227153778076	2.9868946075439453	0.9696437120437622	1.9395583868026731	-0.7981992959976196	4.827284336090088	0.13255023956298828	-3.253075122833252	0.14561989903450012	0.5992956161499023	-3.3378071784973145	-2.1720037460327153	1.611931562423706	0.8806502223014832	-5.4574856758117685	-4.1511783599853525	2.0389771461486816	-1.2347431182861328	5.133716583251953	-8.984045028686523	0.4488051235675812	3.2514843940734863	-4.841208457946777	-0.4038767516613007	5.6824989318847665	-2.6703124046325684	2.0173206329345703	-3.4600336551666264	1.6439580917358398	3.4796462059021	-1.7742575407028198	5.71107292175293
417376	b7e4ajay	-4.080082893371582	-8.767597198486326	-0.4767475128173828	7.340034961700439	3.81406569480896	-3.375983476638794	-5.339650630950928	1.7954142093658447	-0.4984478652477264	0.09846360236406326	3.5706610679626465	-1.6055238246917725	-1.3589156866073608	-3.673635005950928	-1.156224489212036	-4.643927097320557	-3.5787847042083736	6.38792896270752	1.2756484746932983	-2.2049572467803955	-1.2267634868621826	4.279664993286134	-1.3229480981826782	-1.679577350616455	-0.7424339056015015	-0.6796417236328125	-1.9545681476593015	-0.6719500422477722	3.841010093688965	1.816915512084961	-4.29819917678833	-4.1411147117614755	0.4977756142616272	1.44146466255188	6.622347831726074	-7.143399715423584	-0.947811484336853	4.027452468872069	-1.8500676155090328	1.7440339326858518	3.875582218170166	-1.5354679822921753	6.798790454864503	-4.0383825302124015	2.466017484664917	2.321916103363037	0.8022244572639465	2.4618618488311768
419258	q611bzre	-4.2976016998291025	-5.920018196105957	-1.6014368534088137	6.035680294036865	3.0991969108581543	-2.012230396270752	-2.5121428966522217	0.7151049375534058	-2.5144338607788086	3.4739344120025635	6.3602638244628915	0.4667986631393433	-0.8400359153747559	-4.044069290161134	-0.2909504175186157	-4.954166889190674	-2.899855136871338	2.219989061355591	2.430311679840088	-1.5229036808013916	-2.4219090938568115	4.271575927734375	0.7706348896026611	-1.9424614906311035	-1.666354775428772	-2.308813571929932	1.4759056568145752	-0.900450587272644	3.7750401496887207	2.0892252922058105	-7.540273666381836	-5.4402427673339835	1.1674584150314329	0.403536319732666	1.9732460975646973	-5.8597068786621085	-1.4013204574584959	4.3077478408813485	-7.008370399475098	-1.5699241161346436	3.2534468173980717	-4.190680503845215	4.583164691925049	-2.2107279300689697	3.3424363136291504	0.8549368977546692	-2.0336055755615234	3.0397019386291504
420037	j6jb4j3b	-1.4830615520477295	-6.9090843200683585	0.5621969699859619	5.84611701965332	4.453009128570557	-5.357065200805664	-1.650317907333374	1.379391312599182	-2.4505739212036133	1.661470651626587	5.901667594909668	1.5073723793029783	-2.70951247215271	-3.857783079147339	2.109954595565796	-3.157343864440918	-2.0939502716064453	2.8389925956726074	-0.26646316051483154	-0.3683598637580872	-0.13271577656269073	1.6817682981491089	-1.5081143379211426	-3.540547132492065	0.5170236825942993	-1.1546223163604736	0.3258262574672699	-1.3920327425003052	4.67484712600708	-0.029063642024993893	-5.966434955596924	-5.1356468200683585	-0.43742409348487854	2.535104513168335	2.9696736335754395	-7.373610973358153	0.812278151512146	4.669612407684326	-0.21768498420715326	-0.09193791449069977	1.2979029417037964	-3.70644474029541	5.1738996505737305	-4.961048603057861	0.11458271741867065	-0.6328147649765015	-3.8689777851104736	1.0784668922424316
421624	jl4qhdm6	-1.1626574993133545	-5.77178430557251	-0.7317258715629578	7.0740599632263175	2.8835339546203613	0.024679698050022125	0.4112192690372467	3.0313503742218018	0.8722809553146362	1.654746174812317	6.890904426574707	-0.22032108902931213	-1.3863927125930786	-3.8770737648010254	-0.2922459542751312	-5.695302963256836	-5.37279748916626	3.1153836250305176	-1.634880781173706	-2.2718896865844727	-1.1078962087631226	2.6997933387756348	-3.48335075378418	-4.400633335113525	-1.6677838563919067	-0.7256815433502197	0.2550562024116516	-0.9233657121658324	4.126368999481201	0.3696357905864716	-1.1869707107543943	-4.635398387908936	-1.4013744592666626	1.8444663286209104	5.011425018310547	-7.663925170898437	-0.7173866629600525	5.549615383148193	-2.2784574031829834	1.2347917556762695	0.43990516662597656	-5.746394634246826	5.09156608581543	-1.4432227611541748	0.526445746421814	-2.1896603107452397	2.1418251991271973	-0.028541475534439087
421953	szjtitkr	-1.5721962451934814	-4.989501476287842	-1.7117633819580078	5.6445865631103525	3.030361652374268	-1.709216594696045	-2.0567212104797363	4.622875690460205	-2.7570199966430664	2.9046342372894287	7.194598197937013	3.009165048599243	-1.285277247428894	-5.632321834564209	1.7801928520202637	-2.3543853759765625	-4.022946357727052	2.8257761001586914	0.9534187316894532	-1.979560613632202	0.5363255143165588	2.790002822875977	0.534645140171051	-5.029099464416504	0.2529117465019226	-2.99734115600586	1.5027953386306765	-1.4289432764053345	3.2083091735839844	0.9727510213851928	-3.772265911102295	-2.548161506652832	-0.8716195225715637	2.4149880409240723	1.588640809059143	-8.088729858398438	-0.3777726888656616	4.084819316864014	-2.9991028308868413	-1.1521573066711426	2.3927342891693115	-2.9419620037078857	5.6437153816223145	-2.497295379638672	2.801092624664306	-1.1405853033065796	-4.620683670043945	4.3236660957336435
422628	ig173cbx	-3.2324090003967285	-7.547273635864258	-2.965794324874878	6.265464782714844	1.5714514255523682	-4.5217132568359375	-0.5236010551452637	2.839274406433105	-2.578860282897949	-0.310377299785614	6.792764186859131	-0.5072908401489258	-2.1156811714172363	-2.6854729652404785	-0.0950801447033882	-3.056798458099365	-5.7449822425842285	4.030200481414795	0.6204399466514587	-0.5380305647850037	0.03000766038894653	3.6828770637512207	2.1027781963348393	-3.0513715744018555	-0.09262542426586153	-0.5924359560012817	3.187312602996826	1.1149464845657349	1.005778193473816	0.5926049947738647	-3.488903522491455	-6.180575847625732	0.7836945056915283	-0.2806273698806763	2.517225742340088	-4.663214206695557	-1.8013256788253784	3.8634221553802486	-6.038108348846436	1.9327126741409304	0.8954930305480957	-3.4086689949035645	4.524537563323975	-2.931929111480713	-0.7834546566009521	0.6459735631942749	-2.3669490814208984	0.9804674386978148
423231	vnq63z3q	-1.6487457752227783	-6.98676347732544	0.7347332239151001	7.5274410247802725	2.6450600624084477	-4.2320284843444815	-2.5859646797180176	2.126110076904297	-1.9211572408676147	1.8385438919067385	4.010358333587647	-1.6326191425323486	-1.8738960027694704	-5.462835311889648	-0.4700073301792145	-3.577160358428955	-3.4740982055664062	6.239397048950195	1.219865083694458	2.210490703582764	0.5151063799858093	3.0191867351531982	0.910934031009674	-2.7915005683898926	-1.930503845214844	-1.864191055297852	0.11636431515216827	-3.462540626525879	2.2179923057556152	2.4573240280151367	-6.0420026779174805	-2.1426005363464355	2.9511265754699707	1.7445715665817259	3.5441498756408687	-6.265402317047119	-0.7369763255119324	2.0904161930084233	0.2551805377006531	-0.07429391890764236	5.305598735809326	-2.5692920684814453	4.1556010246276855	-3.953943967819214	0.4887497425079346	-0.2335456758737564	-2.185846328735352	4.769608020782472
423579	a2q6j2mc	-0.9479752779006958	-3.374744415283203	-2.7006866931915283	6.9418230056762695	0.5208414793014526	-1.0499200820922852	-3.174702405929565	5.246496200561523	-4.587426662445068	3.147815227508545	5.898110389709473	1.3978948593139648	-0.8920595645904541	-6.035403251647949	3.3833019733428955	-3.9104795455932617	-2.9478111267089844	4.742025852203369	0.2045434415340424	-2.79649019241333	0.4775784611701965	0.615411639213562	-0.6952365636825562	-6.536518573760986	-2.902888774871826	-5.78864860534668	3.039070844650269	-3.739747285842896	3.4750852584838867	-0.8210358023643494	-3.9319248199462886	-4.808194637298584	-0.4762260913848877	2.2398123741149902	4.378459930419922	-7.106234073638916	-0.5515291094779968	2.547140121459961	-1.0946943759918213	-2.546990394592285	1.690640211105347	-4.638105392456055	4.823739528656006	-3.4897785186767583	4.2760353088378915	-0.041884958744049065	-5.508687496185303	4.420083999633789
424138	17n37wyn	-0.3067372441291809	-6.977556228637695	-2.0507879257202153	6.216459274291992	2.607606172561645	-1.9704564809799197	-1.0201143026351929	2.5431036949157715	-0.1343490481376648	1.6049981117248535	6.2660465240478525	-0.7397579550743103	0.4673025906085968	-5.797309398651122	-0.855699360370636	-4.668410778045653	-5.4455156326293945	2.999315023422241	-0.16369694471359253	-1.970523834228516	0.41657888889312733	2.272624969482422	-4.293043613433838	-4.831120491027832	0.8141590356826782	-2.034181833267212	-0.5311340689659119	-0.2351593971252441	4.439400672912598	0.022411644458770752	-2.7754926681518555	-4.948372840881348	-2.624903678894043	1.8195278644561768	7.362973690032959	-5.523582458496094	-1.0315886735916138	3.9906492233276367	-1.3749608993530271	0.5071598291397095	0.254598081111908	-4.341825485229491	4.058416843414307	-2.837396144866944	1.590503811836243	-1.7682697772979736	0.2380528301000595	1.4354969263076782
426986	ymkqajio	-4.532197952270508	-5.780203342437744	-2.8204772472381587	5.84291410446167	0.10812121629714966	-1.234022855758667	-2.3226847648620605	1.507009506225586	-0.4625301957130432	-1.38652765750885	3.40456771850586	0.8659612536430359	0.7696616649627686	-4.435994625091553	-1.611043930053711	-4.462448596954347	-2.202118396759033	4.398601531982422	-0.9321802854537964	-3.615814924240112	-1.6241189241409302	4.567809104919434	-1.0357670783996582	-2.7978768348693848	1.6735424995422363	-2.5332272052764893	-2.2233829498291016	-3.781113862991333	4.203478813171387	-2.4679207801818848	-7.629212856292725	-4.412760257720947	0.6672794222831726	1.0229216814041138	4.933150291442871	-3.7099699974060063	-1.6367409229278564	3.607401847839356	-6.237348556518555	0.03803861141204834	3.4354989528656006	-2.720818996429444	6.1495561599731445	-0.4156101942062378	0.1793026626110077	1.4238677024841309	-3.2698290348052983	3.280473232269287
427847	xsv3izmq	-1.830269694328308	-7.722104072570801	0.955008625984192	7.579527854919434	1.2470498085021973	-4.007443428039552	-2.3820037841796875	2.45178747177124	1.279686689376831	3.392913341522217	4.66339635848999	-0.3272485136985779	-1.3491199016571045	-2.144367218017578	0.4647791683673858	-6.201773643493652	-2.6394405364990234	4.598440170288086	1.1614714860916138	1.492267608642578	-1.3434072732925415	4.767220497131348	-3.0725018978118896	-2.0462658405303955	-0.9161813855171204	-1.7534925937652588	-0.4744452238082886	-2.0664587020874023	5.264801979064941	-1.2114356756210327	-4.836050987243652	-3.4472897052764893	1.6832233667373655	0.6659547090530396	3.07503604888916	-5.092405796051025	-1.4617234468460083	4.7220497131347665	-1.542182683944702	-0.2959087789058685	2.740232229232788	-5.133979797363281	5.1988935470581055	-2.9706330299377437	2.624743938446045	-1.3677363395690918	-1.3966598510742188	3.4476635456085205
427861	5sgzfjgu	-1.7908482551574707	-5.253636837005615	-3.335404872894287	4.853066921234131	3.959122657775879	0.6179925203323364	-1.94341778755188	3.36645770072937	-1.216982364654541	2.1175260543823238	5.911516189575195	-1.5031344890594482	0.4821397662162781	-3.485710859298706	-0.6883679628372192	-4.211041450500488	-2.430403470993042	3.077925443649292	1.0419450998306274	-3.7075834274291988	-0.491960197687149	6.1902503967285165	0.6011755466461182	-1.6956405639648438	1.173509955406189	-3.28560733795166	-0.033299028873443604	-0.6535199284553528	2.0107469558715816	2.4166576862335205	-3.636577606201172	-3.697733640670776	-0.4550191462039948	-0.3968601524829865	4.086214542388916	-6.091408729553223	-3.3451349735260014	2.498002052307129	-4.248700141906738	-1.696423053741455	4.469975471496582	-1.1257134675979614	5.990166664123535	1.085087776184082	3.4732885360717773	0.8731966018676758	-0.88909512758255	3.279595375061035
428409	9uzuegt7	-1.4986159801483154	-5.4747281074523935	-2.140830039978028	4.179361820220946	2.193551540374756	0.4468511343002319	0.2260781973600388	5.14926290512085	-2.1500005722045903	1.7694246768951416	6.115926742553711	0.6156615018844604	-3.8058779239654537	-3.733359098434448	0.3410173058509827	-3.8098349571228023	-3.9982542991638175	4.449759483337402	2.190356731414795	-1.7395455837249756	-1.1969544887542725	4.0354838371276855	-0.20983415842056274	-4.993803977966309	2.04522967338562	-1.7131927013397217	1.6241908073425293	-1.804006814956665	4.404032707214356	1.2529081106185913	-5.184788227081299	-2.5822088718414307	0.6257010698318481	2.647130489349365	5.358967781066895	-5.615667343139648	-0.4006455838680267	4.659073829650879	-0.2646208107471466	-0.8292279243469238	4.51592493057251	-2.736258029937744	5.715562343597412	-6.063123226165772	0.5237358808517456	1.3704028129577637	-3.703906536102295	5.241028308868408
428819	wycoyi65	-0.07332904636859894	-6.079831123352051	-3.201170921325684	5.672473907470702	2.374560832977295	-1.494922161102295	-2.629641056060791	3.991037130355835	-0.9456321001052856	3.532122135162353	7.665082931518555	-0.4194546937942505	-0.5412184000015259	-5.827232360839844	1.2848514318466189	-4.48121976852417	-4.205583095550537	5.206789970397949	1.904996991157532	-1.6335725784301758	-1.1771191358566284	6.522594451904298	0.006470978260040283	-2.6872191429138184	-1.5424950122833252	-4.0649805068969735	-1.2784886360168457	0.4775945544242859	5.725069522857666	2.567361831665039	-8.061484336853027	-4.689301013946533	0.2538415491580963	2.705708265304565	5.635795593261719	-3.4553346633911133	-1.3419573307037354	5.2530598640441895	-2.6257965564727783	-2.728654146194458	2.976087808609009	-3.6282904148101807	4.345538139343262	-2.9555063247680664	4.080872058868408	2.227766752243042	-2.8837127685546875	4.925120830535889
429645	c1ja1job	-1.5793036222457886	-3.933172702789306	-2.4509763717651367	10.45657444000244	4.412161350250244	-3.514578104019165	-0.7002973556518555	0.96504145860672	-0.4466609358787537	2.80115008354187	3.674528360366821	-0.5069068074226379	-0.8146094083786011	-5.323966026306152	-1.1396404504776	-4.526948928833008	-2.11515212059021	2.923245668411255	1.3474057912826538	1.1586147546768188	-1.2547705173492432	4.138617515563965	0.08854895830154419	-5.089032173156738	-0.5095381140708923	-2.068475246429444	-0.4776919186115265	-1.9118924140930176	2.5699567794799805	1.1687660217285156	-3.841710329055786	-2.373831987380981	-0.4162797629833221	-0.6629827618598938	4.684036731719972	-7.475674629211426	0.06653209775686264	3.2120041847229004	-2.19126558303833	2.1599187850952153	2.7815895080566406	-1.2565282583236694	6.101183891296388	-4.281999111175537	2.2217881679534908	-1.6836055517196655	-1.0270051956176758	1.5891213417053225
431962	s91yfb8i	-1.554364562034607	-5.160866737365723	-1.9877884387969968	5.655661582946777	2.854388236999512	-1.8487372398376465	-0.7749142646789551	3.166123390197754	0.3551028370857239	1.7886749505996704	5.4671173095703125	-0.8541014194488525	0.5760716199874878	-5.341416835784912	-1.2630913257598877	-4.8421363830566415	-3.47098445892334	1.378340244293213	0.29785096645355225	-2.2602288722991943	0.854066014289856	2.7336082458496094	-3.24022912979126	-4.0497331619262695	2.121509075164795	-2.060107469558716	0.717659592628479	-1.142908215522766	4.293005466461182	1.6460437774658203	-3.318832397460937	-3.03821325302124	-1.048564910888672	-0.05350230634212494	5.001045227050781	-7.786125659942628	-0.6884694695472717	4.817248821258545	-2.057095050811768	1.2912774085998535	3.6540117263793945	-4.350966930389403	2.9888710975646973	-5.246560096740723	1.7096896171569824	-0.664955735206604	0.5441147685050964	3.562838077545166
431964	l5lqmoob	-1.2891587018966677	-5.651310920715332	-2.518353223800659	5.85563850402832	2.8674039840698238	-1.270646333694458	-0.03884899616241455	3.053947925567627	0.17441801726818085	1.2569599151611328	5.744456768035889	-1.0930824279785156	0.6518887281417847	-5.325263977050781	-1.8986146450042725	-4.220715999603272	-3.015021324157715	1.997016668319702	0.8866645097732544	-1.2875745296478271	0.8679584860801697	3.281116485595703	-3.215775728225708	-3.769541263580322	2.014894723892212	-2.150947570800781	0.5424621105194092	-0.7545706033706665	3.9457364082336426	2.225121021270752	-3.9530239105224614	-2.832810878753662	-1.53934645652771	-0.4208080768585205	5.041705131530762	-7.6598005294799805	-0.8875399827957153	5.281169891357422	-3.067757606506348	0.8183869123458862	4.036755561828613	-4.2273149490356445	2.9850494861602783	-4.6836276054382315	1.592225432395935	-0.4757176637649536	-0.7399129271507263	3.609340190887451
432628	v6uvvibh	-0.4036246538162232	-7.324774742126465	-0.13587011396884918	7.705373764038086	4.5590691566467285	-1.1558866500854492	-0.3554506301879883	3.250717639923096	-2.2390241622924805	0.9301518201828004	3.5219707489013667	-1.6800050735473633	-1.2732954025268557	-2.8482627868652344	-1.156208872795105	-4.867325782775879	-2.2202472686767583	3.926311016082764	0.12360575795173645	1.2309889793395996	0.1255970001220703	1.9627821445465088	-0.5923819541931152	-3.289342164993286	0.551062822341919	0.2729269564151764	-0.8397191166877747	-1.033247709274292	3.98263430595398	2.1757824420928955	-5.056700706481934	-2.496210813522339	1.1809471845626829	-0.587631106376648	2.8205699920654297	-6.810841083526611	-0.95046466588974	3.3081755638122563	-2.807447910308838	1.3202131986618042	2.9434409141540527	-6.494544506072997	6.1820149421691895	0.11911129951477052	2.2501473426818848	0.35887208580970764	-1.8665913343429563	2.5572009086608887
433850	myqojiaj	-4.751140594482422	-7.503740310668945	-4.3257503509521475	2.3284709453582764	0.7795416116714478	-2.9753839969635014	-1.2559518814086914	4.441851139068604	-1.3683583736419678	2.041311502456665	5.0985636711120605	-0.871231734752655	-0.27742475271224976	-2.343712329864502	-0.8273856043815613	-2.0049943923950195	-3.9063997268676762	3.526802062988281	1.7491847276687622	-0.9870896935462952	-0.1508045792579651	4.429692268371582	-1.5427384376525881	-4.961038112640381	3.1879758834838867	-0.02273976802825928	-0.5447083115577698	-0.02252769470214844	2.2673206329345703	3.486882209777832	-2.232879400253296	-2.7902257442474365	0.2541602551937103	2.654073715209961	5.182037353515625	-6.971007347106934	-1.0453461408615112	4.858327865600586	-4.549006938934326	-0.08925628662109375	3.4239890575408936	-2.30982518196106	5.7598304748535165	-4.10170316696167	1.8356925249099727	1.3031320571899414	1.0982112884521484	2.5462329387664795
435428	841zo9cz	-3.652374267578125	-8.185881614685059	-0.04499158263206482	5.234281063079834	0.7185918688774109	-4.7482261657714835	-1.6513823270797732	2.832347631454468	0.16191282868385315	0.04216255247592926	8.095677375793457	-0.5751391053199768	0.15922075510025024	-2.9976816177368164	-0.6261355876922607	-4.432692527770996	-6.517823219299316	2.807760238647461	-0.6601824760437012	-0.5848182439804077	0.4468256831169128	3.2684261798858643	-3.448991298675537	0.5290365219116211	1.10344398021698	-0.1297251284122467	-1.398106575012207	-1.7845566272735596	5.068451404571533	1.4264602661132812	-5.647784233093263	-4.337954044342041	1.6342526674270632	1.2056477069854736	5.067662715911865	-6.535464763641357	-2.0631632804870605	4.216641902923584	-2.489694833755493	1.664888858795166	3.977690935134888	-5.425516605377197	5.429911613464356	-4.8872389793396	1.1990525722503662	0.3637261390686035	-1.2617403268814087	1.904346346855164
435744	h82g4anx	-4.04504919052124	-5.736724853515625	-1.6569737195968628	6.4346981048583975	3.2218751907348637	-5.9944396018981925	-2.2224624156951904	0.10659050941467284	-0.3629857301712036	1.318540334701538	5.448953151702881	-4.422080039978027	0.21415898203849792	-1.2508331537246704	-0.8071219921112059	-3.834938526153565	-0.7186829447746277	2.6277079582214355	0.7301806211471558	2.0098619461059566	-2.0033867359161377	-0.5191566944122314	-2.0057835578918457	-5.376495361328125	1.8067083358764648	-0.1571890115737915	-2.6756551265716557	-1.7665132284164429	4.6358065605163565	1.789252519607544	-3.886420249938965	-0.7880446314811707	0.5947607755661011	0.037207186222076416	7.742515563964844	-1.9564241170883176	-0.213960275053978	3.3640935420989986	-4.065699100494385	1.2758078575134275	2.8149657249450684	-7.9831695556640625	3.949110269546509	-1.8025476932525637	0.8969966769218445	-0.7500518560409546	-1.7233428955078125	0.4188539981842041
435980	tvkbxjm6	-2.5982091426849365	-5.507359981536865	-0.472721517086029	4.717236518859863	3.2922616004943848	-2.743738412857056	-2.272639751434326	4.9794278144836435	-1.7754483222961426	3.2695584297180176	5.190545082092285	0.3146868646144867	0.2550477981567383	-3.116494417190552	1.1574373245239258	-4.331353187561035	-2.24541974067688	4.361146926879884	0.274350643157959	-0.09967070817947388	0.5639956593513489	3.374614715576172	-1.2383705377578735	-4.36798095703125	0.5891589522361755	-1.2228577136993408	-0.8192016482353209	-1.805990219116211	3.215336799621582	3.778520345687866	-3.885991096496582	-3.914079189300537	1.1482832431793213	2.4557809829711914	4.576709747314453	-8.100900650024414	0.5188181400299072	5.9447174072265625	-3.3419413566589355	-0.3191664218902588	2.723480224609375	-4.930469989776611	6.145883560180664	-2.730773448944092	1.8787872791290283	2.06170654296875	-4.29196834564209	4.343010902404785
436872	9dae8roj	-2.2348546981811523	-6.783538818359375	-4.090070724487306	5.0404205322265625	0.34768274426460266	-3.711393594741821	-0.14019840955734253	5.09703254699707	-0.4738513827323914	0.7522422075271606	6.329201698303223	-1.0556585788726809	-2.665149450302124	-1.3800466060638428	-1.1342087984085083	-2.8591251373291016	-1.3217378854751587	2.7589340209960938	0.8040374517440796	1.2024612426757812	-1.8012851476669312	2.467205762863159	-1.6417076587677002	-3.862502336502075	-1.7408463954925537	1.0714433193206787	1.4753139019012451	0.753883957862854	3.9302878379821777	0.9123516678810121	-4.579838752746582	-2.7683863639831543	1.313845157623291	0.28705406188964844	5.878279209136963	-6.2498064041137695	-1.5254415273666382	3.638031482696533	-1.727896809577942	-0.422413557767868	2.9751694202423096	-2.38612699508667	5.334818840026856	-4.494779586791992	2.2563800811767583	-2.4055733680725098	-2.3301405906677246	1.911733627319336
439315	n77xqiex	-0.004790663719177246	-5.785520553588867	-1.5431818962097168	7.11887788772583	2.187279224395752	-2.5833089351654053	-0.8648213148117065	3.128941059112549	-1.7017865180969238	0.7918021082878113	5.770223140716553	0.466101735830307	-2.758659839630127	-5.456354141235352	-0.4725730419158936	-2.9658422470092773	-4.785665988922119	6.191591739654541	2.2874698638916016	-1.8497095108032229	0.5121389627456665	2.3661513328552246	-0.8087549209594727	-3.2841944694519043	0.4361776113510132	-0.946130394935608	-1.9503014087677	-1.017446756362915	3.071211814880371	-0.11223244667053224	-4.94513750076294	-2.446617603302002	-0.2647638320922852	0.8941894769668579	5.706291198730469	-5.681398391723633	0.3627930879592896	3.2141928672790527	-3.616135358810425	1.7119690179824831	1.1520566940307615	-3.23877215385437	5.757424831390381	-3.458715915679932	1.6337409019470217	1.6355881690979004	-3.6830327510833736	2.012292861938477
440026	3ksc1hbk	-2.2156758308410645	-6.001368522644043	-2.7809865474700928	5.905257225036621	1.3159122467041016	-3.2449951171875	-1.9888749122619631	5.079610347747803	0.1525876820087433	2.1129484176635738	4.40531587600708	1.676644802093506	-1.68573260307312	-6.306223392486572	1.0186319351196291	-1.6676965951919556	-0.9113609790802002	2.8218257427215576	5.829875469207764	-0.4706719219684601	-0.7819266319274902	5.592852592468262	0.13731038570404053	-5.395477771759033	-0.5120470523834229	-1.0994125604629517	-0.2338622212409973	-2.381575584411621	1.0432924032211304	-1.8395112752914429	-5.702554702758789	-2.3673224449157715	0.1622256338596344	1.8443094491958616	3.0351374149322514	-5.503134727478027	-0.27726566791534424	2.3585686683654785	-3.2005245685577397	-0.23204249143600464	3.93271803855896	-1.2782316207885742	3.7040615081787114	-1.5431331396102903	0.9322589635849	-0.7092663645744324	-4.150102138519287	4.518661022186278
441149	hsqfc5hg	-2.741302967071533	-7.426117897033691	-2.9692659378051762	7.080099105834961	1.2885842323303225	-3.922330379486084	-0.936329424381256	2.702289581298828	0.3050166666507721	1.4328901767730713	5.581040382385254	-1.7719849348068235	0.8726691603660583	-2.795296192169189	-1.0486208200454712	-3.0429275035858154	-4.723003387451172	2.892262458801269	-0.054778262972831726	1.1793822050094604	-1.9232707023620603	2.29618239402771	-1.0053997039794922	-0.7888883352279663	-1.5403931140899658	-3.387990474700928	2.3986036777496342	-1.0975033044815063	5.6116437911987305	0.8683573007583618	-4.379549980163573	-4.238757610321045	0.33043864369392395	-3.4387612342834477	5.755522727966309	-4.641270160675049	-3.7347841262817374	5.06711483001709	-4.013267993927002	1.4143469333648682	1.2698615789413452	-5.601901054382324	6.3691043853759775	-0.8853014707565308	4.268821716308594	3.5303926467895512	1.0546603202819824	1.7356996536254885
442202	tifxu4p9	-2.6950223445892334	-7.022369384765625	-0.5474903583526611	6.309664249420166	-0.8014522790908813	-3.635247230529785	-2.0485553741455083	3.027761220932007	1.5193266868591309	2.224707841873169	5.055337429046631	-0.8831477165222168	-1.7284380197525024	-2.6980013847351074	-1.2602672576904297	-5.998954772949219	-3.455684900283813	1.7525858879089355	2.8249573707580566	-0.9609178900718688	0.6827734708786011	3.5808491706848145	-3.077751874923706	-4.805763244628906	0.251710057258606	-0.4643051624298096	0.8766478300094604	0.6604565978050232	4.687628269195557	1.2125990390777588	-6.793595314025879	-3.4970777034759517	-0.6327627897262573	-0.07996317744255066	5.582406044006348	-5.375903129577637	1.0817809104919434	4.420673847198486	-1.6446801424026491	1.9345133304595947	-0.5806431770324707	-3.867396354675293	4.806266784667969	-2.50400185585022	1.609931468963623	-1.9531278610229488	-0.03620526194572449	1.2970426082611084
442801	jh03qhcs	0.10518467426300047	-6.5919227600097665	-1.4964971542358398	8.66187858581543	1.369044303894043	-2.722012519836426	-1.6310938596725464	3.3635942935943604	-1.3253700733184814	-0.36561718583107	4.536174297332764	-1.645804762840271	-0.13805149495601654	-5.233458518981934	-0.5381804704666138	-5.8526611328125	-5.721147537231445	2.5577526092529297	0.4162290990352631	0.24837377667427066	-1.2299882173538208	1.562050223350525	-2.7251172065734863	-4.05673885345459	-2.3562676906585693	-2.9568896293640137	-0.8053768277168274	-0.5222107768058777	4.0928735733032235	-0.5371448397636414	-4.253668785095215	-4.555652141571045	-2.0547018051147456	0.7221007943153381	5.668154239654541	-5.275749683380127	0.10851983726024628	5.1570563316345215	-0.8783512711524963	1.317286252975464	-0.5234755873680115	-3.779454708099365	6.609160423278809	-1.2527059316635132	2.786781311035156	-1.6419636011123655	-1.2713152170181274	-0.3949101567268372
442973	1ub214v2	-0.12255539000034332	-7.1615309715271	-0.3432191610336304	7.899751663208008	2.0443439483642583	-4.099640846252441	-0.3793547153472901	2.8704733848571777	0.4002494812011719	1.8320887088775637	5.8073554039001465	1.0646119117736816	-1.416309833526611	-3.6884593963623047	0.4741648435592651	-6.0349602699279785	-4.65180778503418	5.262347221374512	0.8931202888488771	1.0977177619934082	0.7710892558097839	4.987290382385254	0.903550148010254	-2.0929977893829346	0.219438835978508	-2.338253736495972	1.451886534690857	-1.2147988080978394	6.657094955444336	1.66884446144104	-6.5776777267456055	-2.880821704864502	1.6432794332504272	1.8219571113586424	3.7250957489013667	-4.538649559020996	2.13995623588562	1.9025251865386963	-1.2750378847122192	-0.8400207757949829	2.273773193359375	-5.738263130187987	3.1039819717407227	-3.959832429885864	1.2906864881515503	-0.5422328710556029	-3.490138053894043	3.8788399696350098
446080	az05f1im	-2.9468493461608887	-5.203457832336426	-2.0833384990692143	6.9849891662597665	2.9343383312225337	-2.1961927413940434	-0.6659204959869385	4.303769111633302	0.000794634222984314	0.5312577486038208	6.131671905517577	0.5983700752258301	-1.1450978517532349	-5.078084468841553	-1.9597327709198	-4.406392574310303	-2.9537558555603027	4.817434310913086	1.3911383152008057	-0.376645565032959	-1.331813097000122	3.396418333053589	-0.9099416732788086	-3.226698637008667	-0.5877671837806702	-2.7100274562835693	1.2895495891571045	0.6563882827758789	1.9683468341827397	2.2196972370147705	-4.863412380218506	-3.81054949760437	-0.2747716307640076	-2.8436076641082764	5.0689849853515625	-8.194255828857424	-1.9063491821289065	3.5102226734161377	-1.8957767486572263	-0.21889987587928766	2.333458423614502	-1.8371949195861816	6.734264373779298	-2.9860880374908447	3.5428247451782227	0.6207559108734131	1.5398716926574707	4.3153743743896475
447763	428m3wem	-3.9057583808898926	-4.89537239074707	-2.087606430053711	3.94839859008789	0.7391577363014221	-2.9972143173217773	-4.1811609268188485	2.657127141952514	-0.93292236328125	2.0566017627716064	6.86904764175415	-0.4236551523208618	-1.454944133758545	-5.624255657196045	-0.2900620400905609	-3.8439784049987793	-4.918808460235597	3.2002222537994385	-0.8354469537734985	-1.1451435089111328	-1.3530588150024414	3.7509431838989262	-0.663365364074707	-1.05978524684906	-0.10361194610595703	-2.1297016143798833	-0.1899416744709015	-2.600975513458252	5.035025596618652	1.3539040088653564	-5.206808090209961	-3.5095648765563965	1.5638054609298706	1.5938202142715454	4.194654464721681	-4.4500732421875	-2.8099637031555176	4.205567359924316	-6.340316295623778	-3.338383197784424	1.4730652570724487	-2.761396884918213	3.909882307052612	-1.9226653575897217	1.809708952903748	1.881490707397461	-1.7840737104415894	4.113656997680663
447846	miqcjky1	-0.27627792954444885	-5.306282043457031	-0.6802135705947876	7.170872688293457	2.947372436523437	0.8759584426879883	-2.6309165954589844	3.492126941680908	-1.2626521587371826	2.3357341289520264	5.634551048278809	-1.543416976928711	-1.016732692718506	-6.1666507720947275	-3.745514869689941	-6.078115463256836	-5.445325374603272	5.971996784210205	2.77970552444458	-0.9916859269142152	2.415989398956299	2.5253984928131104	-0.742466151714325	-4.644360065460205	-1.585752010345459	-2.204409599304199	-0.8304442763328552	-1.830406904220581	0.34724247455596924	1.752815842628479	0.29496681690216064	-5.972945690155028	-3.28513765335083	2.182974338531494	5.209775924682617	-5.817665576934815	0.37657374143600464	4.419751167297363	2.627664566040039	2.262524127960205	1.0192153453826904	-5.585738658905028	7.4457550048828125	-3.300618886947632	0.46697613596916204	0.3548181653022766	-1.0800305604934692	0.9215766191482544
449716	ydyktzvs	-3.1796588897705083	-6.289730548858643	-3.0405755043029785	6.5159831047058105	2.819955587387085	-1.217108964920044	-2.5557432174682617	2.9708592891693115	-2.34588360786438	1.750802755355835	4.856287956237793	-1.2527973651885986	0.5343806743621826	-3.7023441791534415	-1.5816527605056765	-3.7607576847076416	-2.390674591064453	3.946907997131348	1.2315701246261597	-0.7169209122657776	-2.63210129737854	3.8958969116210938	0.8424265384674072	-3.7432804107666016	1.7521420717239382	-2.8167617321014404	-0.406255304813385	0.8118728995323181	3.3334240913391118	1.6860407590866089	-5.232728958129883	-5.482356071472168	2.0106759071350098	0.8856933116912842	5.100865364074707	-6.8878540992736825	-1.2761709690093994	4.6428937911987305	-4.179408073425293	-1.4203658103942869	2.962347984313965	-3.967458486557007	5.724956512451173	-1.811617493629456	1.4189671277999878	1.9957387447357176	-2.3111560344696045	3.35440444946289
449944	32fho74f	0.016108155250549316	-5.166212558746338	-0.1900634169578552	6.450166702270508	1.1928757429122925	-0.8787323832511902	-1.0079991817474363	4.4529685974121085	-1.071257710456848	2.1179976463317867	4.802206039428711	-0.4977282881736755	-2.3793344497680664	-4.605688571929932	-0.7762417793273926	-4.520612716674805	-1.0290899276733398	3.0985107421875	-0.21320097148418427	0.7545385360717773	-0.5925043821334839	2.3994083404541016	-2.7619032859802246	-6.310328006744385	0.4273948669433594	-1.6699445247650146	-1.0912476778030396	-3.207629680633545	3.508440971374512	0.31392043828964233	-5.285959720611572	-4.339856624603272	-0.22288894653320312	0.615380585193634	3.5753748416900635	-7.8660125732421875	0.5558682084083557	4.699216842651367	-0.4403821527957916	-1.9431676864624023	3.031678438186645	-2.3304331302642822	5.535313606262207	-3.852381467819214	0.31133025884628296	-1.7272424697875977	-0.009388506412506105	1.7316832542419434
450610	bdjj7psm	-1.912992477416992	-5.931929588317871	-1.9472501277923584	8.676673889160156	0.3862053751945496	-1.9594533443450928	-2.651089906692505	1.1764495372772217	-0.8868563175201416	-0.5583544969558716	7.136543273925781	-2.116162776947021	-0.7266781330108643	-5.2479400634765625	-1.259653925895691	-4.43122148513794	-4.767578601837158	3.6014609336853027	0.14040076732635498	1.37542986869812	-0.9151660799980164	2.186826229095459	-0.9419173002243042	-3.4675993919372563	-1.1490052938461304	-2.69823956489563	0.4357447624206543	-1.1186901330947876	5.265085220336914	0.691930890083313	-6.798816680908202	-4.1173434257507315	0.341539204120636	0.2981407046318054	4.9333457946777335	-6.416897773742676	-0.19497400522232056	3.0076375007629395	-1.214428186416626	-1.0227113962173462	1.0648368597030642	-3.2963743209838867	3.1474437713623047	-4.835366249084473	2.3474252223968506	-0.9589767456054688	0.005797058343887329	3.397043466567993
450843	u62lf7b6	-3.1723380088806152	-6.26069974899292	-1.364668369293213	6.178154945373535	-0.04170987755060196	-2.3109018802642822	-3.3526015281677246	5.25360107421875	-2.105234146118164	-1.4919105768203735	6.449369430541992	-1.4422510862350464	-2.346846103668213	-2.672276973724365	0.273570716381073	-3.425189018249512	-3.0986273288726807	4.620824337005615	0.2778723537921905	-1.888906717300415	-1.0827237367630005	3.996265411376953	-1.1868404150009155	-2.29763126373291	-2.2250847816467285	0.09579523652791977	-1.4230480194091797	-0.9117150902748108	4.698909282684326	1.5193159580230713	-6.763829708099365	-4.247457981109618	-1.0017032623291016	2.19092321395874	3.9407665729522714	-6.376222133636475	-0.8648689985275269	4.689969062805176	-2.599346876144409	2.0331828594207764	1.8180071115493772	-3.3637571334838867	5.460455417633057	-3.6319289207458496	0.6315556764602661	-1.0770750045776367	-0.5078995227813721	1.4641212224960327
452010	r45j01ig	-5.025161743164063	-7.042337417602539	-2.3349769115448	4.884529113769531	-0.1498897820711136	-2.857191562652588	-2.5912582874298096	2.8506054878234863	-1.6049644947052002	1.6900078058242798	6.960061073303223	0.022986456751823425	-1.0071523189544678	-3.167072296142578	-0.06614705920219421	-4.013760566711427	-5.806619167327881	2.833207845687866	-0.6248143911361694	-0.7809649705886841	-0.9488000869750975	1.9903658628463743	-2.0336465835571294	-3.3720722198486333	-1.3433600664138794	-2.1210341453552246	1.25129497051239	-1.797149658203125	4.51317834854126	0.09089583158493042	-5.104586601257324	-3.9632530212402335	0.3100495040416717	-0.12435835599899292	5.142064094543457	-7.127732276916504	-0.9306421875953674	4.297160625457764	-3.9156093597412114	-0.31416967511177063	1.7285004854202268	-3.629228115081787	3.8753042221069336	-3.5059781074523926	4.652745246887207	0.558961033821106	-0.3863954246044159	4.318080425262451
452994	9xj3pn90	-2.8403425216674805	-9.07557201385498	-1.8270593881607056	5.817920684814452	0.6788705587387085	-4.0686964988708505	0.20617133378982544	1.6894874572753906	-0.03604401648044586	1.831021785736084	5.046521663665772	1.65812349319458	-0.8691844940185547	-2.414595127105713	0.6952618360519409	-2.746388435363769	-1.9553468227386477	3.343902111053467	1.281026840209961	-3.8406341075897217	-0.8718386888504028	3.283886432647705	0.7267248034477234	-2.587894916534424	2.0850422382354736	-2.94204330444336	4.000178813934326	-0.7409051060676575	4.6538968086242685	-0.045223474502563484	-5.611761569976807	-6.7412376403808585	-0.4738678336143494	-0.811650276184082	3.2571382522583012	-4.838775634765625	-1.3206207752227783	1.7221786975860596	-5.250753402709961	-0.13236325979232788	2.6929173469543457	-3.996994733810425	4.7140960693359375	-0.26439979672431946	-0.11207885295152664	1.894681453704834	-2.365957975387573	1.181052803993225
454095	xbzohvju	-1.6091604232788086	-6.039180278778076	-2.6039340496063232	5.004063606262207	1.6891769170761108	-1.8690325021743772	-1.6608986854553225	4.396981716156007	-2.1497721672058105	1.8587241172790527	4.5167670249938965	1.130455493927002	-1.613474726676941	-3.4067049026489262	2.1422085762023926	-3.7653017044067374	-4.535148620605469	4.57695198059082	-1.0804718732833862	-2.553169250488281	-0.182671532034874	2.527085065841675	0.1532738208770752	-5.7349181175231925	0.6414015293121338	-2.0867726802825928	1.7816694974899292	-0.3865623474121094	2.1417758464813232	1.57890784740448	-5.9165358543396	-6.01364803314209	-0.17571476101875305	2.243560791015625	3.448502540588379	-8.190071105957031	0.5386285781860352	3.4262075424194336	-3.22945499420166	0.2249201536178589	2.674988269805908	-1.3712162971496582	5.6086015701293945	-2.9045236110687256	0.9494470357894896	0.16005021333694458	-2.5801963806152344	3.4393634796142583
454323	uo7xe5hj	0.8418816328048706	-5.352088928222656	-1.9452667236328125	5.683584690093994	2.923506259918213	-1.2731037139892578	-3.206437826156616	2.0365514755249023	-4.516793251037598	0.5770771503448486	6.222524642944336	-3.1309595108032227	-1.685683012008667	-5.250237464904785	1.2427220344543457	-3.7937450408935542	-4.1581244468688965	8.00031852722168	0.1734239161014557	-1.5391695499420166	1.7305763959884644	6.437606334686278	-2.5823745727539062	-4.445446014404297	-1.3771651983261108	-2.9632046222686768	1.4276998043060305	-2.065498352050781	1.256841778755188	2.2026429176330566	-3.3295249938964844	-4.835740089416504	0.09750854969024657	1.8115186691284182	4.247959613800049	-5.391984939575195	-1.5931320190429688	3.716270923614502	-1.5745605230331419	-2.54484486579895	1.3336880207061768	-1.5594420433044434	3.939428329467773	-1.1799150705337524	3.988978385925293	0.861108124256134	-0.9163774847984314	2.827210664749145
454547	1f5p3yq0	0.3827509880065918	-6.409474849700928	0.7645900845527649	7.675691604614258	2.989854335784912	-1.1441988945007324	-0.6264808177947998	5.7630157470703125	-0.2212108820676804	4.386493682861328	6.0481696128845215	-2.1115250587463383	1.8420912027359009	-6.511032104492188	-0.1340450644493103	-4.168766975402832	-3.0560507774353027	0.3361738324165344	3.3432888984680176	3.1507270336151123	1.8912093639373782	4.3181424140930185	-2.4587666988372803	-4.155638694763184	-0.7694284915924072	-3.1611034870147705	0.764904260635376	-2.5275037288665767	4.136307716369629	3.4383776187896733	-4.1400132179260245	-3.0774462223052983	-1.7990024089813232	0.4764686524868012	4.320223808288573	-6.076287269592285	-0.4543056786060333	2.6547093391418457	-1.4873018264770508	-0.053134799003601074	-0.4647183120250702	-3.785874843597412	3.779148578643799	-4.3734827041625985	0.2896539866924286	1.2107781171798706	-0.08951359987258911	2.009618759155273
455698	8j8ca96x	-0.9976123571395874	-8.068273544311522	1.5251599550247192	6.40369987487793	1.970968246459961	-3.207137107849121	-3.6265389919281006	2.352180004119873	0.10016605257987976	-0.4729554355144501	6.3940672874450675	-1.3212335109710691	0.6671910285949707	-5.3075361251831055	0.9982488751411438	-3.356220245361328	-1.3732078075408936	3.8306152820587163	0.014941081404685976	-1.1149790287017822	1.5235782861709597	3.2090654373168945	0.07872450351715088	-2.117022752761841	-1.5150060653686523	-3.792382717132568	2.272507667541504	-0.752716064453125	4.354967117309569	3.837578535079956	-3.358883142471313	-4.874963283538818	1.0379928350448608	-0.6556462645530701	6.323488235473633	-6.379420280456543	-2.3460652828216557	2.346491575241089	-3.324122428894043	0.9230290651321412	2.082935571670532	-3.596113681793213	4.489901065826416	-3.668493032455444	4.2626986503601065	0.8641214370727539	1.5155727863311768	3.930363416671753
456352	5nx2l9kf	-1.6589425802230835	-6.064112663269043	-0.4139645993709564	9.399052619934082	3.753183841705322	-4.520440578460693	-1.828763484954834	1.6406297683715818	-1.1116786003112793	1.2944642305374146	6.875795364379883	-1.940385103225708	-2.852455139160156	-6.105020523071289	0.4891414642333984	-3.9433417320251465	-2.55631422996521	3.456471443176269	1.874520301818848	1.245112061500549	-1.5644025802612305	1.629997968673706	0.1410631537437439	-5.32899284362793	-1.1046655178070068	-3.961814165115357	3.2397849559783936	-2.8475875854492188	2.978736400604248	2.7719454765319824	-3.351067066192627	-2.951984405517578	-2.076720952987671	1.363115906715393	4.127884864807129	-5.480762004852295	1.6968958377838137	4.705177307128906	-2.2596402168273926	2.2773263454437256	2.993336677551269	-3.9851350784301762	6.588726997375487	-2.838845014572144	0.3677563965320587	0.1387740969657898	-3.281925678253174	1.5313980579376218
456932	crygt3bx	-2.5272421836853027	-7.389994621276855	0.4759957492351532	5.134625434875488	0.4748962819576264	-4.1302146911621085	-0.7794237732887268	1.7243139743804932	-2.439990997314453	1.9697229862213133	5.57589054107666	-1.494359850883484	1.7396780252456665	-4.038119316101073	-1.5525778532028198	-2.823033332824707	-5.38848352432251	2.5212266445159908	-0.9363669157028198	-0.4689379334449768	-0.2898266315460205	2.410184144973755	-0.2986717224121094	-1.9151569604873655	1.407735824584961	-0.09160535037517548	0.33875763416290283	0.28712964057922363	3.238194465637207	0.6577537655830383	-2.0671532154083248	-3.4464595317840576	-0.7205804586410522	0.7282851934432983	4.454148769378662	-4.557833194732666	-0.618874192237854	3.4588892459869385	-5.351426601409912	0.2878274917602539	2.2990190982818604	-4.604072570800781	4.946783542633057	-1.1467901468276978	0.9229862689971924	-0.5184196829795837	0.4589613080024719	3.621640682220459
458550	fb4m8e9l	0.18574309349060056	-8.492164611816406	-2.3960745334625244	5.838790416717528	3.127723932266236	-5.93096923828125	-1.1169514656066897	3.4928855895996094	-0.5864570736885071	3.445049285888672	6.8761534690856925	-1.7987595796585083	-1.7467257976531982	-4.804831027984619	-0.3653393685817719	-3.7382984161376953	-3.773909568786621	7.0343427658081055	-0.6582001447677612	0.2680383920669556	-1.2152222394943235	2.4445559978485107	-2.83997654914856	-4.954597473144531	0.2682095170021057	-2.37035608291626	-1.3031959533691406	-1.819241642951965	3.934464454650879	0.8139196634292603	-5.5803327560424805	-3.981785297393799	-0.6947896480560303	1.644763469696045	8.250870704650879	-4.952313423156738	-2.29505467414856	2.7849771976470947	-0.3188094198703766	2.636284828186035	2.309067487716675	-3.5524861812591557	3.686122179031372	-3.2474761009216313	0.9088062644004822	-1.4874635934829712	-0.592006504535675	1.6807374954223633
458736	g2fligto	-1.2361778020858765	-7.293145179748535	-1.0582470893859863	5.647952079772949	1.7110564708709717	-1.2678043842315674	-2.571415662765503	1.1753864288330078	-1.8870420455932615	0.1375609040260315	6.662049770355225	1.2409838438034058	-2.612882375717163	-6.424441337585449	-1.3035274744033811	-3.3889942169189453	-4.8045573234558105	4.51078987121582	0.7623627781867981	-1.9736795425415041	-2.830968141555786	4.557794570922852	1.1926313638687134	-4.805723667144775	-1.5206611156463623	-2.2013227939605717	0.4707697927951813	-2.410944700241089	3.3748645782470703	-1.485252857208252	-4.506241798400879	-4.488110542297363	-0.9510899782180786	1.0243319272994995	4.537362098693848	-7.841468811035156	0.33834052085876465	3.852615594863892	-6.630757808685303	-1.4660364389419556	1.6845865249633791	-2.8203229904174805	5.302581787109375	-3.0663466453552246	0.7940545082092285	-0.44574519991874695	-2.7830677032470703	3.444505453109741
461849	vo2cr3bt	-2.584906816482544	-5.8684940338134775	-3.8198297023773193	4.870277404785156	2.9519176483154297	-1.0264507532119749	-0.8284357786178589	2.449410915374756	-2.5825910568237305	3.816477298736572	7.224246025085449	0.9278650879859924	-0.4153569936752319	-4.1014928817749015	1.7754578590393066	-3.4474179744720463	-1.961948037147522	3.283740997314453	1.25559401512146	-1.6637297868728638	1.119227647781372	4.8380393981933585	-2.437485933303833	-4.611847400665283	0.358092725276947	-3.267286539077759	1.1579174995422363	-3.463329792022705	3.1125874519348145	-0.15216809511184692	-3.9966716766357417	-2.9910850524902344	-2.209349632263184	-0.8786940574645996	3.447795391082764	-3.899723291397095	-0.6017128229141235	3.17289400100708	-2.2346644401550293	-2.0199103355407715	2.331440687179565	-3.1777327060699463	4.094839572906493	0.25023776292800903	3.5978355407714844	-0.6077451705932617	-2.8528995513916016	0.989855408668518
461857	v7n501x5	-2.0637311935424805	-6.432223320007324	-0.2548849582672119	7.7531089782714835	1.0282050371170044	-5.361450672149658	-2.1080322265625	0.8022463321685791	0.013421148061752321	1.811716079711914	6.314577102661133	-3.3635141849517822	1.54157292842865	-4.425173759460449	-2.1863088607788086	-3.7892253398895264	-4.150904655456543	3.930489301681519	1.2885065078735352	-0.3964431881904602	-0.5998120307922363	1.7143118381500244	-2.3335328102111816	-3.7176549434661865	-1.8895039558410645	-1.926377534866333	3.72499418258667	-1.4451488256454468	1.9895873069763184	2.428776264190674	-2.607043981552124	-3.531439781188965	0.1809513121843338	-0.5432902574539185	5.550812244415283	-5.509108066558838	1.494867920875549	4.011137008666991	-2.4909048080444336	1.7763819694519043	2.0560274124145512	-2.713442325592041	5.604642868041992	-2.915781259536743	0.4498493075370789	-1.6505520343780518	0.21539747714996335	0.987557053565979
462066	piyr3kv7	-1.345764398574829	-6.015474796295166	1.8096171617507932	7.662558555603027	5.322158336639403	-1.8923338651657104	-3.5513887405395512	3.821894407272339	0.6295199394226074	-0.8828423023223877	4.977417469024658	-1.454049825668335	-1.106865167617798	-4.765250205993652	-1.1182076930999756	-4.679783344268799	-1.7353453636169434	3.429813861846924	0.055638670921325684	-0.5381479859352112	-1.2386428117752075	1.98383903503418	-2.689634084701538	-4.417045593261719	-0.28512269258499146	-1.610986828804016	-0.1448143869638443	-2.9983916282653813	3.814909934997559	0.16568854451179504	-2.7409610748291016	-3.7808313369750977	-0.4817180931568146	2.307389259338379	4.523491859436035	-7.531026840209961	-0.4135224223136902	3.555960893630981	-2.5541396141052246	-1.4225206375122068	0.058834910392761224	-4.147245407104491	5.711533546447754	-2.912656307220459	-0.7432628870010376	-0.9024283885955809	0.021173596382141117	0.6119462251663208
463222	yye6hqsi	-3.070819854736328	-5.173327445983887	0.14827577769756314	6.1468000411987305	2.7618799209594727	-1.4945697784423828	-0.8645809888839722	2.8325963020324707	-1.0884165763854978	2.2050323486328125	7.203886032104492	1.5048613548278809	1.1519343852996826	-5.485207557678223	1.0155545473098757	-4.679358005523682	1.143014669418335	2.9713153839111333	1.8647047281265257	-1.4059425592422483	-1.6085829734802246	3.7230093479156494	-0.7836674451828003	-3.100473165512085	0.7599005103111267	0.10581114888191223	0.41107797622680653	-0.28755393624305725	3.714520692825317	1.7396160364151	-5.248799800872803	-3.849011421203613	-1.9873380661010744	-2.314709186553955	3.2140216827392583	-4.939000129699707	-0.3773468136787415	1.200888991355896	-5.874176502227782	-0.7806544899940491	3.741130352020264	-2.6459522247314453	5.194705009460449	-2.146481990814209	1.0174283981323242	0.16838987171649933	-2.0875048637390137	1.4733896255493164
464803	glaebxao	-0.7597935795783997	-6.817988872528076	-0.6329489946365356	9.317374229431152	0.78456711769104	-5.2436394691467285	-1.1664930582046509	4.403099060058594	-0.8092572689056396	0.5647904276847839	6.21952486038208	0.1962804347276688	-0.233370304107666	-5.443927764892578	0.3956270217895508	-4.985555171966553	-2.508319616317749	4.748611927032472	1.7453826665878296	0.6075973510742188	-1.0681051015853882	3.5779871940612797	-0.1926309168338776	-2.379999876022339	-0.6578906774520874	-1.5774596929550169	1.7797755002975464	-3.070345640182495	5.381433963775635	-0.3298409581184387	-3.487149477005005	-3.1814560890197754	0.1075386106967926	-3.0451138019561768	4.656439304351807	-7.151911735534668	-1.9493389129638672	4.874926090240479	-2.1456120014190674	-1.5206817388534546	0.9855574369430542	-3.581620216369629	7.222808837890625	-4.033581256866455	2.3360304832458496	0.2960251271724701	-0.31987008452415466	1.448304295539856
466517	qtf5enl4	-0.1380789279937744	-7.360605239868164	-2.606964349746704	6.876721382141112	0.7511114478111267	-5.578990936279297	-0.6825413107872009	1.7296338081359863	-1.2044920921325684	1.3870248794555664	4.7711448669433585	-0.18475587666034696	-1.9048901796340945	-5.09098482131958	0.7653435468673706	-4.625205993652344	-2.36890196800232	2.7057783603668213	0.7674205899238586	-0.04812556505203247	-1.6760110855102541	1.7121565341949463	0.7561376690864563	-2.933769702911377	-0.8989487886428833	-1.6978040933609009	0.8387684822082521	-0.7575277090072632	3.5271036624908447	0.752008318901062	-5.240813732147217	-4.312352657318115	2.202969074249268	-0.13730105757713318	4.955986022949219	-4.825284481048584	-0.8021149635314941	2.860898733139038	-2.765167474746704	0.33768177032470703	2.3456621170043945	-3.58986759185791	3.5208797454833984	-4.401781558990479	2.3235769271850586	-1.7882918119430542	-2.7029919624328613	1.6181795597076416
471680	qk6w77yk	-2.543004035949707	-6.3546342849731445	1.08582603931427	6.529141426086426	4.421792984008789	-2.283803939819336	0.4040634632110596	1.062469482421875	1.7450649738311768	1.3835301399230957	4.249295711517334	1.0746603012084959	0.6088018417358398	-1.3674579858779907	0.09870782494544984	-4.786189556121826	-1.3589295148849487	2.2421600818634038	-0.18000060319900513	0.27998417615890503	1.059611439704895	1.9666509628295896	-1.1648063659667969	-2.906212329864502	3.682782649993897	-3.277493953704834	1.1392557621002195	-1.7950590848922732	3.476076364517212	3.99157190322876	-4.971892833709717	-5.5426974296569815	2.390613079071045	-0.7790573835372925	2.4601759910583496	-6.342020988464356	2.4283297061920166	3.5205278396606445	-4.006519794464111	-0.9088344573974608	1.568636178970337	-4.243631362915038	4.495490074157715	-4.552063465118408	2.317988157272339	-3.3376331329345703	1.0150680541992188	0.8950812816619873
472413	grx0tx61	-0.760446310043335	-5.758131980895996	-0.7523586750030518	6.033915519714356	2.455919981002808	-4.383175849914552	-0.2071189284324646	2.6348466873168945	-0.8338067531585693	-1.1770113706588743	4.691237926483153	-1.1153414249420166	-2.1188342571258545	-2.697403907775879	1.3498039245605469	-5.8115997314453125	-2.019153356552124	5.759166717529298	2.4552626609802246	1.12189519405365	-0.8242788314819336	2.713294506072998	-0.595676064491272	-1.5862869024276731	-0.40445277094841	-3.2525758743286133	-0.5789157152175903	-3.2072982788085938	4.399158477783203	2.1625502109527592	-4.736536502838135	-2.665085554122925	1.185555934906006	3.6939411163330083	4.810483932495117	-7.481997013092041	-0.4315056204795837	2.1416158676147456	-1.315612554550171	-0.1708385944366455	3.1942477226257324	-2.600981950759888	4.657275199890137	-5.582404613494873	0.6903775930404663	0.037743031978607185	-2.4765162467956543	4.3746891021728525
472663	dfs6mkmo	-4.131071090698241	-7.9387946128845215	0.5982375144958496	6.690712928771973	-0.0526098906993866	-4.348530292510986	-3.0421679019927983	2.763112068176269	0.6627196073532104	1.504652738571167	4.666753768920898	-1.1341798305511477	-2.203678607940674	-1.678233027458191	-1.2157894372940063	-3.5358669757843018	-3.587769031524658	4.93834400177002	0.03103139996528625	0.4306058883666992	-4.095732688903809	-0.988784670829773	-1.0726571083068848	-5.451155185699463	-1.9379035234451292	-0.3424016833305359	-0.035298764705657966	-0.6360998153686523	6.298530578613281	-0.7760006189346313	-4.838921546936035	-1.4159855842590332	0.26898476481437683	-3.6800932884216313	8.193435668945312	-3.5228376388549805	-2.7069132328033447	6.097853660583496	-4.633370876312256	1.942298531532288	2.0504512786865234	-3.787538290023804	5.311440467834473	-5.201989650726318	0.5881534218788147	0.9997625946998596	-1.6527276039123535	0.5195133090019226
474148	f56765py	1.406076431274414	-6.124598979949951	-2.4153738021850586	8.216410636901855	2.550687074661255	-3.1299233436584477	-1.2233903408050537	4.69950008392334	-1.832507848739624	3.39646053314209	6.030243873596191	-2.9977326393127437	-2.6223621368408203	-3.5892910957336426	-0.1027146577835083	-4.550561904907227	-3.1248369216918945	4.184250354766847	0.19072255492210388	0.8715609908103943	-1.7689332962036133	2.6476497650146484	-2.0878920555114746	-6.342743873596191	0.07786516845226288	-2.9553780555725098	-1.122558832168579	-1.1553103923797607	4.169516086578368	0.3250558972358704	-3.345390796661377	-3.582385540008545	-0.046168871223926544	0.944092094898224	5.613082885742188	-9.350651741027832	-0.7188304662704468	3.680530786514282	-0.8072012066841125	-0.060885198414325714	3.962536811828613	-2.783951997756958	4.2298760414123535	-3.671968936920166	1.0463122129440308	-0.2115648090839386	-3.767950773239136	4.409863471984863
475170	q9rp2034	-2.7265145778656006	-6.442963600158691	-1.2065318822860718	8.508861541748049	3.071002960205078	-6.39987850189209	-0.028173580765724182	1.4109544754028318	-1.805305242538452	1.6104966402053833	4.962266445159912	-3.638568878173828	-3.537466764450073	-3.768618106842041	1.6489917039871216	-5.672384262084961	-1.3987752199172974	2.349728345870972	2.5135045051574707	2.47715163230896	-2.6113660335540767	-0.4889621734619141	-1.4816937446594238	-3.5566115379333496	-0.21414440870285034	-1.2713747024536133	0.6052851676940918	-0.5603912472724915	5.833893775939941	-1.5005191564559937	-4.308240890502931	-1.7734651565551758	0.55699622631073	-0.8424902558326721	8.03965950012207	-5.795989036560059	-2.077463388442993	3.3394598960876465	-1.7204537391662598	0.8863041996955872	1.5232548713684082	-1.2581794261932373	4.501659870147705	-3.8379948139190674	-1.8567159175872805	-2.3118131160736084	-2.2260830402374268	0.2964678406715393
476235	mtow98ib	-2.4081382751464844	-5.712647438049316	-0.8877630233764648	5.882908821105957	1.8448324203491209	0.004698425531387329	-1.369145154953003	2.308300256729126	-2.2144405841827397	1.7912663221359253	6.586424827575684	0.026331514120101932	0.8906226158142091	-4.608854293823242	1.2663249969482422	-3.617707490921021	-4.151360034942627	5.038969993591309	1.0224905014038086	-1.54089617729187	-1.743318796157837	2.68897008895874	-1.622586011886597	-1.884624719619751	0.2608058750629425	-2.304117441177368	2.4314444065093994	-0.3926078379154205	3.452159881591797	0.952600121498108	-5.571341514587402	-4.715909004211426	-2.053849458694458	0.15670478343963626	4.133737564086913	-4.382266044616698	-3.7859082221984863	1.5653513669967651	-5.39371919631958	0.03554772958159447	1.2289971113204956	-2.790811538696289	5.509474277496338	-0.8794067502021791	3.501878261566162	0.08330076932907103	-1.2923529148101809	2.857704162597656
476470	63s72s8d	-2.0140490531921387	-6.875446319580077	-0.9448795914649964	6.229782104492188	1.9361733198165891	-1.0338890552520752	-0.3828042149543762	3.845931053161621	0.469251811504364	0.866689920425415	5.0422444343566895	-2.738567352294922	1.375641942024231	-3.759787321090698	0.5269747972488403	-4.589634895324707	-1.5595433712005615	4.706201553344727	0.899632453918457	-3.1959710121154785	-2.1579976081848145	5.783952236175537	-1.740702986717224	-1.9081499576568604	0.4386210739612579	-0.6989967823028564	1.2573682069778442	-1.3876557350158691	4.579697608947754	1.88957679271698	-4.238761901855469	-3.522290706634521	-1.5599801540374756	-0.5009878277778625	8.203734397888184	-2.6661152839660645	-4.3008642196655265	3.119171142578125	-5.908774375915527	-1.116748332977295	3.923539161682129	-5.8680357933044425	4.479193210601807	-1.8714364767074585	2.598287582397461	1.5947681665420532	-1.1612184047698977	1.8066997528076167
478684	ygt9vhtu	-2.153960704803467	-6.58971643447876	-0.9433913230895996	8.123745918273926	1.935062050819397	-4.924530029296875	-1.178677320480347	2.0285656452178955	-1.5537126064300537	-0.5763375163078308	6.749988555908202	-0.9690988063812256	-2.629939556121826	-2.896849632263184	-0.5926861166954039	-4.698718070983887	-2.4170539379119877	2.955119132995605	1.2079317569732666	0.25400230288505554	-2.0658063888549805	-0.19098484516143802	-0.4069383144378662	-3.0178258419036865	-0.9594156742095948	-2.3793954849243164	0.5359823107719421	-2.467804431915283	4.170492649078368	-0.8189774751663208	-4.1328325271606445	-4.596689224243164	-0.41831323504447937	0.7105876207351685	5.869929790496826	-4.667839050292969	-0.3608049750328064	3.839178323745728	-1.4957603216171265	-0.049836449325084686	0.5977697372436523	-2.8926894664764404	5.555734634399414	-4.567665100097656	-0.3754691183567047	-0.6065247058868408	-0.3799636960029602	0.9174964427947998
478954	vyrsdcfc	-1.3163163661956787	-7.193767547607423	-1.7871326208114624	8.577876091003418	4.1806640625	-4.794926166534424	-1.82007098197937	2.131786584854126	-2.256375312805176	1.06006121635437	4.558894157409668	-2.0797324180603027	-1.826141119003296	-5.341558456420898	1.6471719741821291	-1.399495244026184	-3.52191162109375	4.198108673095703	1.7184569835662842	-0.8407645225524902	0.2646539211273193	2.0540132522583012	1.4986793994903564	-5.502264499664307	-1.408109426498413	-0.7807652950286865	4.163553237915038	-1.706632375717163	5.586298942565918	2.937132835388184	-4.891539573669434	-5.093815803527832	-1.0598900318145752	-0.13919225335121155	4.929518222808838	-5.310293674468994	2.6853864192962646	2.4280972480773926	-4.315427303314209	-1.3963937759399414	1.2613974809646606	-3.9428005218505864	4.863289833068848	-5.477541923522949	1.0871458053588867	-2.75998592376709	-1.8627364635467532	1.4736003875732422
479655	s715foef	-0.5008174180984497	-3.7930195331573486	-0.3730097413063049	9.116806030273438	4.718001365661621	-2.824526309967041	-1.6073548793792725	3.336128234863281	-1.6688507795333862	1.833647966384888	6.5728416442871085	-2.6246745586395264	-1.7819796800613403	-4.592729568481445	0.7377004623413086	-3.609110355377197	-2.2752678394317627	2.676162004470825	1.63518226146698	1.9551526308059688	-1.4628641605377195	3.568981170654297	-1.4395568370819092	-5.026491641998291	-0.2621641457080841	-3.6811656951904297	0.003029540181159973	-1.5554020404815674	2.3561794757843018	1.658867597579956	-0.8732777237892151	-5.248563766479492	-1.761396408081055	-1.094477891921997	3.1213223934173584	-6.303549766540527	0.3811230659484863	3.936746835708618	-2.8326478004455566	0.8921743631362915	0.7250748872756958	-6.152215003967285	7.276124954223633	-2.480870723724365	0.6933451890945435	-1.0580346584320068	-1.0578625202178955	-1.0002342462539673
479831	agwuy2x5	-0.3573700189590454	-6.070674419403076	-1.8913813829422	7.738675594329834	3.4438223838806152	-4.732420921325684	0.20474982261657715	1.382483720779419	-1.207189917564392	1.3015387058258057	3.5980477333068848	-2.1471266746521	-2.6508469581604004	-3.041841983795166	1.2714847326278689	-3.9243130683898926	-1.9713106155395508	1.375173568725586	-0.7406757473945618	-1.033401370048523	-0.9163334965705872	1.6115959882736206	-2.881797313690185	-3.876916885375977	-0.883040189743042	-0.4269311428070069	1.7452746629714966	-2.147403717041016	3.182079792022705	0.29859620332717896	-2.8239672183990483	-4.801778793334961	-0.31275901198387146	-0.7078724503517151	3.277040719985962	-4.232354164123535	-1.0860354900360107	3.2523953914642334	-3.425644874572754	0.12249389290809633	1.4243178367614746	-2.4453248977661133	5.814584732055664	-2.9645824432373047	4.5664329528808585	-1.7870817184448242	-1.7295043468475342	1.0591788291931152
479896	f76x0hi3	-0.14517095685005188	-5.904500484466553	-2.8104512691497803	7.4155025482177725	2.2858753204345703	-0.1837624311447144	-1.6808717250823977	3.556887149810791	-2.1463079452514653	2.06706976890564	6.38809871673584	-2.670273780822754	-0.06418672204017639	-4.186372756958009	-3.877930641174317	-4.622840881347656	-2.3147454261779785	2.6532607078552246	-0.4174308776855469	-0.540020763874054	0.4885132908821106	1.8330215215682983	-1.8735039234161377	-2.1768045425415044	-2.4078199863433842	-1.2686058282852173	1.0721596479415894	-0.8353102207183838	2.178813934326172	2.9096808433532715	-2.7045466899871826	-4.066615581512451	-1.9026912450790403	0.1268637776374817	4.842763900756836	-4.583545207977295	-1.9699543714523315	3.3053107261657715	0.5938954353332521	1.7857674360275269	1.279708743095398	-4.956470489501953	6.514544486999513	-1.883512616157532	4.795203685760498	1.1670624017715454	0.3011248111724853	1.938127279281616
481698	z2eocjin	-2.254623889923096	-7.553177833557129	-1.22122323513031	7.193556308746338	2.0256917476654053	-2.689420461654663	-0.8570243716239929	3.702234268188477	0.1578763723373413	1.3452259302139282	6.375926971435548	1.323659896850586	0.19232110679149628	-4.355684280395509	-0.5248491764068604	-4.1078782081603995	-2.5422122478485107	2.985764980316162	1.1833345890045166	-1.1021037101745603	0.1953633427619934	1.986884832382202	-0.6409782767295837	-2.054666519165039	-1.0430396795272827	-0.8525700569152832	1.9977434873580933	-0.007105082273483276	3.967878818511963	2.1183643341064453	-5.012097835540772	-4.527527332305908	0.3391588032245636	0.36190706491470337	5.829662322998048	-4.054522037506104	-3.636411428451538	1.9146857261657717	-3.6159801483154297	-0.03641051054000855	4.6708641052246085	-3.380079746246338	4.264007568359375	-3.557921886444092	0.5912843346595764	0.5751030445098877	-3.019284009933472	3.9049689769744873
482059	6gsqo6tr	-0.4736138880252838	-4.1479172706603995	-2.6275432109832764	10.386007308959961	4.134650230407715	-3.0199227333068848	-1.5878698825836182	2.339510202407837	-1.1371793746948242	2.9442658424377437	5.004698276519775	-1.4006384611129759	-0.44380438327789307	-4.91561222076416	-0.24241261184215546	-3.9188408851623535	-1.8031830787658687	1.3114595413208008	1.5183682441711426	3.1633243560791016	-0.7305055856704712	0.7651369571685791	-0.6435028910636902	-4.361842155456543	-0.9077883958816528	-0.8641825914382935	-0.18623214960098267	-3.6731035709381104	3.5600881576538086	0.4912809729576111	-4.056550025939941	-3.111134529113769	0.2959595620632172	-1.566475510597229	3.6259675025939937	-4.9726738929748535	-1.8472156524658203	2.289764881134033	0.7401458621025085	-0.104187473654747	2.228909492492676	-3.601372241973877	5.639204502105713	-5.058343887329102	1.957266092300415	0.034742947667837136	-3.1238253116607666	2.1758894920349117
484779	56vivvvv	-0.7093925476074219	-3.562833070755005	-1.2077648639678955	6.555460453033447	-0.3658723533153534	-2.616006374359131	-2.842627048492432	3.638217449188232	-2.7218923568725586	1.8624309301376345	6.3232011795043945	-0.4145944118499756	-0.9183111190795898	-6.183872699737549	1.8714355230331419	-2.5037517547607417	-2.265812397003174	3.9040191173553462	1.0048519372940063	-0.9356086254119872	-1.2940727472305298	3.2496118545532227	-0.7046537399291992	-7.455344200134277	-0.24373194575309756	-3.06786584854126	0.7555874586105347	-0.566095769405365	5.738502502441406	0.20739014446735385	-5.881686210632324	-3.380234479904175	-1.791779398918152	0.3523271381855011	5.8525800704956055	-5.085111618041992	0.9625468850135804	2.7086849212646484	-1.0697791576385498	-1.3132487535476685	1.2801814079284668	-3.6831517219543457	3.849155187606812	-2.423403739929199	0.4266995787620544	0.34489572048187256	-0.9123573899269104	2.8959865570068364
485960	epc6fq84	0.509601891040802	-4.730085849761963	-2.1118326187133794	6.536747932434082	5.171924114227295	-0.3644322156906128	-1.1236426830291748	2.1643853187561035	-1.8637750148773196	1.9693686962127688	6.600249290466309	-0.8048158884048462	-2.7684147357940674	-5.974284648895264	3.187133312225342	-5.588356971740723	-2.9161171913146973	5.053608417510986	0.9810058474540709	-2.3245770931243896	-0.9790332317352296	2.7760283946990967	-1.878990650177002	-6.357522010803223	1.977266311645508	-3.3469786643981934	-0.9944497346878052	-4.395797252655028	2.669262170791626	1.2961282730102541	-4.4288010597229	-1.9182612895965576	-1.9151681661605835	-0.8071597814559937	4.509899139404297	-6.005183696746826	-1.901122808456421	2.104819774627685	-4.5131187438964835	1.0080562829971311	1.1030755043029783	-5.56862735748291	5.426870822906494	-1.6101564168930054	2.7681643962860107	1.410828709602356	-3.154865503311157	1.0312569141387942
487006	5tf5jzt4	-1.7715829610824585	-3.1876714229583736	-0.5520223379135132	4.894542694091797	3.9167513847351074	-2.371760129928589	-1.3245635032653809	5.243603229522705	-0.9381752014160156	7.266358375549316	5.581748962402344	3.5541651248931885	-1.5150971412658691	-6.954096794128418	1.20266854763031	-1.6089653968811035	-2.661470890045166	0.5298650264739989	2.0746228694915767	0.6847269535064697	-0.18798010051250455	2.5215542316436768	0.7483221292495728	-4.099223136901856	2.0832676887512207	-2.353111982345581	-0.2027422785758972	-2.0170931816101074	3.4050779342651367	3.964545249938965	-4.9703803062438965	-1.7455220222473145	1.4687837362289429	1.8809977769851685	4.067963600158691	-8.417758941650389	1.9758361577987669	1.0281072854995728	-0.933563768863678	-0.6387475728988647	2.6805481910705566	-2.7744319438934326	5.155440807342528	-3.3503937721252437	2.801377534866333	1.7313330173492432	-3.1933047771453857	5.745401382446289
487515	smhdo8oq	0.06266430765390396	-4.711431503295898	-0.6727244853973389	5.893439292907715	2.3627948760986333	-1.6558804512023926	-1.4059441089630127	3.5236549377441406	-0.1945044994354248	2.412877082824707	4.402053356170653	-0.5846602320671082	2.771747589111328	-4.242660045623778	0.4080682992935181	-1.1192891597747805	-1.2689205408096311	3.891007423400879	1.0976783037185671	0.012204982340335846	-4.061503887176514	3.0470046997070312	0.20930147171020508	-2.0137975215911865	-0.7860468029975891	-2.8324031829833984	2.103433132171631	-1.4563112258911133	4.011585235595703	0.7927015423774719	-3.629305362701416	-3.2236139774322514	2.0126190185546875	-2.206482172012329	6.6526241302490225	-3.0189030170440674	-1.921598553657532	4.554022789001465	-2.109383344650269	-1.963139653205872	2.9175691604614262	-4.437714099884033	4.602669715881348	-0.6317259073257446	4.5739402770996085	-0.27443820238113403	-0.8928354382514954	2.548728704452514
488531	6jhbpm4g	-0.3690164685249329	-6.538010120391847	0.28714126348495483	8.381565093994139	2.733081817626953	-1.1701669692993164	-2.3078632354736333	3.1388893127441406	-2.0379164218902592	2.30056095123291	5.518836498260498	-1.1855459213256836	-3.3882007598876958	-5.772448539733888	-2.234426736831665	-3.4784424304962163	-3.354710578918457	1.2332969903945925	-0.4612230956554413	0.7289035320281982	0.8234648704528809	-0.9962453842163086	-0.9367195367813109	-4.434742450714111	-0.4417199492454529	-0.33540040254592896	-1.6611675024032593	-3.5051937103271484	3.8491363525390634	2.3187990188598637	-5.6524763107299805	-2.6222515106201167	0.26580899953842163	1.3442927598953247	6.428273677825928	-7.833315849304199	2.110759973526001	6.097372055053711	-3.4315378665924072	2.0142085552215576	0.883224606513977	-4.068309783935547	5.534745693206787	-1.326327204704285	2.1840250492095947	0.1374649703502655	-3.9467716217041016	1.1636745929718018
490718	8h15n8xv	-0.5559720993041992	-6.935395240783691	-3.0881595611572266	6.710275650024414	-0.11371397972106935	-2.4073262214660645	-1.9586449861526491	2.722949743270874	-1.4188110828399658	1.3041980266571045	5.720458030700684	0.22867561876773834	-0.4483346343040466	-4.47295618057251	-0.23090291023254395	-4.814438819885254	-4.676140785217285	3.59855318069458	-2.0449202060699463	-1.104937195777893	-1.90547776222229	4.249105453491212	-1.2227067947387695	-3.0599994659423833	-1.0355273485183716	-1.0400956869125366	0.7001661658287048	-0.5387855172157288	6.324464797973633	0.2801448702812195	-3.808598756790161	-3.251083374023437	0.6635818481445312	0.2364329397678375	6.425532341003418	-5.501739501953125	-0.3071605563163757	3.4204370975494385	-1.6846117973327637	-1.3963685035705566	2.27067494392395	-1.2115422487258911	5.134549617767334	-4.004729747772217	1.009838342666626	0.1798464059829712	-2.4824888706207275	3.6789379119873047
491563	2z6w8o2x	-0.4182495474815369	-7.545490264892577	0.3889907598495483	7.882926940917969	1.090525507926941	-5.319985389709473	-1.8247671127319336	2.582114696502685	-2.8874826431274414	1.5308308601379397	5.34831428527832	-1.9323053359985352	-2.431793451309204	-5.4237260818481445	-0.2738308310508728	-2.197538137435913	-3.008385181427002	4.298482418060304	0.5338134765625	0.690942645072937	-1.2224249839782717	1.2656197547912598	-1.283596754074097	-5.433992862701416	-1.5569568872451782	-0.4490463733673096	-1.1294317245483398	-1.4578568935394287	4.871102333068848	0.9768762588500975	-4.992551803588867	-2.703207969665528	1.5169756412506104	1.3860552310943604	7.352956771850586	-7.479743003845215	-1.0492734909057615	3.753662109375	-1.092538833618164	1.9995782375335691	2.371206760406494	-3.538071632385254	5.111406326293945	-5.986389636993407	-2.042684316635132	-0.9286863803863524	-1.6352975368499756	2.375645875930786
493531	uqra4kcx	-3.016157627105713	-4.230642795562743	-2.127524375915528	5.5373191833496085	3.3835570812225337	-0.9219473600387572	-0.6272609233856201	3.939977645874024	-1.5395724773406982	2.228292942047119	5.250994682312012	-1.836544394493103	-2.3468165397644043	-3.171193599700928	-0.7738075256347656	-3.97367787361145	-2.808987617492676	2.931004524230957	1.7082456350326538	-2.76704740524292	-2.317209482192993	3.60581374168396	0.354920506477356	-3.7462310791015625	-1.6220661401748655	-4.023529529571533	0.2784115970134735	0.06230542063713074	3.260359287261963	0.10689467191696167	-2.766986131668091	-6.3209896087646475	-0.5920518636703491	-2.325009822845459	4.49338960647583	-4.991273880004883	-2.1294686794281006	5.7036075592041025	-4.7695274353027335	-1.089181900024414	1.438850998878479	-4.151690006256104	5.909852027893066	-2.618570327758789	2.064693689346313	2.1536302566528316	-0.7582148909568787	2.687591314315796
493849	xqrlb69b	-0.7352250814437866	-8.003250122070312	-0.17867684364318848	8.992118835449219	3.735888957977295	-3.362316131591797	-0.17313212156295776	1.598109006881714	-1.2966129779815674	3.1159634590148926	6.8892998695373535	2.0744175910949707	-0.8984941244125366	-3.1737399101257324	0.0832909345626831	-4.063886642456056	-3.410810708999634	1.9468046426773071	-0.657242476940155	1.681367039680481	-1.3653881549835205	-0.2515091300010681	-2.6771798133850098	-0.7473414540290833	-2.0566256046295166	-1.3407808542251587	0.2756006717681885	-1.1171932220458984	6.000974178314209	0.01453922875225544	-4.659875869750977	-5.49456787109375	2.1819305419921875	0.4174419045448303	3.32960844039917	-7.4573631286621085	0.2324386239051819	3.7221257686614986	-3.425151824951172	1.318220138549805	-0.14083456993103027	-3.1442837715148926	6.025965213775635	-2.325028419494629	-1.7051228284835815	0.514447033405304	-3.958258390426636	1.3758723735809326
494321	zx5xwz8u	1.7288048267364502	-3.623337984085083	-0.4204230010509491	8.402176856994629	0.4179288148880005	-2.436225891113281	-2.4022998809814453	3.6446452140808105	-2.645644187927246	-0.13642477989196775	4.713629245758057	-1.6869285106658936	-1.7324560880661009	-5.763801574707031	-1.5342025756835938	-5.659677028656006	-4.0369930267333975	3.6173577308654794	-0.6461285352706909	0.2740376889705658	-0.6073137521743774	2.382208585739136	-0.0872807502746582	-5.1600189208984375	-0.18360432982444766	-5.396416664123535	0.5637121200561523	-2.3783893585205083	6.559836387634277	0.9921280741691588	-3.747727870941162	-6.258640766143799	-0.7008737325668335	-0.9568426609039308	5.76739501953125	-6.957038879394531	-0.7842550277709961	3.04294753074646	-0.9244621992111206	0.3248704969882965	-0.027696430683135983	-3.570044040679932	7.488340854644775	-6.0969438552856445	2.8577268123626713	0.5355744361877441	-0.30626392364501953	2.631123304367065
495402	q4jzegch	0.6777377128601074	-6.438727378845215	-0.8113142251968384	8.069232940673826	3.0463900566101074	-4.249124526977538	1.0363401174545288	1.5554661750793457	-0.4919896423816681	1.3213458061218262	5.703484535217285	-2.0134449005126958	-1.8765199184417725	-3.895697593688965	0.02851596474647522	-2.945338249206543	-3.8277740478515625	1.0642460584640503	1.5004788637161257	-0.6867785453796387	-3.766740083694458	-0.4371943473815918	-2.454759120941162	-4.020822525024413	-0.5934649705886841	-4.1999778747558585	-1.551122546195984	-0.4890633821487427	3.613544464111328	0.18751780688762665	-3.8591630458831783	-5.883713245391847	2.5692367553710938	-0.3909719586372376	6.1841325759887695	-3.77482795715332	-1.5223207473754885	5.494163513183594	-2.379867553710937	0.3712912201881409	1.7907253503799438	-5.512144088745117	5.213997840881348	-2.64401650428772	2.3916552066802983	3.767191648483277	-2.93030309677124	3.65073299407959
495505	7077suzs	-5.475668907165527	-8.706427574157715	-2.525447130203247	5.800203800201416	1.9852548837661743	-2.8383469581604004	-1.4149744510650637	-0.010651379823684692	1.7812542915344238	1.027135729789734	5.480535507202148	-0.7236860990524292	2.74588680267334	-2.3623533248901367	0.18335223197937006	-2.835368156433105	-3.6337850093841553	1.2602566480636597	0.04007717967033386	-3.197792291641236	-1.7385606765747068	4.989235877990723	-2.4138877391815186	-1.8539376258850095	2.8279173374176025	-2.0648193359375	3.1549196243286133	0.38443857431411743	5.043306827545166	-2.2666311264038086	-2.708420753479004	-5.159043312072754	-0.26163449883461	0.3529544472694397	5.113425254821777	-4.215214729309082	-3.1520581245422363	1.5913784503936768	-2.937177896499634	-0.07332045584917067	3.0103719234466557	-2.3241066932678223	5.070201873779297	0.5108789205551147	1.4511148929595947	-0.5466501712799072	1.23201584815979	3.105394124984741
498448	q7ovmfoj	0.3142716586589813	-2.9244861602783203	-0.4353845715522766	11.13116455078125	5.32585334777832	-2.485612392425537	-3.3881542682647705	4.798376083374023	-3.2859990596771236	2.91316556930542	3.1036319732666016	2.0279529094696045	-1.8423168659210205	-2.5456833839416504	3.8108186721801762	-8.352556228637695	-3.5556368827819824	4.673973083496094	-3.2459599971771236	-1.137459397315979	-1.2605383396148682	0.026636809110641483	-0.950902223587036	-6.6266136169433585	1.3669770956039429	-2.0576829910278316	0.08663618564605713	-5.45046329498291	1.8597979545593264	-3.5851378440856934	-4.3649044036865225	-6.645869731903076	0.2879405617713928	5.132646083831787	1.1858458518981934	-11.494244575500488	0.6871534585952759	4.620831489562988	0.13642403483390808	-1.59766948223114	1.7833702564239502	-5.866074562072754	5.497332572937012	-0.4867309927940369	-1.7555856704711914	-0.17426466941833496	-6.144947052001952	6.423474311828612
498545	2rlox7ae	-0.3701146841049193	-6.129896640777588	-1.122212052345276	6.791160583496094	1.3478069305419922	-2.0752000808715816	-1.302953004837036	2.6485180854797363	-1.5476123094558716	3.4742522239685063	5.69509220123291	-0.4910209774971008	-2.6518197059631348	-1.977328896522522	-0.4242943525314331	-4.441022872924805	-5.12889575958252	5.316920757293701	1.459315061569214	2.3997020721435547	-0.27420538663864136	1.991243839263916	0.2937787771224976	-1.5162138938903809	-0.08397675305604935	-2.2130579948425293	-0.857194721698761	-1.254474401473999	5.17584228515625	2.547297477722168	-7.368836402893066	-3.3062853813171387	0.38524222373962397	1.8825591802597048	4.707356452941895	-5.446800231933594	-0.5716401934623718	4.5319862365722665	-3.292443037033081	1.2754735946655271	2.5281362533569336	-6.395371913909912	3.7571077346801762	-4.506829261779785	0.2499022483825684	-0.5485409498214722	-2.166846513748169	0.8475810289382935
498717	iplsvv7i	-1.763104796409607	-5.098052024841309	-0.7973850965499878	8.067588806152344	2.7438387870788574	-1.844575881958008	-2.9533627033233643	3.3996424674987797	-2.569361686706543	-0.8832947015762329	7.279548645019531	-0.9789661765098572	-2.7291648387908936	-3.95102596282959	-0.20743417739868164	-7.313005924224853	-2.471276044845581	2.8542070388793945	0.42363011837005615	-0.4176604747772217	0.30257198214530945	3.3002734184265137	0.8699274659156799	-5.485697269439697	-0.3337399363517761	-2.4613075256347656	-1.3825547695159912	-2.6034998893737797	5.004639148712158	1.7905044555664062	-6.617936611175537	-4.243014335632323	1.815279483795166	-1.4414745569229126	5.656076908111572	-7.6669769287109375	-2.0459237098693848	4.628807067871094	-3.4851608276367188	-1.4390790462493896	2.910364151000977	-2.6282062530517583	3.945820808410645	-4.2520365715026855	0.96845543384552	1.7569534778594968	-1.1509627103805542	1.428835153579712
498755	ezbc8p0m	-3.515622854232788	-4.5258450508117685	-3.622731685638428	5.783000469207764	2.7924363613128658	1.6295839548110962	-1.1278371810913086	5.186828136444092	0.8023775815963745	3.800046443939209	5.383847236633301	0.7330970764160156	-1.023662805557251	-5.339232921600342	-0.24880792200565335	-4.1325950622558585	-2.5646743774414062	2.9958617687225337	3.35707950592041	-1.240855693817139	0.6730741858482361	4.7458763122558585	-2.36303973197937	-2.5705852508544917	-1.2526123523712158	-3.869330406188965	-1.327678918838501	-2.0543599128723145	4.4883995056152335	3.2709755897521973	-3.688735246658325	-5.7534427642822275	0.3106539249420166	4.746413230895996	3.2087087631225586	-6.0077571868896475	-0.5129351615905762	2.5692169666290283	-3.7396669387817374	-1.199609398841858	4.6327948570251465	-0.7177482843399048	2.5431537628173833	-2.5179147720336914	3.512009620666504	1.9821748733520508	-2.525052547454834	3.1622719764709477
499349	got3rqfn	-1.3096129894256592	-6.33504581451416	-2.5573034286499023	7.707174777984619	2.0962367057800293	-1.998924970626831	-1.95727801322937	3.689975500106812	-2.024329662322998	0.42172521352767933	4.693366050720215	-1.3082075119018557	0.1971200704574585	-3.5470659732818604	0.09649002552032472	-3.5566349029541016	-2.666982650756836	5.584115028381348	0.007611274719238281	0.4965065121650696	-2.2676715850830083	2.412542819976806	-1.3755135536193848	-4.018373966217041	-1.4580354690551758	-0.8239121437072754	0.9626288414001464	-1.7389404773712158	2.910741806030273	0.5642549991607666	-3.5561373233795166	-3.919604778289795	-1.04329514503479	-1.123692512512207	4.927489280700684	-6.774147033691406	0.14635369181632996	4.736644744873047	-2.3132915496826167	0.4191640615463257	0.3746312856674193	-3.0317039489746094	5.940353870391847	-4.173707008361816	-0.24210408329963684	-0.530105710029602	-2.0916342735290527	2.0380730628967285
[truncated: 667 more rows]
[truncated: 733 more columns]
