# Supplementary material for: A pipeline for the retrieval and extraction of domain-specific information with application to COVID-19 immune signatures
Source: BMC Bioinformatics. 2023 Jul 20;24:292. doi: 10.1186/s12859-023-05397-8 (PMC10357743; doi:10.1186/s12859-023-05397-8)
Supplement: Supplementary file 2 — Additional file 2. Python code use to query the pipeline, build and compare the classifiers. [file 12859_2023_5397_MOESM2_ESM.zip › covidclassifier-main/runclassifier.py]

import pandas as pd
from sklearn.manifold import TSNE
from sklearn.decomposition import PCA
from whatlies import Embedding, EmbeddingSet
from matplotlib import pyplot
from mpl_toolkits.mplot3d import Axes3D
from sklearn.cluster import KMeans
from sklearn.metrics.pairwise import euclidean_distances
from sklearn.model_selection import train_test_split
from sklearn import svm
from collections import defaultdict
from datetime import date
import os
import re
import csv
import json
import datetime
import numpy
import umap
import umap.plot
import PipelineQuery

CORDPATH = "/home/adam/CORD19/"
pipeline_user = 'USERNAME'
pipeline_password = 'PASSWORD'


def dropcol(x):
    """ only keep the numbered columns of the SPECTOR embeddings """

    if isinstance(x,pd.Series):
        return x.drop([i for i in x.keys() if i not in range(769)])
    # return the dataframe with only the columns for the embedding
    return x.drop(columns=[i for i in list(x.columns) if i not in range(769)])

def check_covid(regex):
    """ search the titles and abstracts and return those the match the regex """

    import csv
    cords = []
    # open the file
    with open(CORDPATH + 'metadata.csv') as f_in:
        reader = csv.DictReader(f_in)
        for row in reader:
            cid = row['cord_uid']
            text = row['title'] + "\n" + row['abstract']
            if regex.search(text):
                cords.append(cid)
    return cords

def load_titles():
    import csv
    import os
    import json
    from collections import defaultdict

    titles = {}
    dates = {}
    urls = {}
    journals = {}
    pmcid = {}
    license = {}
    authors = {}

    # open the file
    with open(CORDPATH + 'metadata.csv') as f_in:
        reader = csv.DictReader(f_in)
        for row in reader:
            cid = row['cord_uid']
            # access some metadata
            titles[cid] = row['title']
            urls[cid] = row['url']
            journals[cid] = row['journal']
            pmcid[cid]  = row['pubmed_id']
            license[cid] = row['license']
            authors[cid] = row['authors'].split("; ")

            try:
                dates[cid] = datetime.datetime.strptime(row['publish_time'],"%Y-%m-%d")
            except:
                try:
                    dates[row['cord_uid']] = datetime.datetime.strptime(row['publish_time'],"%Y")
                except:
                    dates[row['cord_uid']] = None
    return titles, dates, urls, journals, pmcid, license, authors


def getcid(title, url, journal):
    """ an inefficient function to try and determine the CORD-19 uid from the
        title, journal and url """

    cs = []
    for c,t in titles.items():
        if t.lower()[:-1] == str(title).lower()[:-1]:
            cs.append(c)
    if len(cs) > 1:
        for c in cs:
            if not pd.isna(journal) and journals[c].lower() == journal.lower():
                cs = [c]
                break
        else:
            for c in cs:
                if str(url).lower() in str(urls[c]).lower():
                    cs = [c]
                    break
    elif cs == []:
        for c,t in urls.items():
            if str(url).lower() in t:
                cs.append(c)
        if len(cs) > 1:
             for c in cs:
                if str(journals[c]).lower() == str(journal).lower():
                    cs = [c]
                    break
    return cs[0]


# load CORD-19 data
titles, dates, urls, journals, pmcid, license, authors = load_titles()
df = pd.read_csv(CORDPATH + '/cord_19_embeddings.csv', header=None, delimiter=',')
# remove some of the duplicate cord_uids
df.drop_duplicates(inplace=True)
df.rename(columns={0:"cord_uid"}, inplace=True)
# keep only the first entry for each cord_uid
# some duplicates are near-matches for an articles others are multiple
# different articles in a series. 
cids = []
drop_idx = []
for i,cid in zip(df.index.values, df.cord_uid.values):
    if cid in cids:
        drop_idx.append(i)
    else:
        cids.append(cid)
df = df.drop(labels=drop_idx, axis='index')


# load classes from pipeline
qry = PipelineQuery.PipelineQuery(pipeline_user, pipeline_password)

status = { 'low-priority' : [],
           'not-relevant' : [],
           'rel-for-future': [],
           'relevant' : [],
           'review-article' : [],
           'triage' : [],
           'user-submitted' : [],
           'discuss': [] }

status_rule = {}

# lookup status from the pipeline -- not 
for k in status:
    dat = pd.DataFrame(qry.query('{"status":"%s"}' % k))
    if len(dat) == 0: continue
    print(k,len(dat))
    # try to identify a cord_uid if there is not one
    cid = [getcid(title,url,journal) if 
        pd.isna(cid) or cid not in df['cord_uid'] else 
            cid for title, url, journal, cid in 
                zip(dat.title, dat.url, dat.journal, dat.cord_uid)]
    status[k] = [c for c in cid]
    if 'data-selection-rule' in dat.columns:
        status_rule[k] = dat['data-selection-rule']
    else:
        status_rule[k] = None
#Merge groups
rel = ['low-priority', 'rel-for-future', 'relevant', 'user-submitted']
notrel = ['not-relevant', 'review-article']
rereview = {'cord_uid':[],'new_status':[],'old_status':[]}
for k in status:
    if k in status_rule and status_rule[k] is not None:
        for cid, rr in zip(status[k],status_rule[k]):
            if rr == 'rereview':
               rereview['cord_uid'].append(cid)
               rereview['new_status'].append(k)

for cid in rereview['cord_uid']:
    old_status = None
    for k in status:
        if status_rule[k] is None: continue
        for idx, rr in zip(status[k],status_rule[k]):
            if idx == cid and rr != 'rereview':
                old_status = k
                break
        if old_status is not None: break
    rereview['old_status'].append(old_status)

agreement = 0
cls_agreement = [ {k:0 for k in status}, {k:0 for k in status}]
cls_matrix = {k:{k:0 for k in status} for k in status}
for k1, k2 in zip(rereview['old_status'], rereview['new_status']):
    k1 = 'relevant' if k1 in rel else 'not-relevant'
    k2 = 'relevant' if k2 in rel else 'not-relevant'
    cls_agreement[0][k1] += 1
    cls_agreement[1][k2] += 1
    cls_matrix[k1][k2] +=1
    agreement += k1 == k2

pe = sum([cls_agreement[0][k]*cls_agreement[1][k] for k in status])/100**2
po = agreement/100
kappa = (po-pe)/(1-pe)
from scipy.stats import norm
alpha = 0.05
kappaCI = norm.ppf(1-alpha/2) * (po*(1-po)/(100*(1-pe)**2))**(0.5) 
print("kappa", kappa, kappa - kappaCI, kappa + kappaCI)

status_merge = {'relevant':[], 'not-relevant':[]}
for k,v in status.items():
    if k in rel:
        status_merge['relevant'] +=v
    elif k in notrel:
        status_merge['not-relevant'] += v
for k,v in status_merge.items():
    status_merge[k] = list(set(v))
    
srel = [cid for cid in status_merge['relevant'] if cid not in status_merge['not-relevant']]
snrel = [cid for cid in status_merge['not-relevant'] if cid not in status_merge['relevant']]
status_merge = {'relevant':srel, 'not-relevant':snrel}


    
df_status_merge = []
df_status = []
for idx in df.cord_uid:
    sat = []
    for k,v in status_merge.items():
        if idx in v:
            df_status_merge.append(k)
            break
    else:
        df_status_merge.append(None)
    for k,v in status.items():
        if idx in v:
            sat.append(k)
    df_status.append(sat)
df["status_merge"] = df_status_merge
df["status"] = df_status


#Merge groups
relmap = {'low-priority':0, 'rel-for-future':1, 'relevant':2, 'not-relevant':3, 'review-article':3}

relmerge = {'low-priority':0, 'rel-for-future':1, 'relevant':1, 'not-relevant':2, 'review-article':2}

dfknown = df[[s != [] for s in df.status]]
X = pd.DataFrame()
X2 = pd.DataFrame()
Xmult = pd.DataFrame()
Y = []
Y2 = []
done = []
for i,r in dfknown.iterrows():
    cid = r.cord_uid
    if cid in done: continue
    if cid in status_merge['relevant']:
        X = X.append(r)
        Y.append(0)
        done.append(cid)
        if len(r['status']) == 1 and r['status'][0] in relmap:
            # if there is only one review -- use it for the second classifier
            X2 = X2.append(r)
            Y2.append(relmap[r['status'][0]])
            Xmult.append(r)
        elif all([s == r['status'][0] for s in r['status']]) and r['status'][0] in relmap:
            # if both reviewers agree on the status use it for the
            # second classifier
            X2.append(r)
            Y2.append(relmap[r['status'][0]])
            Xmult.append(r)
    elif r['status_merge'] == 'not-relevant':
        X = X.append(r)
        Y.append(1)
        Xmult.append(r)
        done.append(cid)
     

Xcid = numpy.array(list(X.cord_uid))
X = dropcol(X).values
Y = numpy.array(Y)
from sklearn.model_selection import LeaveOneOut
loo = LeaveOneOut()
loo.get_n_splits(X)
test_prob = -numpy.ones(Y.shape)
for train_index, test_index in loo.split(X):
    clf = svm.SVC(kernel='poly', degree=4, tol=1e-7, probability=True, max_iter=1e9)
    clf.fit(X[train_index], Y[train_index])
    test_prob[test_index] = clf.predict_proba(X[test_index])[0][0]

confusion = numpy.zeros((2,2))
for cid,label,p in zip(Xcid,Y,test_prob):
    cl = 0 if p > 0.5 else 1
    confusion[label][cl] += 1

#    True Positive    False Negative
#    False Positive   True Negative
#sensitivity = TP/P
sensitivity = confusion[0][0]/(confusion[0][0] + confusion[0][1])
recall = sensitivity

#specificity = TN/N   (selectivity)
specificity = confusion[1][1]/(confusion[1][0] + confusion[1][1])

#accuracy TP+TN/(P+N)
acc = (confusion[0][0] + confusion[1][1]) / confusion.sum()

#precision = TP/(TP + FN)
precision = confusion[0][0]/(confusion[0][0] + confusion[1][0])

f1 = 2*precision*recall/(precision + recall)

#f1 = confusion[0][0]/(confusion[0][0] + 0.5*(confusion[1][1] + confusion[0][1]))

print("classifier:\n\tsensitivity %1.2f\n\tspecificity %1.2f\n\tf1 %1.2f" % 
        (sensitivity, specificity,f1))

# predict probabilities for CORD-19
clf = svm.SVC(kernel='poly', degree=4, tol=1e-7, probability=True, max_iter=1e9)
clf.fit(X, Y)
prob = clf.predict_proba(dropcol(df))
df["prob"] = prob[:,0]


# Second stage classifier
X2cid = numpy.array(list(X2.cord_uid))
X2 = dropcol(X2).values
Y2 = numpy.array(Y2)
loo.get_n_splits(X2)
test_prob2 = -numpy.ones((Y2.shape[0],3))
for train_index, test_index in loo.split(X2):
    clf = svm.SVC(kernel='poly', degree=5, tol=1e-7, probability=True, max_iter=1e9)
    clf.fit(X2[train_index], Y2[train_index])
    test_prob2[test_index,:] = clf.predict_proba(X2[test_index])[0]

clf.fit(X2, Y2)
prob = clf.predict_proba(dropcol(df))
df["class"] = prob.argmax(1)
df["class_prob"] = [p[c] for p,c in zip(prob,prob.argmax(1))]
df["rev_prob"] = [p[1] + p[2] for p in prob]

confusion2 = numpy.zeros((3,3))
for cid,label,p in zip(X2cid,Y2,test_prob2):
    cl = p.argmax()
    confusion2[label][cl] += 1
    

# filter CORD-19 
coords = list(df.cord_uid)        
regex = re.compile(r"\brev",flags=re.IGNORECASE)
article_type = {r["cord_uid"] : r["PubType"] for i,r in pd.read_csv("article_type.csv").iterrows()}
review_types = ["Comment", "Review", "Editorial", "News", "Erratum", "Interview", "Systematic Review"]
valid_licences = [
        "green-oa",
        "cc-by",
        "cc-by-nc",
        "cc0",
        "gold-oa",
        "medrxiv",
        "biorxiv",
        "arxiv"]
date_cutoff = datetime.datetime(2019,12,1,0,0,0,0)
tag_review = [cid in article_type and any([r in article_type[cid] for r in review_types]) for cid in df.cord_uid]
rev_journal = [regex.search(journals[cid]) is not None for cid in df.cord_uid]
pre_cov = [dates[cid] is None or dates[cid] < date_cutoff for cid in df.cord_uid]
invalid_lic = [license[cid] not in valid_licences for cid in df.cord_uid]
regex = re.compile(r"\bCOVID\b|\bCOVID-19\b|\bCorona\s?[-]?virus\b|\bSARS\s?[-]?CoV\b|\b2019\s?[-]?nCoV\b",flags=re.I)
cids = check_covid(regex)
not_covid = [idx not in cids for idx in coords]
df["review"] = tag_review
df["review_journal"] = rev_journal
df["pre_covid19"] = pre_cov
df["invalid_licence"] = invalid_lic
df["not_covid"] = not_covid
df["include"] = [not any([a,b,c,d]) for a,b,c,d in zip(tag_review,rev_journal,pre_cov, not_covid)]

#false negative 14
#true negative 90
#false positive 17
#true positive 100

regex = re.compile(r"\bFR‐FCM‐[A-Za-z0-9]{4}\b|\bGSE\d+\b|\b[E,A]-[A-Z]{4}-\d+\b",flags=re.I)
from fulltextSearch import searchText
repos = searchText(regex)
rcoords = list(repos.cord_uid)
coords = list(df.cord_uid)
df["repo"] = [repos[repos.cord_uid == cid]['matches'].values[0] if cid in rcoords else None for cid in coords]

dfvalid = df[df['include']]
dfget = dfvalid[numpy.array(dfvalid.prob>0.9) * numpy.array(dfvalid.rev_prob>0.8)]

# remove papers already requested or duplicates of them
#TODO: should load this information from the pipeline
dfold = pd.read_csv('previous_requests.csv')
dfold.rename(columns={str(i):int(i) for i in range(1,769)}, inplace=True)
pre_req = list(dfold.cord_uid)
dfget = dfget[[cid not in pre_req for cid in dfget.cord_uid]]
cords = numpy.array(dfget.cord_uid)


# look for near matches -- a distance of 30 seems like a good threshold.
near_match = {}
remove = []
for i,r in dfget.iterrows():
    remb = numpy.array(dropcol(r)).reshape(1,-1)
    distances = euclidean_distances(remb, dropcol(dfget))[0]
    distances = distances[cords != r['cord_uid']]
    idx = distances<30
    cids = cords[cords != r['cord_uid']]
    near_match[r['cord_uid']] = { i:d for i,d in zip(cids[idx], distances[idx])}
    distances = euclidean_distances(remb, dropcol(dfold))[0]
    if any(distances<30):
        remove.append(r['cord_uid'])
    distances = euclidean_distances(remb, dropcol(dfknown))[0]
    if any(distances<30):
        remove.append(r['cord_uid'])

    
dfget = dfget[[cid not in remove for cid in dfget.cord_uid]]

# update the previous requests
newcords = list(dfget.cord_uid.values) + list(dfold.cord_uid.values)
df[[i in newcords for i in df.cord_uid]].to_csv('previous_requests2.csv')
    

dup = [list(near_match[cid].keys()) for cid in dfget.cord_uid]
dfget["duplicates"] = dup
dfget["dates"] = [dates[cid] for cid in dfget.cord_uid]

dfget.sort_values('dates',ascending=False,inplace=True)

def make_citation(cid):
    """ make a citation for the paper with the available metadata."""

    auth = ""
    for i,a in enumerate(authors[cid]):
        names = a.split(" ")
        if len(names) > 2:
            auth += names[0]
            for n in names[1:]:
                auth += " " + n[0] + "."
        elif len(names) > 1:
            auth += names[0] + " " + names[1][0] + "."
        else:
            auth += names[0][:-1]
        if i < len(authors[cid]) - 1:
            auth += ' and ' if i == len(authors[cid]) - 2 else ', '
    title =  titles[cid]
    title = title if title[-1] == '.' else title + '.'
    journal = '' if journals[cid] == "" else ' ' + journals[cid] 
    date = " (" + str(dates[cid].year) + "). " if dates[cid] else " "
    return auth + date  + title + journal

def searchEmailFiltered(cord_uids=None):
    ret = {}
    def tostr(entry):
        return entry + ' ' if isinstance(entry,str) else (entry[0] + ' ' if entry else '')

    with open(os.path.join(CORDPATH,'metadata.csv')) as f_in:
        reader = csv.DictReader(f_in)
        for row in reader:
            cord_uid = row['cord_uid']
            ret[cord_uid] = {}
            if row['pdf_json_files']:
                for json_path in row['pdf_json_files'].split('; '):
                    with open(os.path.join(CORDPATH,json_path)) as f_json:
                        for x in json.load(f_json)['metadata']['authors']:
                            author = (tostr(x['first']) + tostr(x['middle']) + tostr(x['last']) + tostr(x['suffix'])).strip()
                            email = x['email'] if x['email'] else ''
                            aff = x['affiliation']['laboratory'] + "." if 'laboratory' in x['affiliation'] else ''
                            aff +=  (" " + x['affiliation']['institution'] + ".") if 'institution' in x['affiliation'] else ''
                            if email == '': continue    
                            ret[cord_uid][author] = {'email':email, 
                                                     'affiliation':aff.strip()}
    return ret

classmap = {v:k for k,v in relmap.items()}
skip = []
contact = searchEmailFiltered(dfget.cord_uid)
with open('new_requests_%s.csv' % date.today(),'w', newline='') as csvfile:
    csvwriter = csv.writer(csvfile, delimiter=',', quoting=csv.QUOTE_MINIMAL)
    csvwriter.writerow(["id", "title", "probability relevant",
                        "predicted class", "class probability",
                        "request probability", "url", "reference", "repos",
                        "names", "emails", "affiliations"])
    for i,r in dfget.iterrows():
        cid = r['cord_uid']
        names = contact[cid].keys()
        if cid not in skip:
            names = contact[cid].keys() if cid in contact else None
            if names:
                mynames = " ;".join(names)
                myemails = " ;".join([contact[cid][name]['email'] for name in names])
                myaff = " ;".join([contact[cid][name]['affiliation'] for name in names])
                csvwriter.writerow([cid, titles[cid], r["prob"],
                                    classmap[r["class"]], r["class_prob"],
                                    r['rev_prob'], urls[cid], r['repo'],
                                    mynames, myemails, myaff])
            else:
                csvwriter.writerow([cid, titles[cid], r["prob"],
                                    classmap[r["class"]], r["class_prob"],
                                    r['rev_prob'], urls[cid], r['repo'],
                                    "", "", ""])

            for k in near_match[cid]:
                skip.append(k)
    
